# Supplementary material for: Comprehensive assessment of the quality of Salmonella whole genome sequence data available in public sequence databases using the Salmonella in silico Typing Resource (SISTR)
Source: Microb Genom. 2018 Jan 17;4(2):e000151. doi: 10.1099/mgen.0.000151 (PMC5857378; doi:10.1099/mgen.0.000151)
Supplement: Supplementary File 1 [file mgen-4-151-s001.xlsx]

## Sheet: 2017-06_SupplementalTable.txt
run_accession	biosample	BioSample	experiment_accession	bioproject	Study_Title	institution	ReleaseDate	LoadDate	organism	SampleName	ncbi_serovar	curated_serovar	curated_serovar_variant	curated_subspecies	curated_O_antigen	curated_H1_Antigen	curated_H2_Antigen	collected_by	currated_collection_date	collection_date_accuracy	curated_country	curated_state_province	curated_region	curated_sector	curated_site	primary_sample_source_category	secondary_sample_source_category	sample_source_associated_taxa	host_disease	user_sample_source	currated_sample_source	curated_sample_type	curated_sampling_method	Library_Source	Library_Strategy	layout	base_count	count_A	count_T	count_C	count_G	num_reads	read_1_average_len	read_1_stdev_len	read_2_average_len	read_2_stdev_len	kraken_salmonella_fraction	# contigs (>= 0 bp)	# contigs (>= 1000 bp)
SRR3229338	SRS1341246	SAMN02845900	SRX1635150	SRP018785	GenomeTrakr Project: US Food and Drug Administration	CFSAN	2016-Mar-16	2016-Mar-16	Salmonella enterica	FDA00002516	Minnesota	Minnesota		I	L	b	e,n,x	FDA	2007-Mar-12	0	Mexico					prepared food product				abandgo tea	abandgo tea			GENOMIC	WGS	Paired	663190020	159579881	159371997	171954047	171973154	1871009	176.79	70.71	177.66	71.06	96.0417	118	74
SRR1664210	SRS753404	SAMN03218229	SRX769253	SRP018785	GenomeTrakr Project: US Food and Drug Administration	CFSAN	2014-Nov-26	2014-Nov-26	Salmonella enterica subsp. enterica	CFSAN012509	Sandiego	Sandiego		I	B	e,h	e,n,z15	FDA	2014-Apr-24	0	United States	California				prepared food product	nuts and seeds			achiote molido (ground annato)	achiote molido: ground	seed		GENOMIC	WGS	Paired	428328625	101777969	101789942	112600289	111795021	1005678	212.47	49.69	213.44	49.7	99.7311	95	47
SRR1823667	SRS861048	SAMN02844715	SRX895213	SRP018785	GenomeTrakr Project: US Food and Drug Administration	CFSAN	2015-Mar-03	2015-Mar-03	Salmonella enterica	FDA00001330	Mgulani	Mgulani		I	P	i	1,2	FDA	2009-Jun-12	0	India					prepared food product				agra taj dalmoth (fried snack food)	agra taj dalmoth			GENOMIC	WGS	Paired	413032872	98267041	97735415	108236754	108738743	877232	235.26	39.88	235.58	39.66	100	68	32
SRR962010	SRS475659	SAMN02265380	SRX343078	SRP018785	GenomeTrakr Project: US Food and Drug Administration	CFSAN	2013-Sep-03	2013-Sep-03	Salmonella enterica	IEH_NGS_SAL_00293								FDA	2008-Sep-23	0	United States	Washington				environmental				air	air			GENOMIC	WGS	Paired	486792105	114474706	114995942	126961675	129246817	1072214	226.29	44.26	227.72	44.07	99.8374	86	25
SRR1816826	SRS856078	SAMN02846410	SRX889193	SRP018785	GenomeTrakr Project: US Food and Drug Administration	CFSAN	2015-Feb-24	2015-Feb-24	Salmonella enterica	FDA00003026	Hvittingfoss	Hvittingfoss		I	I	b	e,n,x	FDA	2009-Apr-29	0	India					prepared food product	nuts and seeds	Medicago sativa		ajwam seeds	ajwam	seed		GENOMIC	WGS	Paired	200743677	47364126	47417735	52813159	53131232	416676	240.85	32.99	240.92	32.95	99.9703	80	46
SRR1816840	SRS856095	SAMN02846413	SRX889207	SRP018785	GenomeTrakr Project: US Food and Drug Administration	CFSAN	2015-Feb-24	2015-Feb-24	Salmonella enterica	FDA00003029	Hvittingfoss	Hvittingfoss		I	I	b	e,n,x	FDA	2009-Apr-29	0	India					prepared food product	nuts and seeds	Medicago sativa		ajwam seeds	ajwam	seed		GENOMIC	WGS	Paired	513354422	123331744	123357867	132963845	133576751	1241648	206.58	60.64	206.86	60.64	99.9703	81	35
SRR1816863	SRS856122	SAMN02846412	SRX889230	SRP018785	GenomeTrakr Project: US Food and Drug Administration	CFSAN	2015-Feb-24	2015-Feb-24	Salmonella enterica	FDA00003028	Hvittingfoss	Hvittingfoss		I	I	b	e,n,x	FDA	2009-Apr-29	0	India					prepared food product	nuts and seeds	Medicago sativa		ajwam seeds	ajwam	seed		GENOMIC	WGS	Paired	332068345	79168567	79247696	86515428	87101088	695871	238.57	35.72	238.63	35.67	99.9703	64	35
SRR1952752	SRS893464	SAMN02846047	SRX978674	SRP018785	GenomeTrakr Project: US Food and Drug Administration	CFSAN	2015-Apr-05	2015-Apr-05	Salmonella enterica	FDA00002663	Mbandaka	Mbandaka		I	C1	z10	e,n,z15	FDA	2008-Feb-15	15	United States	California				prepared food product	nuts and seeds	Medicago sativa		alfalfa seed	alfalfa	seed		GENOMIC	WGS	Paired	444613151	105569899	105384899	116922181	116663969	971644	228.38	43.71	229.21	43.49	99.977	68	29
SRR1974111	SRS909782	SAMN02846046	SRX995455	SRP018785	GenomeTrakr Project: US Food and Drug Administration	CFSAN	2015-Apr-14	2015-Apr-14	Salmonella enterica	FDA00002662	Mbandaka	Mbandaka		I	C1	z10	e,n,z15	FDA	2008-Feb-19	0	United States	California				prepared food product	nuts and seeds	Medicago sativa		alfalfa seed	alfalfa	seed		GENOMIC	WGS	Paired	264941914	63747981	63591874	68980363	68525023	659160	199.95	63.8	201.99	63.85	99.9509	94	37
SRR1778065	SRS827197	SAMN02846372	SRX857692	SRP018785	GenomeTrakr Project: US Food and Drug Administration	CFSAN	2015-Jan-30	2015-Jan-30	Salmonella enterica subsp. enterica	FDA00002988	Give	Give		I	E	l,v	1,7	FDA	2009-Mar-12	0	United States	Nebraska				prepared food product	nuts and seeds	Medicago sativa		alfalfa seeds	alfalfa	seed		GENOMIC	WGS	Paired	348306651	84081957	83871286	89946382	90330796	890360	195.09	63.84	196.11	63.98	100	55	20
SRR1778059	SRS827181	SAMN02846371	SRX857686	SRP018785	GenomeTrakr Project: US Food and Drug Administration	CFSAN	2015-Jan-30	2015-Jan-30	Salmonella enterica subsp. enterica	FDA00002987	Give	Give		I	E	l,v	1,7	FDA	2009-Mar-12	0	United States	Nebraska				prepared food product	nuts and seeds	Medicago sativa		alfalfa seeds	alfalfa	seed		GENOMIC	WGS	Paired	322083121	78130312	77834675	82798715	83292119	721685	222.76	48.47	223.54	48.3	99.9703	89	25
SRR1778067	SRS827201	SAMN02846368	SRX857694	SRP018785	GenomeTrakr Project: US Food and Drug Administration	CFSAN	2015-Jan-30	2015-Jan-30	Salmonella enterica subsp. enterica	FDA00002984	Give	Give		I	E	l,v	1,7	FDA	2009-Mar-15	15	United States	Nebraska				prepared food product	nuts and seeds	Medicago sativa		alfalfa seeds	alfalfa	seed		GENOMIC	WGS	Paired	268662362	63726666	63543284	70474908	70901404	651289	205.95	59.52	206.56	59.51	99.975	75	21
SRR1778068	SRS827202	SAMN02846369	SRX857695	SRP018785	GenomeTrakr Project: US Food and Drug Administration	CFSAN	2015-Jan-30	2015-Jan-30	Salmonella enterica subsp. enterica	FDA00002985	Give	Give		I	E	l,v	1,7	FDA	2009-Mar-15	15	United States	Nebraska				prepared food product	nuts and seeds	Medicago sativa		alfalfa seeds	alfalfa	seed		GENOMIC	WGS	Paired	386118359	92473822	92284850	100357021	100942956	954779	201.9	60.63	202.5	60.67	99.9226	74	19
SRR1778069	SRS827195	SAMN02846370	SRX857696	SRP018785	GenomeTrakr Project: US Food and Drug Administration	CFSAN	2015-Jan-30	2015-Jan-30	Salmonella enterica subsp. enterica	FDA00002986	Give	Give		I	E	l,v	1,7	FDA	2009-Mar-15	15	United States	Nebraska				prepared food product	nuts and seeds	Medicago sativa		alfalfa seeds	alfalfa	seed		GENOMIC	WGS	Paired	328226756	78995748	78783734	84947813	85437265	814690	201.08	61.89	201.8	61.92	99.9689	72	19
SRR2080109	SRS973700	SAMN03736684	SRX1074816	SRP018785	GenomeTrakr Project: US Food and Drug Administration	CFSAN	2015-Jul-05	2015-Jun-27	Salmonella enterica	FDA00009150								FDA	2015-May-31	0	United States	Maryland				prepared food product	nuts and seeds	Medicago sativa		alfalfa sprout seeds	alfalfa	seed		GENOMIC	WGS	Paired	641242759	151460661	152175542	168045390	169508106	1386635	231.12	44.74	231.33	44.69	99.853	250	78
SRR3316330	SRS1368544	SAMN04572929	SRX1671366	SRP018785	GenomeTrakr Project: US Food and Drug Administration	CFSAN	2016-Mar-31	2016-Mar-31	Salmonella enterica	CFSAN048330								FDA	2016-Mar-02	0	United States	Tennessee				prepared food product	nuts and seeds	Medicago sativa		alfalfa seeds	alfalfa	seed		GENOMIC	WGS	Paired	517741646	121287825	123561523	135467112	137396556	1107649	233.03	42.07	234.39	41.67	99.8599	83	52
SRR945139	SRS465425	SAMN02182887	SRX329356	SRP028334	GenomeTrakr Project: Washington State Department of Health Public Health Laboratory	CFSAN	2013-Jul-31	2013-Jul-30	Salmonella enterica subsp. enterica	WAPHL_SAL-A00024	Saintpaul	Saintpaul		I	B	e,h	1,2	WAPHL	2003-Mar-11	0	United States	Washington				prepared food product	nuts and seeds	Medicago sativa		alfalfa sprouts	alfalfa	sprout		GENOMIC	WGS	Paired	283885235	67472556	67168188	74614066	74521237	639081	221.83	53.34	222.38	53.25	99.9652	47	23
SRR4245572	SRS1693917	SAMN05756430	SRX2166000	SRP018785	GenomeTrakr Project: US Food and Drug Administration	CFSAN	2016-Sep-15	2016-Sep-15	Salmonella enterica	CFSAN055462	Cubana	Cubana		I	G	z29	-	FDA	2006-Aug-15	0	United States	Florida				prepared food product	nuts and seeds	Medicago sativa		alfalfa sprouts	alfalfa	sprout		GENOMIC	WGS	Paired	381739501	90255810	90616298	100238405	100568691	792270	240.69	32.09	241.14	31.76	99.9794	80	48
SRR1785066	SRS834951	SAMN02846345	SRX864036	SRP018785	GenomeTrakr Project: US Food and Drug Administration	CFSAN	2015-Feb-04	2015-Feb-04	Salmonella enterica	FDA00002961								FDA	2009-Jan-22	0	United States	Wisconsin				prepared food product	nuts and seeds	Medicago sativa		alfalfa sprouts	alfalfa	sprout		GENOMIC	WGS	Paired	395759531	95206365	94583565	102532944	103075864	1091810	180.61	73.37	181.87	73.59	99.3357	2742	1101
SRR1821294	SRS859042	SAMN02846044	SRX892909	SRP018785	GenomeTrakr Project: US Food and Drug Administration	CFSAN	2015-Feb-27	2015-Feb-27	Salmonella enterica	FDA00002660	Oranienburg	Oranienburg		I	C1	m,t	z57	FDA	2009-May-18	0	United States	Arizona				prepared food product	nuts and seeds	Medicago sativa		alfalfa sprouts	alfalfa	sprout		GENOMIC	WGS	Paired	536617786	125561026	125995664	142338757	142508218	1113690	240.82	34.11	241.02	33.87	99.7526	87	42
SRR1821295	SRS859041	SAMN02846045	SRX892910	SRP018785	GenomeTrakr Project: US Food and Drug Administration	CFSAN	2015-Feb-27	2015-Feb-27	Salmonella enterica	FDA00002661	Oranienburg	Oranienburg		I	C1	m,t	z57	FDA	2009-May-18	0	United States	Arizona				prepared food product	nuts and seeds	Medicago sativa		alfalfa sprouts, fresh, raw	alfalfa	sprout		GENOMIC	WGS	Paired	608902523	143192734	143648565	160782059	161036809	1269323	239.74	35.46	239.97	35.2	99.774	84	43
SRR5010542	SRS1792463	SAMN05203392	SRX2341497	SRP093174	GenomeTrakr project: FDA-CFSAN, IFSH	CFSAN	2016-Nov-10	2016-Nov-10	Salmonella enterica	CFSAN051401	Newport	Newport		I	C2-C3	e,h	1,5	Institute for Food Safety and Health	2010-Jul-02	182	United States	California				prepared food product	nuts and seeds	Medicago sativa		alfalfa sprouts	alfalfa	sprout		GENOMIC	WGS	Paired	467608751	113389812	109905374	126224825	118088738	780649	301	0	298	0	99.9687	60	39
SRR1514996	SRS660218	SAMN02847520	SRX652635	SRP018785	GenomeTrakr Project: US Food and Drug Administration	CFSAN	2014-Jul-15	2014-Jul-15	Salmonella enterica	FDA00004078								FDA	2012-Sep-20	0	United States	Arizona				prepared food product	nuts and seeds	Medicago sativa		fresh alfalfa sprouts	alfalfa	sprout		GENOMIC	WGS	Paired	412114397	98831222	98127600	107634531	107363281	1084809	188.63	66.45	191.27	66.71	99.9805	100	51
SRR1514998	SRS660220	SAMN02847522	SRX652637	SRP018785	GenomeTrakr Project: US Food and Drug Administration	CFSAN	2014-Jul-15	2014-Jul-15	Salmonella enterica	FDA00004080								FDA	2012-Sep-20	0	United States	Arizona				prepared food product	nuts and seeds	Medicago sativa		fresh alfalfa sprouts	alfalfa	sprout		GENOMIC	WGS	Paired	546341801	130020095	129760366	143256100	143071251	1427515	190.59	68.61	192.13	68.73	99.9805	106	62
SRR5010521	SRS1792470	SAMN05203403	SRX2341474	SRP093174	GenomeTrakr project: FDA-CFSAN, IFSH	CFSAN	2016-Nov-10	2016-Nov-10	Salmonella enterica	CFSAN051412								Institute for Food Safety and Health	2016-Apr-05	0	United States	California				prepared food product	nuts and seeds	Medicago sativa		alfalfa sprouts	alfalfa	sprout		GENOMIC	WGS	Paired	444426253	108640634	105293624	121461845	109030145	741947	301	0	298	0	99.9468	53	34
SRR5010524	SRS1792444	SAMN05203399	SRX2341478	SRP093174	GenomeTrakr project: FDA-CFSAN, IFSH	CFSAN	2016-Nov-10	2016-Nov-10	Salmonella enterica	CFSAN051408								Institute for Food Safety and Health	2016-Apr-05	0	United States	California				prepared food product	nuts and seeds	Medicago sativa		alfalfa sprouts	alfalfa	sprout		GENOMIC	WGS	Paired	394072516	95927044	92863230	106969175	98313065	657884	301	0	298	0	99.978	63	32
SRR5010527	SRS1792450	SAMN05203401	SRX2341484	SRP093174	GenomeTrakr project: FDA-CFSAN, IFSH	CFSAN	2016-Nov-10	2016-Nov-10	Salmonella enterica	CFSAN051410								Institute for Food Safety and Health	2016-Apr-05	0	United States	California				prepared food product	nuts and seeds	Medicago sativa		alfalfa sprouts	alfalfa	sprout		GENOMIC	WGS	Paired	451828096	112547176	106707311	121410795	111162803	754304	301	0	298	0	99.9468	58	36
SRR5010529	SRS1792449	SAMN05203398	SRX2341483	SRP093174	GenomeTrakr project: FDA-CFSAN, IFSH	CFSAN	2016-Nov-10	2016-Nov-10	Salmonella enterica	CFSAN051407								Institute for Food Safety and Health	2016-Apr-05	0	United States	California				prepared food product	nuts and seeds	Medicago sativa		alfalfa sprouts	alfalfa	sprout		GENOMIC	WGS	Paired	605536288	149705233	142323135	162511907	150996007	1010912	301	0	298	0	99.978	48	27
SRR5010531	SRS1792442	SAMN05203402	SRX2341476	SRP093174	GenomeTrakr project: FDA-CFSAN, IFSH	CFSAN	2016-Nov-10	2016-Nov-10	Salmonella enterica	CFSAN051411								Institute for Food Safety and Health	2016-Apr-05	0	United States	California				prepared food product	nuts and seeds	Medicago sativa		alfalfa sprouts	alfalfa	sprout		GENOMIC	WGS	Paired	460744211	117328830	109652113	125333790	108429468	769189	301	0	298	0	99.978	84	53
SRR5010538	SRS1792443	SAMN05203400	SRX2341477	SRP093174	GenomeTrakr project: FDA-CFSAN, IFSH	CFSAN	2016-Nov-10	2016-Nov-10	Salmonella enterica	CFSAN051409								Institute for Food Safety and Health	2016-Apr-05	0	United States	California				prepared food product	nuts and seeds	Medicago sativa		alfalfa sprouts	alfalfa	sprout		GENOMIC	WGS	Paired	392319243	96650269	92869530	105928237	96871198	654957	301	0	298	0	99.9468	53	35
SRR5010523	SRS1792441	SAMN05203405	SRX2341475	SRP093174	GenomeTrakr project: FDA-CFSAN, IFSH	CFSAN	2016-Nov-10	2016-Nov-10	Salmonella enterica	CFSAN051414								Institute for Food Safety and Health	2016-Apr-05	0	United States	California				prepared food product	nuts and seeds	Medicago sativa		alfalfa sprouts	alfalfa	sprout		GENOMIC	WGS	Paired	435520920	107421782	103380279	119596842	105122001	727080	301	0	298	0	99.6843	98	74
SRR5010526	SRS1792448	SAMN05203404	SRX2341482	SRP093174	GenomeTrakr project: FDA-CFSAN, IFSH	CFSAN	2016-Nov-10	2016-Nov-10	Salmonella enterica	CFSAN051413								Institute for Food Safety and Health	2016-Apr-05	0	United States	California				prepared food product	nuts and seeds	Medicago sativa		alfalfa sprouts	alfalfa	sprout		GENOMIC	WGS	Paired	572525997	139776171	134846216	156099157	141804427	955803	301	0	298	0	100	52	26
SRR3182181	SRS1306505	SAMN04497778	SRX1596410	SRP018785	GenomeTrakr Project: US Food and Drug Administration	CFSAN	2016-Feb-22	2016-Feb-22	Salmonella enterica	CFSAN046620								FDA	2016-Feb-09	0	United States	Kansas				prepared food product	nuts and seeds	Medicago sativa		alfalfa sprouts	alfalfa	sprout		GENOMIC	WGS	Paired	402957203	94295683	94684637	106326452	107532002	860189	234.08	46.2	234.37	46.03	99.9468	49	26
SRR3182182	SRS1306504	SAMN04497779	SRX1596411	SRP018785	GenomeTrakr Project: US Food and Drug Administration	CFSAN	2016-Feb-22	2016-Feb-22	Salmonella enterica	CFSAN046621								FDA	2016-Feb-09	0	United States	Kansas				prepared food product	nuts and seeds	Medicago sativa		alfalfa sprouts	alfalfa	sprout		GENOMIC	WGS	Paired	667566845	155733377	156263700	176612953	178773661	1429817	233.27	46.57	233.62	46.37	99.978	54	33
SRR3205723	SRS1324768	SAMN04530916	SRX1614930	SRP028607	GenomeTrakr Project: NY State Dept. of Health, Wadsworth Center	Wadsworth Center NYSDOH	2016-Mar-07	2016-Mar-06	Salmonella enterica	NYAG_16B00474-12	Kentucky	Kentucky		I	C2-C3	i	z6	NYAG	2016-Jan-15	15	United States					prepared food product	nuts and seeds	Medicago sativa		food/alfalfa sprouts	alfalfa	sprout		GENOMIC	WGS	Paired	751402780	177036019	175665202	199545622	199135882	1542140	243.45	24.94	243.79	24.6	99.978	101	29
SRR5010520	SRS1792440	SAMN05203407	SRX2341473	SRP093174	GenomeTrakr project: FDA-CFSAN, IFSH	CFSAN	2016-Nov-10	2016-Nov-10	Salmonella enterica	CFSAN051416								Institute for Food Safety and Health	2016-Mar-15	15	United States	California				prepared food product	nuts and seeds	Medicago sativa		alfalfa sprouts	alfalfa	sprout		GENOMIC	WGS	Paired	344982669	84456635	81750794	93995567	84779670	575931	301	0	298	0	99.7737	109	71
SRR5010530	SRS1792446	SAMN05203406	SRX2341480	SRP093174	GenomeTrakr project: FDA-CFSAN, IFSH	CFSAN	2016-Nov-10	2016-Nov-10	Salmonella enterica	CFSAN051415								Institute for Food Safety and Health	2016-Mar-15	15	United States	California				prepared food product	nuts and seeds	Medicago sativa		alfalfa sprouts	alfalfa	sprout		GENOMIC	WGS	Paired	305962611	76234826	73363174	82899421	73465178	510789	301	0	298	0	99.6369	135	99
SRR1514997	SRS660219	SAMN02847521	SRX652636	SRP018785	GenomeTrakr Project: US Food and Drug Administration	CFSAN	2014-Jul-15	2014-Jul-15	Salmonella enterica	FDA00004079								FDA	2012-Sep-20	0	United States	Arizona				prepared food product	nuts and seeds	Medicago sativa		fresh alfalfa sprouts	alfalfa			GENOMIC	WGS	Paired	383344012	91876807	91612322	100160991	99597968	1025872	186.05	66.87	187.63	67.22	99.9805	122	57
SRR1166654	SRS556255	SAMN01924603	SRX468948	SRP028812	GenomeTrakr Project: Florida Department of Health, University of Florida	CFSAN	2014-Feb-10	2014-Feb-10	Salmonella enterica	FL_EPI-048								FL	2011-Dec-28	0	United States	Florida				animal	reptile	Alligator mississippiensis		aligator stool	alligator	feces		GENOMIC	WGS	Paired	470795110	113981165	113038353	121469501	121833471	1415198	165.71	73.31	166.96	73.78	99.7372	91	48
SRR1166603	SRS556219	SAMN01924564	SRX468912	SRP028812	GenomeTrakr Project: Florida Department of Health, University of Florida	CFSAN	2014-Feb-10	2014-Feb-10	Salmonella enterica	FL_EPI-009								FL	2011-Nov-15	15	United States	Florida				animal	reptile	Alligator mississippiensis		aligator stool	alligator	feces		GENOMIC	WGS	Paired	766414771	185531363	184395684	197609938	198665643	2077421	184.19	66.39	184.74	66.58	99.6374	109	46
SRR1060601	SRS519773	SAMN02367812	SRX399339	SRP022914	Major food bacterial pathogens in the united states and around the world, including Salmonella enterica, E. coli, Shigella, Listeria monocytogenes, Campylobacter Jejuni, and Vibrio parahaemolyticus genome sequencing	UCD-100K	2015-Jul-22	2015-Dec-15	Salmonella enterica subsp. houtenae serovar 44:z4,z24:-	BCW_1946	44:z4,z24:-	IV 44:z4,z24:-		IV	V	z4,z24	-	FDA	1969-Jul-02	182	United States	Arkansas				animal	reptile	Alligator mississippiensis		alligator	alligator			GENOMIC	WGS	Paired	1323879400	325231944	313634744	338920554	345376282	6619397	100	0	100	0	99.357	504	93
SRR952378	SRS470219	SAMN01924598	SRX335100	SRP028812	GenomeTrakr Project: Florida Department of Health, University of Florida	CFSAN	2013-Aug-14	2013-Aug-14	Salmonella enterica	FL_EPI-043											United States	Florida				animal	reptile	Alligator mississippiensis			alligator			GENOMIC	WGS	Paired	453728639	108987450	108074111	117842786	118586175	1196362	188.79	65.38	190.47	65.82	99.9469	48	29
SRR952373	SRS470214	SAMN01924592	SRX335095	SRP028812	GenomeTrakr Project: Florida Department of Health, University of Florida	CFSAN	2013-Aug-14	2013-Aug-14	Salmonella enterica	FL_EPI-037											United States	Florida				animal	reptile	Alligator mississippiensis			alligator			GENOMIC	WGS	Paired	525503601	126606630	125414564	136151211	136935277	1476870	177.04	70.49	178.78	71.09	99.7724	56	41
SRR2102478	SRS992375	SAMN02844666	SRX1097082	SRP018785	GenomeTrakr Project: US Food and Drug Administration	CFSAN	2015-Jul-14	2015-Jul-14	Salmonella enterica	FDA00001281	Javiana	Javiana		I	D	l,z28	1,5	FDA	2008-Dec-15	15	Mexico					prepared food product	spices			allspice	allspice			GENOMIC	WGS	Paired	466171444	110011397	109941760	122871081	123288126	992723	234.69	44.09	234.9	43.93	100	26	18
SRR2979534	SRS1195214	SAMN02844865	SRX1469132	SRP018785	GenomeTrakr Project: US Food and Drug Administration	CFSAN	2015-Dec-07	2015-Dec-07	Salmonella enterica	FDA00001480	Newport	Newport		I	C2-C3	e,h	1,5	FDA	2010-Oct-07	0	Mexico					prepared food product	spices			allspice (pimento)	allspice			GENOMIC	WGS	Paired	620388823	146492175	146762173	163541682	163565283	1385651	223.04	46.54	224.68	46.34	100	42	19
SRR1802935	SRS845255	SAMN02844966	SRX876588	SRP018785	GenomeTrakr Project: US Food and Drug Administration	CFSAN	2015-Feb-13	2015-Feb-13	Salmonella enterica	FDA00001582	Enteritidis	Enteritidis		I	D	g,m	-	FDA	2001-Apr-17	0	United States	California				prepared food product	nuts and seeds	Prunus dulcis		swab raw almond	almond		swab	GENOMIC	WGS	Paired	485226669	114457617	116676260	127488361	126388830	1240467	189.84	69.49	201.32	67.98	100	64	25
SRR1802986	SRS845306	SAMN02844967	SRX876639	SRP018785	GenomeTrakr Project: US Food and Drug Administration	CFSAN	2015-Feb-13	2015-Feb-13	Salmonella enterica	FDA00001583	Enteritidis	Enteritidis		I	D	g,m	-	FDA	2001-Apr-23	0	United States	California				prepared food product	nuts and seeds	Prunus dulcis		swab raw almond	almond		swab	GENOMIC	WGS	Paired	770089576	180508254	188576355	204331546	196531201	1856947	200.67	62.66	214.03	59.55	98.7914	126	31
SRR961991	SRS475643	SAMN02265379	SRX343060	SRP018785	GenomeTrakr Project: US Food and Drug Administration	CFSAN	2013-Sep-03	2013-Sep-03	Salmonella enterica	IEH_NGS_SAL_00292								FDA	2008-Aug-21	0	United States	California				prepared food product	nuts and seeds	Prunus amygaldus		almond	almond			GENOMIC	WGS	Paired	388271450	91300201	91721213	101309388	103115610	858150	225.49	44.82	226.96	44.64	100	251	23
SRR1612351	SRS721623	SAMN02345455	SRX732839	SRP018785	GenomeTrakr Project: US Food and Drug Administration	CFSAN	2014-Oct-14	2014-Oct-14	Salmonella enterica subsp. enterica	FDN0071	Kiambu	Kiambu		I	B	z	1,5	FDN	2012-Jan-27	0	United States	New Mexico				prepared food product	nuts and seeds	Prunus amygaldus		almond butter	almond			GENOMIC	WGS	Paired	986763624	236967658	235345988	255129437	257909561	2969017	165.32	74.22	167.03	74.86	98.4434	60	23
SRR1158160	SRS551294	SAMN02483554	SRX462144	SRP018785	GenomeTrakr Project: US Food and Drug Administration	CFSAN	2014-Feb-03	2014-Feb-03	Salmonella enterica subsp. enterica	FSF0078	Give	Give		I	E	l,v	1,7	FSF	2012-Jun-28	0	United States	California				prepared food product	nuts and seeds	Prunus amygaldus		almonds	almond			GENOMIC	WGS	Paired	438170487	104616269	104874564	114302197	113573664	1102377	197.68	63.27	199.8	63.38	97.7781	67	28
SRR1578437	SRS703601	SAMN03002107	SRX703955	SRP018785	GenomeTrakr Project: US Food and Drug Administration	CFSAN	2014-Sep-18	2014-Sep-18	Salmonella enterica	IEH-NGS-SAL-01345								FDA	2013-Apr-29	0	United States	Washington				prepared food product	nuts and seeds	Prunus amygaldus		almond butter	almond			GENOMIC	WGS	Paired	326854573	77571488	78592712	85062493	85462364	687924	237.42	40.16	237.71	40	99.9658	68	23
SRR5057759	SRS1821096	SAMN06033730	SRX2378501	SRP018785	GenomeTrakr Project: US Food and Drug Administration	CFSAN	2016-Nov-28	2016-Nov-28	Salmonella enterica	CFSAN056570	enteritidis	Enteritidis		I	D	g,m	-	FDA	2014-Jul-15	15	United States	California				prepared food product	nuts and seeds	Prunus amygaldus		almonds	almond			GENOMIC	WGS	Paired	426461864	100692765	100362906	114355100	110742839	769476	274.87	52.84	279.35	50.82	99.9668	80	38
SRR5057765	SRS1821102	SAMN06033731	SRX2378507	SRP018785	GenomeTrakr Project: US Food and Drug Administration	CFSAN	2016-Nov-28	2016-Nov-28	Salmonella enterica	CFSAN056569	enteritidis	Enteritidis		I	D	g,m	-	FDA	2014-Jul-15	15	United States	California				prepared food product	nuts and seeds	Prunus amygaldus		almonds	almond			GENOMIC	WGS	Paired	422694080	100778172	100719655	112088966	108739741	872898	239.1	69.06	245.15	70.19	98.6408	78	42
SRR5120028	SRS1870273	SAMN06033991	SRX2435277	SRP018785	GenomeTrakr Project: US Food and Drug Administration	CFSAN	2016-Dec-19	2016-Dec-19	Salmonella enterica	CFSAN056820	enteritidis	Enteritidis		I	D	g,m	-	FDA	2014-Jul-15	15	United States	California				prepared food product	nuts and seeds	Prunus amygaldus		almond dust	almond			GENOMIC	WGS	Paired	584156815	135801355	138403452	156799174	153124863	1049340	277.85	53.05	278.84	52.86	99.965	56	30
SRR5057763	SRS1821100	SAMN06033732	SRX2378505	SRP018785	GenomeTrakr Project: US Food and Drug Administration	CFSAN	2016-Nov-28	2016-Nov-28	Salmonella enterica	CFSAN056568	enteritidis	Enteritidis		I	D	g,m	-	FDA	2014-Jul-15	15	United States	California				prepared food product	nuts and seeds	Prunus amygaldus		almond meat	almond			GENOMIC	WGS	Paired	431499364	101996325	101769207	115571561	111814520	835490	254.78	63.2	261.68	62.94	99.9679	75	53
SRR2889961	SRS1144456	SAMN03702203	SRX1409529	SRP018785	GenomeTrakr Project: US Food and Drug Administration	CFSAN	2015-Nov-02	2015-Nov-02	Salmonella enterica	IEH-NGS-SAL-03191								FDA	2014-Nov-04	0	United States	Washington				prepared food product	nuts and seeds	Prunus amygaldus		almond butter	almond			GENOMIC	WGS	Paired	393728841	92208186	93023922	103707023	104697429	892217	219.42	55.8	221.88	55.89	99.1238	96	68
SRR2889962	SRS1144455	SAMN03702204	SRX1409530	SRP018785	GenomeTrakr Project: US Food and Drug Administration	CFSAN	2015-Nov-02	2015-Nov-02	Salmonella enterica	IEH-NGS-SAL-03192								FDA	2014-Nov-05	0	United States	Washington				prepared food product	nuts and seeds	Prunus amygaldus		almond butter	almond			GENOMIC	WGS	Paired	403076640	94149756	95624014	106461078	106771519	879974	227.58	49.88	230.47	49.35	99.3424	103	78
SRR2910590	SRS1154378	SAMN03702205	SRX1421830	SRP018785	GenomeTrakr Project: US Food and Drug Administration	CFSAN	2015-Nov-06	2015-Nov-06	Salmonella enterica	IEH-NGS-SAL-03193								FDA	2014-Nov-05	0	United States	Washington				prepared food product	nuts and seeds	Prunus amygaldus		almond butter	almond			GENOMIC	WGS	Paired	267993647	62782838	63233521	70961748	70861425	632791	211.16	65.87	212.35	65.69	99.3481	93	69
SRR2910591	SRS1154384	SAMN03702206	SRX1421831	SRP018785	GenomeTrakr Project: US Food and Drug Administration	CFSAN	2015-Nov-06	2015-Nov-06	Salmonella enterica	IEH-NGS-SAL-03194								FDA	2014-Nov-05	0	United States	Washington				prepared food product	nuts and seeds	Prunus amygaldus		almond butter	almond			GENOMIC	WGS	Paired	152989005	36075325	36339610	40242683	40251096	354970	214.81	63.48	216.18	63.17	99.3666	105	61
SRR2910592	SRS1154383	SAMN03702207	SRX1421832	SRP018785	GenomeTrakr Project: US Food and Drug Administration	CFSAN	2015-Nov-06	2015-Nov-06	Salmonella enterica	IEH-NGS-SAL-03195								FDA	2014-Nov-05	0	United States	Washington				prepared food product	nuts and seeds	Prunus amygaldus		almond butter	almond			GENOMIC	WGS	Paired	185569536	43378320	43711908	49241655	49122407	444463	207.92	66.49	209.6	66.32	99.0138	150	109
SRR2910593	SRS1154381	SAMN03702209	SRX1421833	SRP018785	GenomeTrakr Project: US Food and Drug Administration	CFSAN	2015-Nov-06	2015-Nov-06	Salmonella enterica	IEH-NGS-SAL-03197								FDA	2014-Nov-05	0	United States	Washington				prepared food product	nuts and seeds	Prunus amygaldus		almond butter	almond			GENOMIC	WGS	Paired	416347091	96773502	97531712	110929580	111037223	912639	227.45	50.6	228.75	50.11	99.3541	95	70
SRR2910594	SRS1154380	SAMN03702210	SRX1421834	SRP018785	GenomeTrakr Project: US Food and Drug Administration	CFSAN	2015-Nov-06	2015-Nov-06	Salmonella enterica	IEH-NGS-SAL-03198								FDA	2014-Nov-05	0	United States	Washington				prepared food product	nuts and seeds	Prunus amygaldus		almond butter	almond			GENOMIC	WGS	Paired	438826810	102314178	102879619	116632221	116930454	956902	228.79	48.43	229.8	48.08	99.3787	94	61
SRR2910595	SRS1154382	SAMN03702211	SRX1421835	SRP018785	GenomeTrakr Project: US Food and Drug Administration	CFSAN	2015-Nov-06	2015-Nov-06	Salmonella enterica	IEH-NGS-SAL-03199								FDA	2014-Nov-05	0	United States	Washington				prepared food product	nuts and seeds	Prunus amygaldus		almond butter	almond			GENOMIC	WGS	Paired	288007241	67878854	68365189	75797928	75928017	608896	236.24	41.94	236.76	41.59	99.3609	90	55
SRR2910596	SRS1154379	SAMN03702212	SRX1421836	SRP018785	GenomeTrakr Project: US Food and Drug Administration	CFSAN	2015-Nov-06	2015-Nov-06	Salmonella enterica	IEH-NGS-SAL-03200								FDA	2014-Nov-05	0	United States	Washington				prepared food product	nuts and seeds	Prunus amygaldus		almond butter	almond			GENOMIC	WGS	Paired	210228057	49116363	49420337	55793558	55817603	488213	214.67	61.88	215.94	61.64	99.3773	143	99
SRR2910597	SRS1154388	SAMN03702213	SRX1421837	SRP018785	GenomeTrakr Project: US Food and Drug Administration	CFSAN	2015-Nov-06	2015-Nov-06	Salmonella enterica	IEH-NGS-SAL-03201								FDA	2014-Nov-05	0	United States	Washington				prepared food product	nuts and seeds	Prunus amygaldus		almond butter	almond			GENOMIC	WGS	Paired	231547153	54114223	54397572	61402298	61537921	543507	212.37	62.71	213.66	62.56	98.907	139	89
SRR2910598	SRS1154387	SAMN03702214	SRX1421838	SRP018785	GenomeTrakr Project: US Food and Drug Administration	CFSAN	2015-Nov-06	2015-Nov-06	Salmonella enterica	IEH-NGS-SAL-03202								FDA	2014-Nov-05	0	United States	Washington				prepared food product	nuts and seeds	Prunus amygaldus		almond butter	almond			GENOMIC	WGS	Paired	261563462	60963377	61351604	69545408	69622029	586496	222.47	56.26	223.51	55.94	99.0353	128	93
SRR2910599	SRS1154386	SAMN03702215	SRX1421839	SRP018785	GenomeTrakr Project: US Food and Drug Administration	CFSAN	2015-Nov-06	2015-Nov-06	Salmonella enterica	IEH-NGS-SAL-03203								FDA	2014-Nov-05	0	United States	Washington				prepared food product	nuts and seeds	Prunus amygaldus		almond butter	almond			GENOMIC	WGS	Paired	454430563	106024604	106658822	120699619	120988211	977048	232.2	45.65	232.9	45.33	99.3893	83	59
SRR2910600	SRS1154385	SAMN03702216	SRX1421840	SRP018785	GenomeTrakr Project: US Food and Drug Administration	CFSAN	2015-Nov-06	2015-Nov-06	Salmonella enterica	IEH-NGS-SAL-03204								FDA	2014-Nov-05	0	United States	Washington				prepared food product	nuts and seeds	Prunus amygaldus		almond butter	almond			GENOMIC	WGS	Paired	254769748	59826512	60212716	67322928	67177241	651387	194.69	72.75	196.43	72.85	99.3867	106	72
SRR2910601	SRS1154394	SAMN03702217	SRX1421841	SRP018785	GenomeTrakr Project: US Food and Drug Administration	CFSAN	2015-Nov-06	2015-Nov-06	Salmonella enterica	IEH-NGS-SAL-03205								FDA	2014-Nov-05	0	United States	Washington				prepared food product	nuts and seeds	Prunus amygaldus		almond butter	almond			GENOMIC	WGS	Paired	275176264	64282055	64637327	72943003	73258870	615337	223.26	53.46	223.93	53.38	99.3574	129	89
SRR2910602	SRS1154393	SAMN03702218	SRX1421842	SRP018785	GenomeTrakr Project: US Food and Drug Administration	CFSAN	2015-Nov-06	2015-Nov-06	Salmonella enterica	IEH-NGS-SAL-03206								FDA	2014-Nov-05	0	United States	Washington				prepared food product	nuts and seeds	Prunus amygaldus		almond butter	almond			GENOMIC	WGS	Paired	435226287	101640243	102263124	115428141	115841968	931099	233.44	44.44	233.99	44.2	99.3759	88	62
SRR2910603	SRS1154392	SAMN03702219	SRX1421843	SRP018785	GenomeTrakr Project: US Food and Drug Administration	CFSAN	2015-Nov-06	2015-Nov-06	Salmonella enterica	IEH-NGS-SAL-03207								FDA	2014-Nov-05	0	United States	Washington				prepared food product	nuts and seeds	Prunus amygaldus		almond butter	almond			GENOMIC	WGS	Paired	136609313	31944713	32228207	36186460	36193819	317659	214.33	62.04	215.72	61.85	98.9956	152	113
SRR2910604	SRS1154390	SAMN03702220	SRX1421844	SRP018785	GenomeTrakr Project: US Food and Drug Administration	CFSAN	2015-Nov-06	2015-Nov-06	Salmonella enterica	IEH-NGS-SAL-03208								FDA	2014-Nov-05	0	United States	Washington				prepared food product	nuts and seeds	Prunus amygaldus		almond butter	almond			GENOMIC	WGS	Paired	387073372	90514009	91030055	102520755	102942396	844636	228.83	49.1	229.44	48.92	99.1136	80	56
SRR2910620	SRS1154409	SAMN03787662	SRX1421860	SRP018785	GenomeTrakr Project: US Food and Drug Administration	CFSAN	2015-Nov-06	2015-Nov-06	Salmonella enterica	IEH-NGS-SAL-03225								FDA	2014-Nov-15	15	United States	California				prepared food product	nuts and seeds	Prunus amygaldus		almonds	almond			GENOMIC	WGS	Paired	260240265	60196769	60810132	69241095	69935724	577400	224.97	52.66	225.74	52.39	99.5929	72	49
SRR3294560	SRS1361392	SAMN04535484	SRX1661765	SRP018785	GenomeTrakr Project: US Food and Drug Administration	CFSAN	2016-Mar-25	2016-Mar-25	Salmonella enterica	CFSAN047720								FDA	2015-Oct-29	0	United States	Washington				prepared food product	nuts and seeds	Prunus amygaldus		almonds	almond			GENOMIC	WGS	Paired	275331244	63310153	71509582	77840602	62667039	482614	284.61	40.98	285.89	39.37	99.6862	170	59
SRR3294562	SRS1361390	SAMN04535486	SRX1661768	SRP018785	GenomeTrakr Project: US Food and Drug Administration	CFSAN	2016-Mar-25	2016-Mar-25	Salmonella enterica	CFSAN047722								FDA	2015-Oct-29	0	United States	Washington				prepared food product	nuts and seeds	Prunus amygaldus		almonds	almond			GENOMIC	WGS	Paired	204386649	46657722	54346167	58858749	44519325	350511	290.92	37.05	292.19	34.08	99.4477	211	106
SRR1802918	SRS845190	SAMN02843439	SRX876582	SRP018785	GenomeTrakr Project: US Food and Drug Administration	CFSAN	2015-Feb-13	2015-Feb-13	Salmonella enterica	FDA00000054	Enteritidis	Enteritidis		I	D	g,m	-	FDA	2001-Apr-25	0	Canada					prepared food product	nuts and seeds	Prunus dulcis		raw almond	almond			GENOMIC	WGS	Paired	503266647	119205832	120979305	131614500	131256710	1296190	190.23	68.52	198.03	67.88	100	77	25
SRR5010540	SRS1792458	SAMN05203394	SRX2341492	SRP093174	GenomeTrakr project: FDA-CFSAN, IFSH	CFSAN	2016-Nov-10	2016-Nov-10	Salmonella enterica	CFSAN051403	enteritidis	Enteritidis		I	D	g,m	-	Institute for Food Safety and Health	2001-Aug-09	0	Canada					prepared food product	nuts and seeds	Prunus dulcis		raw almonds	almond			GENOMIC	WGS	Paired	551378901	134434078	131072452	148097529	137774839	920499	301	0	298	0	99.4542	85	53
SRR3649511	SRS1493014	SAMN03573358	SRX1831923	SRP018785	GenomeTrakr Project: US Food and Drug Administration	CFSAN	2016-Jun-08	2016-Jun-08	Salmonella enterica	IEH-NGS-SAL-02942								FDA	2013-Jun-15	15	United States	California				prepared food product	nuts and seeds	Prunus dulcis		raw almonds	almond			GENOMIC	WGS	Paired	156733193	36510342	36731943	41744548	41728019	335418	233.47	43.56	233.81	43.38	99.6295	141	106
SRR2724168	SRS1120771	SAMN03573419	SRX1354128	SRP018785	GenomeTrakr Project: US Food and Drug Administration	CFSAN	2015-Oct-19	2015-Oct-19	Salmonella enterica	IEH-NGS-SAL-03003								FDA	2013-Sep-04	0	United States	California				prepared food product	nuts and seeds	Prunus dulcis		raw almond	almond			GENOMIC	WGS	Paired	401375663	92892230	93260476	107675964	107481823	904774	221.75	54.62	221.87	54.65	99.8277	141	114
SRR5070640	SRS1832349	SAMN06033711	SRX2390506	SRP018785	GenomeTrakr Project: US Food and Drug Administration	CFSAN	2016-Dec-02	2016-Dec-02	Salmonella enterica	CFSAN056589	enteritidis	Enteritidis		I	D	g,m	-	FDA	2014-Jul-15	15	United States	California				prepared food product	nuts and seeds	Prunus dulcis		raw almonds	almond			GENOMIC	WGS	Paired	290826667	68238642	69490830	77735221	75352909	536138	269.73	53.78	272.72	53.81	99.8604	45	26
SRR5070653	SRS1832363	SAMN06033721	SRX2390520	SRP018785	GenomeTrakr Project: US Food and Drug Administration	CFSAN	2016-Dec-02	2016-Dec-02	Salmonella enterica	CFSAN056579	enteritidis	Enteritidis		I	D	g,m	-	FDA	2014-Jul-15	15	United States	California				prepared food product	nuts and seeds	Prunus dulcis		raw almonds	almond			GENOMIC	WGS	Paired	361845589	84173269	86268827	97654826	93731587	656807	273.94	52.76	276.98	52.39	99.9668	78	41
SRR5116531	SRS1867739	SAMN06034004	SRX2431884	SRP018785	GenomeTrakr Project: US Food and Drug Administration	CFSAN	2016-Dec-16	2016-Dec-16	Salmonella enterica	CFSAN056807	enteritidis	Enteritidis		I	D	g,m	-	FDA	2014-Jul-15	15	United States	California				prepared food product	nuts and seeds	Prunus dulcis		raw almonds/nuts	almond			GENOMIC	WGS	Paired	320409878	74231989	76028156	86433286	83705632	584707	272.66	53	275.32	52.58	99.9668	94	50
SRR5070643	SRS1832354	SAMN06033714	SRX2390511	SRP018785	GenomeTrakr Project: US Food and Drug Administration	CFSAN	2016-Dec-02	2016-Dec-02	Salmonella enterica	CFSAN056586	enteritidis	Enteritidis		I	D	g,m	-	FDA	2014-Jul-15	15	United States	California				prepared food product	nuts and seeds	Prunus dulcis		raw almonds/nuts	almond			GENOMIC	WGS	Paired	357248392	83710351	85280284	95628000	92621357	648905	274.01	50.68	276.53	50.56	100	43	19
SRR5116474	SRS1867678	SAMN06033941	SRX2431816	SRP018785	GenomeTrakr Project: US Food and Drug Administration	CFSAN	2016-Dec-16	2016-Dec-16	Salmonella enterica	CFSAN056793	enteritidis	Enteritidis		I	D	g,m	-	FDA	2014-Jul-15	15	United States	California				prepared food product	nuts and seeds	Prunus dulcis		raw almonds	almond			GENOMIC	WGS	Paired	211266844	49186508	50055055	56627861	55393080	381285	276.3	49.66	277.79	49.43	99.9209	67	47
SRR5116538	SRS1867747	SAMN06033936	SRX2431892	SRP018785	GenomeTrakr Project: US Food and Drug Administration	CFSAN	2016-Dec-16	2016-Dec-16	Salmonella enterica	CFSAN056798	enteritidis	Enteritidis		I	D	g,m	-	FDA	2014-Jul-15	15	United States	California				prepared food product	nuts and seeds	Prunus dulcis		raw almonds	almond			GENOMIC	WGS	Paired	241871674	56568401	57504145	64515443	63279030	449361	268.28	54.37	269.98	54.43	99.9656	55	37
SRR5120034	SRS1870279	SAMN06033998	SRX2435283	SRP018785	GenomeTrakr Project: US Food and Drug Administration	CFSAN	2016-Dec-19	2016-Dec-19	Salmonella enterica	CFSAN056813	enteritidis	Enteritidis		I	D	g,m	-	FDA	2014-Jul-15	15	United States	California				prepared food product	nuts and seeds	Prunus dulcis		raw almonds	almond			GENOMIC	WGS	Paired	180294129	41959564	42901122	48398341	47030867	316355	284.39	44	285.52	43.46	99.966	64	42
SRR5120041	SRS1870286	SAMN06033980	SRX2435290	SRP018785	GenomeTrakr Project: US Food and Drug Administration	CFSAN	2016-Dec-19	2016-Dec-19	Salmonella enterica	CFSAN056831	enteritidis	Enteritidis		I	D	g,m	-	FDA	2014-Jul-15	15	United States	California				prepared food product	nuts and seeds	Prunus dulcis		raw almonds	almond			GENOMIC	WGS	Paired	191003398	44138757	45209868	51557708	50091360	335659	284.01	45	285.03	44.58	99.969	74	51
SRR5116313	SRS1867511	SAMN06034002	SRX2431649	SRP018785	GenomeTrakr Project: US Food and Drug Administration	CFSAN	2016-Dec-16	2016-Dec-16	Salmonella enterica	CFSAN056809	enteritidis	Enteritidis		I	D	g,m	-	FDA	2014-Jul-15	15	United States	California				prepared food product	nuts and seeds	Prunus dulcis		raw almonds/nuts	almond			GENOMIC	WGS	Paired	372461186	86971093	88850205	99741809	96888384	696275	265.79	55.19	269.14	55.08	100	77	37
SRR1175795	SRS561283	SAMN02345140	SRX475533	SRP018785	GenomeTrakr Project: US Food and Drug Administration	CFSAN	2014-Feb-26	2014-Feb-25	Salmonella enterica subsp. enterica	FAR0063	Anatum	Anatum		I	E	e,h	1,6	FAR	2011-Mar-15	15	Mexico					prepared food product				aloe and prickly pear tea	aloe and prickly pear tea			GENOMIC	WGS	Paired	513083571	122368450	121515891	134104509	134802078	1207626	211.67	54.17	213.2	54.14	99.9627	45	27
SRR1763817	SRS821612	SAMN02846540	SRX845970	SRP018785	GenomeTrakr Project: US Food and Drug Administration	CFSAN	2015-Jan-16	2015-Jan-16	Salmonella enterica subsp. enterica	FDA00003120	Denver	Denver		I	C1	a	e,n,z15	FDA	2009-Jun-23	0	Mexico					prepared food product				dried aloe vera tea	aloe vera	leaves		GENOMIC	WGS	Paired	231393954	55384142	54902360	60352574	60644862	577683	199.5	66.59	201.05	66.62	99.2061	112	63
SRR1803052	SRS845331	SAMN02846541	SRX876678	SRP018785	GenomeTrakr Project: US Food and Drug Administration	CFSAN	2015-Feb-13	2015-Feb-13	Salmonella enterica	FDA00003121	Denver	Denver		I	C1	a	e,n,z15	FDA	2009-Jun-24	0	Mexico					prepared food product				dried aloe vera tea	aloe vera	leaves		GENOMIC	WGS	Paired	560595682	134604490	134420051	146161491	144995605	1527353	181.68	71.04	185.36	71.73	99.3247	101	58
SRR1803001	SRS845315	SAMN02846542	SRX876655	SRP018785	GenomeTrakr Project: US Food and Drug Administration	CFSAN	2015-Feb-13	2015-Feb-13	Salmonella enterica	FDA00003122	Panama	Panama		I	D	l,v	1,5	FDA	2009-Jun-24	0	Mexico					prepared food product				dried aloe vera tea	aloe vera	leaves		GENOMIC	WGS	Paired	575462157	137234325	136758954	150468873	150852286	1434045	199.91	61.64	201.37	61.81	99.968	122	55
SRR1139521	SRS541491	SAMN02344890	SRX446413	SRP018785	GenomeTrakr Project: US Food and Drug Administration	CFSAN	2014-Jan-22	2014-Jan-22	Salmonella enterica subsp. diarizonae	FAR0025	IIIb							FAR	2010-Jul-02	182	Mexico					prepared food product				aloe vera powder, dried	aloe vera	powder		GENOMIC	WGS	Paired	319592319	80327226	79964479	79264593	79737546	881103	181.04	71.96	181.68	72.07	99.4692	91	53
SRR1720454	SRS795359	SAMN02934608	SRX814814	SRP018785	GenomeTrakr Project: US Food and Drug Administration	CFSAN	2014-Dec-17	2014-Dec-17	Salmonella enterica	FDA00008037								FDA	2014-Jun-17	0	Mexico					prepared food product				aloe vera leaf powder	aloe vera	powder		GENOMIC	WGS	Paired	577789815	139115673	138931940	149703844	149955926	1409075	204.44	60.6	205.61	60.7	99.3891	101	53
SRR1515949	SRS661116	SAMN02849958	SRX653541	SRP018785	GenomeTrakr Project: US Food and Drug Administration	CFSAN	2014-Jul-16	2014-Jul-16	Salmonella enterica subsp. enterica	IEH-NGS-SAL-00845	Typhimurium	Typhimurium		I	B	i	1,2	FDA	2007-Feb-02	0	United States	Washington				animal	camelid	Vicugna pacos		alpaca (swab)	alpaca		swab	GENOMIC	WGS	Paired	353531859	82046822	82632971	94219042	94417727	837452	210.04	56.09	212.12	56.38	96.3811	188	122
SRR1501653	SRS650585	SAMN02849818	SRX641640	SRP018785	GenomeTrakr Project: US Food and Drug Administration	CFSAN	2014-Jun-30	2014-Jun-30	Salmonella enterica subsp. enterica	IEH-NGS-SAL-00705	Newport	Newport		I	C2-C3	e,h	1,5	FDA	2007-Jan-09	0	United States	Washington				animal	camelid	Vicugna pacos		alpaca (blood)	alpaca	blood		GENOMIC	WGS	Paired	415620631	98524282	97495015	109575964	109872375	907212	228.67	48.62	229.46	48.39	98.0199	97	38
SRR1501481	SRS650468	SAMN02849823	SRX641522	SRP018785	GenomeTrakr Project: US Food and Drug Administration	CFSAN	2014-Jun-30	2014-Jun-30	Salmonella enterica subsp. enterica	IEH-NGS-SAL-00710	Typhimurium	Typhimurium		I	B	i	1,2	FDA	2007-Jan-09	0	United States	Washington				animal	camelid	Vicugna pacos		alpaca (blood)	alpaca	blood		GENOMIC	WGS	Paired	194164783	46466514	45865799	50979264	50800629	424272	228.1	49.9	229.54	49.27	94.928	150	100
SRR2082838	SRS975500	SAMN02699868	SRX1077325	SRP032981	GenomeTrakr Project: Minnesota Department of Health	CFSAN	2015-Jul-05	2015-Jun-30	Salmonella enterica	MDH-2014-00702	Typhimurium	Typhimurium		I	B	i	1,2	Minnesota Department of Health	2007-Aug-07	0	United States	Minnesota				animal	camelid	Vicugna pacos		alpaca (feces)	alpaca	feces		GENOMIC	WGS	Paired	231740741	54454890	54542783	61362333	61374330	474615	244	27.44	244.27	27.18	99.9003	90	54
SRR1177589	SRS562412	SAMN02378025	SRX476693	SRP032981	GenomeTrakr Project: Minnesota Department of Health	CFSAN	2014-Feb-26	2014-Feb-26	Salmonella enterica subsp. enterica	MDH-2013-00020	Typhimurium	Typhimurium		I	B	i	1,2	MDH - Minnesota Department of Health	2007-Aug-27	0	United States	Minnesota				animal	camelid	Vicugna pacos		alpaca (feces)	alpaca	feces		GENOMIC	WGS	Paired	416317885	100329893	100356077	107101403	107277234	1216596	170.62	72.32	171.58	72.72	99.8778	89	51
SRR1519892	SRS662285	SAMN02849982	SRX657105	SRP018785	GenomeTrakr Project: US Food and Drug Administration	CFSAN	2014-Jul-18	2014-Jul-18	Salmonella enterica subsp. enterica	IEH-NGS-SAL-00869	Typhimurium	Typhimurium		I	B	i	1,2	FDA	2007-Feb-02	0	United States	Washington				animal	camelid	Vicugna pacos		alpaca (feces)	alpaca	feces		GENOMIC	WGS	Paired	406306585	95271019	95442434	108351663	107083334	1008030	200.8	59.45	202.27	59.75	96.4925	153	88
SRR1505415	SRS653134	SAMN02849826	SRX644946	SRP018785	GenomeTrakr Project: US Food and Drug Administration	CFSAN	2014-Jul-02	2014-Jul-02	Salmonella enterica subsp. enterica	IEH-NGS-SAL-00713	Typhimurium	Typhimurium		I	B	i	1,2	FDA	2007-Jan-09	0	United States	Washington				animal	camelid	Vicugna pacos		alpaca (feces)	alpaca	feces		GENOMIC	WGS	Paired	219366378	52097772	52199362	57506589	57467200	487284	224.93	52.89	225.25	52.89	97.6416	111	71
SRR1555348	SRS687581	SAMN02952725	SRX684455	SRP018785	GenomeTrakr Project: US Food and Drug Administration	CFSAN	2014-Aug-21	2014-Aug-21	Salmonella enterica	IEH-NGS-SAL-01115								FDA	2007-Jan-09	0	United States	Washington				animal	camelid	Vicugna pacos		alpaca (feces)	alpaca	feces		GENOMIC	WGS	Paired	232518396	54526040	54597660	61654773	61623000	491286	236.62	40.68	236.66	41.12	96.8067	149	86
SRR1555356	SRS687587	SAMN02952722	SRX684463	SRP018785	GenomeTrakr Project: US Food and Drug Administration	CFSAN	2014-Aug-21	2014-Aug-21	Salmonella enterica	IEH-NGS-SAL-01112								FDA	2007-Jan-09	0	United States	Washington				animal	camelid	Vicugna pacos		alpaca (feces)	alpaca	feces		GENOMIC	WGS	Paired	224567430	52427724	52563963	59617684	59831013	478623	234.63	44.18	234.56	44.6	99.6806	118	89
SRR1177240	SRS562206	SAMN02378016	SRX476428	SRP032981	GenomeTrakr Project: Minnesota Department of Health	CFSAN	2014-Feb-26	2014-Feb-26	Salmonella enterica subsp. enterica	MDH-2013-00011	Typhimurium	Typhimurium		I	B	i	1,2	MDH - Minnesota Department of Health	2007-Jul-16	0	United States	Minnesota				animal	camelid	Vicugna pacos		alpaca (feces)	alpaca	feces		GENOMIC	WGS	Paired	631821062	152159828	152619141	163478195	163319036	1490653	211.42	54.17	212.43	54.45	99.9003	76	48
SRR1177241	SRS562207	SAMN02378019	SRX476429	SRP032981	GenomeTrakr Project: Minnesota Department of Health	CFSAN	2014-Feb-26	2014-Feb-26	Salmonella enterica subsp. enterica	MDH-2013-00014	Typhimurium	Typhimurium		I	B	i	1,2	MDH - Minnesota Department of Health	2007-Jul-18	0	United States	Minnesota				animal	camelid	Vicugna pacos		alpaca (feces)	alpaca	feces		GENOMIC	WGS	Paired	300891599	72172870	72260878	77912540	78173452	638629	235.36	39.54	235.79	39.5	99.9003	85	46
SRR2096551	SRS987297	SAMN02699867	SRX1091661	SRP032981	GenomeTrakr Project: Minnesota Department of Health	CFSAN	2015-Jul-10	2015-Jul-10	Salmonella enterica	MDH-2014-00701	Typhimurium	Typhimurium		I	B	i	1,2	Minnesota Department of Health	2007-Jul-20	0	United States	Minnesota				animal	camelid	Vicugna pacos		alpaca (feces)	alpaca	feces		GENOMIC	WGS	Paired	104503170	24785650	24967071	27494225	27244324	231862	224.88	50.73	225.84	50.54	99.8386	132	76
SRR1501462	SRS650450	SAMN02849794	SRX641504	SRP018785	GenomeTrakr Project: US Food and Drug Administration	CFSAN	2014-Jun-30	2014-Jun-30	Salmonella enterica subsp. enterica	IEH-NGS-SAL-00681	Typhimurium	Typhimurium		I	B	i	1,2	FDA	2007-Jan-09	0	United States	Washington				animal	camelid	Vicugna pacos		alpaca (multiple tissues)	alpaca			GENOMIC	WGS	Paired	372641430	86847368	86672674	98603073	99491036	802955	233.33	44.08	230.76	49.94	98.1046	195	72
SRR1501253	SRS650290	SAMN02849773	SRX641334	SRP018785	GenomeTrakr Project: US Food and Drug Administration	IEH	2014-Jun-30	2014-Jun-30	Salmonella enterica subsp. enterica	IEH-NGS-SAL-00660	Typhimurium	Typhimurium		I	B	i	1,2	FDA	2007-Jan-09	0	United States	Washington				animal	camelid	Vicugna pacos		alpaca	alpaca			GENOMIC	WGS	Paired	171465199	40869918	40858902	45037540	44607310	418695	204	59.09	205.52	58.99	99.0247	172	90
SRR1501623	SRS650557	SAMN02849824	SRX641610	SRP018785	GenomeTrakr Project: US Food and Drug Administration	CFSAN	2014-Jun-30	2014-Jun-30	Salmonella enterica subsp. enterica	IEH-NGS-SAL-00711	Typhimurium	Typhimurium		I	B	i	1,2	FDA	2007-Jan-09	0	United States	Washington				animal	camelid	Vicugna pacos		alpaca	alpaca			GENOMIC	WGS	Paired	788521242	187353592	186407652	207315223	207193605	1858925	211.23	53.28	212.95	53.38	98.0549	115	50
SRR1501695	SRS650625	SAMN02849766	SRX641682	SRP018785	GenomeTrakr Project: US Food and Drug Administration	CFSAN	2014-Jun-30	2014-Jun-30	Salmonella enterica subsp. enterica	IEH-NGS-SAL-00653	Typhimurium	Typhimurium		I	B	i	1,2	FDA	2007-Jan-09	0	United States	Washington				animal	camelid	Vicugna pacos		alpaca	alpaca			GENOMIC	WGS	Paired	366422692	87118869	85662745	97057786	96412243	794400	229.87	47.32	231.39	46.57	99.9556	107	62
SRR1501702	SRS650632	SAMN02849769	SRX641689	SRP018785	GenomeTrakr Project: US Food and Drug Administration	CFSAN	2014-Jun-30	2014-Jun-30	Salmonella enterica subsp. enterica	IEH-NGS-SAL-00656	Typhimurium	Typhimurium		I	B	i	1,2	FDA	2007-Jan-09	0	United States	Washington				animal	camelid	Vicugna pacos		alpaca	alpaca			GENOMIC	WGS	Paired	484214052	114597061	114006044	127475547	127880401	1077757	224.28	52.88	225	52.58	99.7878	116	64
SRR1544247	SRS679359	SAMN02849865	SRX675708	SRP018785	GenomeTrakr Project: US Food and Drug Administration	CFSAN	2014-Aug-11	2014-Aug-11	Salmonella enterica subsp. enterica	IEH-NGS-SAL-00752	Typhimurium	Typhimurium		I	B	i	1,2	FDA	2007-Jan-09	0	United States	Washington				animal	camelid	Vicugna pacos		alpaca	alpaca			GENOMIC	WGS	Paired	71882327	16843727	16923196	19029280	19049222	152743	235.22	43.8	235.39	43.69	98.1487	319	245
SRR1501643	SRS650575	SAMN02849800	SRX641630	SRP018785	GenomeTrakr Project: US Food and Drug Administration	CFSAN	2014-Jun-30	2014-Jun-30	Salmonella enterica subsp. enterica	IEH-NGS-SAL-00687	Typhimurium	Typhimurium		I	B	i	1,2	FDA	2007-Jan-09	0	United States	Washington				animal	camelid	Vicugna pacos		alpaca (multiple tissues)	alpaca			GENOMIC	WGS	Paired	538565486	125653566	125172332	142383744	143835433	1173506	230.55	46.34	228.39	51.73	99.9021	96	62
SRR1501679	SRS650611	SAMN02849782	SRX641666	SRP018785	GenomeTrakr Project: US Food and Drug Administration	CFSAN	2014-Jun-30	2014-Jun-30	Salmonella enterica subsp. enterica	IEH-NGS-SAL-00669	Typhimurium	Typhimurium		I	B	i	1,2	FDA	2007-Jan-09	0	United States	Washington				animal	camelid	Vicugna pacos		alpaca (multiple tissues)	alpaca			GENOMIC	WGS	Paired	298996437	69809407	69688104	79810485	79550040	637172	234.43	44.19	234.83	43.77	99.5864	135	78
SRR1266053	SRS599186	SAMN02595833	SRX529469	SRP028607	GenomeTrakr Project: NY State Dept. of Health, Wadsworth Center	CFSAN	2014-Apr-30	2014-Apr-30	Salmonella enterica subsp. enterica	NY-swgs1119	Newport	Newport		I	C2-C3	e,h	1,5	MDH	2008-Apr-17	0	United States	Minnesota				animal	camelid	Vicugna pacos		alpaca tissue	alpaca			GENOMIC	WGS	Paired	492143804	118261586	118640448	127481421	127735534	1032198	238.31	35.23	238.48	35.1	99.2399	118	32
SRR1918942	SRS876441	SAMN02846246	SRX959219	SRP018785	GenomeTrakr Project: US Food and Drug Administration	CFSAN	2015-Mar-19	2015-Mar-19	Salmonella enterica	FDA00002862	Senftenberg	Senftenberg		I	E	g,[s],t	-	FDA	2008-Oct-07	0	India					prepared food product		Alu lachha		alu lachha	alu lachha			GENOMIC	WGS	Paired	84100508	19937350	19867117	22334990	21921361	210598	198.83	69.58	200.51	69.46	99.8631	262	196
SRR1918955	SRS876466	SAMN02846247	SRX959231	SRP018785	GenomeTrakr Project: US Food and Drug Administration	CFSAN	2015-Mar-19	2015-Mar-19	Salmonella enterica	FDA00002863	Senftenberg	Senftenberg		I	E	g,[s],t	-	FDA	2008-Oct-07	0	India					prepared food product		Alu lachha		alu lachha	alu lachha			GENOMIC	WGS	Paired	1321158342	314939599	313738887	345650181	345551709	4291958	153.04	69.97	154.79	70.92	99.8856	91	41
SRR1175827	SRS561314	SAMN02345126	SRX475564	SRP018785	GenomeTrakr Project: US Food and Drug Administration	CFSAN	2014-Feb-26	2014-Feb-25	Salmonella enterica subsp. enterica	FAR0058	Weltevreden	Weltevreden		I	E	r	z6	FAR	2011-Mar-31	0	India					plant	nuts and seeds	Amaranth		amaranth	amaranth			GENOMIC	WGS	Paired	251251199	60349856	60047683	64961713	65870231	566896	221.62	48.77	221.58	48.93	99.8365	104	67
SRR1016553	SRS493717	SAMN02253068	SRX367652	SRP028812	GenomeTrakr Project: Florida Department of Health, University of Florida	CFSAN	2013-Oct-25	2013-Oct-25	Salmonella enterica	FL_MJ409								FL	2011-Apr-01	0	United States	Georgia				animal	amphibian	Anura		amphibian from an irrigation pond	amphibian			GENOMIC	WGS	Paired	267408290	64908296	64264165	68915946	69116370	773920	172.16	70.52	173.37	70.96	99.8517	91	53
SRR1022664	SRS497404	SAMN02253086	SRX371972	SRP028812	GenomeTrakr Project: Florida Department of Health, University of Florida	CFSAN	2013-Nov-02	2013-Nov-01	Salmonella enterica	FL_MJ469								FL	2011-May-15	15	United States	Georgia				animal	amphibian	Anura		amphibian from an irrigation pond	amphibian			GENOMIC	WGS	Paired	299283943	72337828	71797473	77469156	77663465	730941	204.04	56.66	205.41	56.89	99.7737	119	58
SRR1022665	SRS497405	SAMN02253087	SRX371973	SRP028812	GenomeTrakr Project: Florida Department of Health, University of Florida	CFSAN	2013-Nov-02	2013-Nov-01	Salmonella enterica	FL_MJ470								FL	2011-May-15	15	United States	Georgia				animal	amphibian	Anura		amphibian from an irrigation pond	amphibian			GENOMIC	WGS	Paired	572607319	137639281	136970335	148769713	149174231	1449057	197.01	59.37	198.15	59.62	100	82	40
SRR1022663	SRS497403	SAMN02253085	SRX371971	SRP028812	GenomeTrakr Project: Florida Department of Health, University of Florida	CFSAN	2013-Nov-02	2013-Nov-01	Salmonella enterica	FL_MJ467								FL	2011-May-15	15	United States	Georgia				animal	amphibian	Anura		amphibian from an irrigation pond	amphibian			GENOMIC	WGS	Paired	661549631	160542697	159557626	170492662	170868563	1647616	200.1	58.96	201.42	59.16	99.8492	150	45
SRR1048339	SRS514293	SAMN02419079	SRX390906	SRP028812	GenomeTrakr Project: Florida Department of Health, University of Florida	CFSAN	2013-Dec-16	2013-Dec-16	Salmonella enterica	FL-UFLWL2								FL	2013-May-17	0	United States	Georgia				animal	amphibian	Anura		larval animal in an irrigation pond	amphibian			GENOMIC	WGS	Paired	289438285	68511870	68130204	76169588	76443226	603726	239.63	34.72	239.79	34.62	97.3438	135	83
SRR1016551	SRS493715	SAMN02253066	SRX367650	SRP028812	GenomeTrakr Project: Florida Department of Health, University of Florida	CFSAN	2013-Oct-25	2013-Oct-25	Salmonella enterica	FL_MJ402								FL			United States	Georgia				animal	amphibian	Anura		amphibian from an irrigation pond	amphibian			GENOMIC	WGS	Paired	422522851	102526820	101606052	108762214	109360995	1183443	178.16	70.63	178.87	70.83	99.9681	61	29
SRR1022659	SRS497399	SAMN02253081	SRX371967	SRP028812	GenomeTrakr Project: Florida Department of Health, University of Florida	CFSAN	2013-Nov-02	2013-Nov-01	Salmonella enterica	FL_MJ422								FL			United States	Georgia				animal	amphibian	Anura		amphibian from an irrigation pond	amphibian			GENOMIC	WGS	Paired	704565811	170907213	169667581	181573196	182006680	1980048	177.16	70.78	178.67	71.3	100	95	26
SRR1016557	SRS493721	SAMN02253072	SRX367656	SRP028812	GenomeTrakr Project: Florida Department of Health, University of Florida	CFSAN	2013-Oct-25	2013-Oct-25	Salmonella enterica	FL_MJ413								FL			United States	Georgia				animal	amphibian	Anura		amphibian from an irrigation pond	amphibian			GENOMIC	WGS	Paired	578142304	139130882	137971876	150069897	150817880	1323385	218.05	50.57	218.82	50.45	99.9783	84	43
SRR1022655	SRS497395	SAMN02253077	SRX371963	SRP028812	GenomeTrakr Project: Florida Department of Health, University of Florida	CFSAN	2013-Nov-02	2013-Nov-01	Salmonella enterica	FL_MJ418								FL			United States	Georgia				animal	amphibian	Anura		amphibian from an irrigation pond	amphibian			GENOMIC	WGS	Paired	560304192	135917678	135044914	144103419	144949884	1502006	186.2	70.03	186.84	70.21	98.8222	174	49
SRR1022656	SRS497396	SAMN02253078	SRX371964	SRP028812	GenomeTrakr Project: Florida Department of Health, University of Florida	CFSAN	2013-Nov-02	2013-Nov-01	Salmonella enterica	FL_MJ419								FL			United States	Georgia				animal	amphibian	Anura		amphibian from an irrigation pond	amphibian			GENOMIC	WGS	Paired	759542404	184075507	182971616	195617597	196685562	2046083	185.19	66.79	186.03	67.05	99.3903	136	53
SRR1022657	SRS497397	SAMN02253079	SRX371965	SRP028812	GenomeTrakr Project: Florida Department of Health, University of Florida	CFSAN	2013-Nov-02	2013-Nov-01	Salmonella enterica	FL_MJ420								FL			United States	Georgia				animal	amphibian	Anura		amphibian from an irrigation pond	amphibian			GENOMIC	WGS	Paired	828647462	199230005	197877308	215035174	216432623	1838282	225.02	45.34	225.75	45.2	99.3654	62	43
SRR1022658	SRS497398	SAMN02253080	SRX371966	SRP028812	GenomeTrakr Project: Florida Department of Health, University of Florida	CFSAN	2013-Nov-02	2013-Nov-01	Salmonella enterica	FL_MJ421								FL			United States	Georgia				animal	amphibian	Anura		amphibian from an irrigation pond	amphibian			GENOMIC	WGS	Paired	786266966	189076919	188163933	203671558	205292228	1736842	226.15	44.59	226.55	44.53	99.3485	60	46
SRR1016555	SRS493719	SAMN02253070	SRX367654	SRP028812	GenomeTrakr Project: Florida Department of Health, University of Florida	CFSAN	2013-Oct-25	2013-Oct-25	Salmonella enterica	FL_MJ411								FL			United States	Georgia				animal	amphibian	Anura		amphibian from an irrigation pond	amphibian			GENOMIC	WGS	Paired	394873226	95659967	94617731	102011063	102310056	1133695	173.5	70.09	174.8	70.53	100	64	40
SRR1016556	SRS493720	SAMN02253071	SRX367655	SRP028812	GenomeTrakr Project: Florida Department of Health, University of Florida	CFSAN	2013-Oct-25	2013-Oct-25	Salmonella enterica	FL_MJ412								FL			United States	Georgia				animal	amphibian	Anura		amphibian from an irrigation pond	amphibian			GENOMIC	WGS	Paired	622029381	149974515	148286297	161260912	161746249	1842433	168.1	73.56	169.51	74.07	100	72	34
SRR1016560	SRS493724	SAMN02253075	SRX367659	SRP028812	GenomeTrakr Project: Florida Department of Health, University of Florida	CFSAN	2013-Oct-25	2013-Oct-25	Salmonella enterica	FL_MJ416								FL			United States	Georgia				animal	amphibian	Anura		amphibian from an irrigation pond	amphibian			GENOMIC	WGS	Paired	431852168	103901429	102901911	112280354	112619409	1136141	189.38	64.66	190.72	64.92	100	68	34
SRR1016561	SRS493725	SAMN02253076	SRX367660	SRP028812	GenomeTrakr Project: Florida Department of Health, University of Florida	CFSAN	2013-Oct-25	2013-Oct-25	Salmonella enterica	FL_MJ417								FL			United States	Georgia				animal	amphibian	Anura		amphibian from an irrigation pond	amphibian			GENOMIC	WGS	Paired	374314739	90230976	89490558	96943224	97228738	1095246	170.46	73.45	171.31	73.72	99.9699	74	42
SRR1016554	SRS493718	SAMN02253069	SRX367653	SRP028812	GenomeTrakr Project: Florida Department of Health, University of Florida	CFSAN	2013-Oct-25	2013-Oct-25	Salmonella enterica	FL_MJ410								FL			United States	Georgia				animal	amphibian	Anura		amphibian from an irrigation pond	amphibian			GENOMIC	WGS	Paired	516071189	125181081	124084641	133084507	133554615	1314638	195.67	58.64	196.89	58.88	99.9659	72	42
SRR1016559	SRS493723	SAMN02253074	SRX367658	SRP028812	GenomeTrakr Project: Florida Department of Health, University of Florida	CFSAN	2013-Oct-25	2013-Oct-25	Salmonella enterica	FL_MJ415								FL			United States	Georgia				animal	amphibian	Anura		amphibian from an irrigation pond	amphibian			GENOMIC	WGS	Paired	261230450	63553368	62448517	67529039	67562820	735776	176.14	70.57	178.9	71.43	99.337	98	57
SRR1022660	SRS497400	SAMN02253082	SRX371968	SRP028812	GenomeTrakr Project: Florida Department of Health, University of Florida	CFSAN	2013-Nov-02	2013-Nov-01	Salmonella enterica	FL_MJ423								FL			United States	Georgia				animal	amphibian	Anura		amphibian from an irrigation pond	amphibian			GENOMIC	WGS	Paired	541704350	131093932	130024763	139911980	140630838	1219734	221.49	47.67	222.62	47.52	98.1451	185	100
SRR1016558	SRS493722	SAMN02253073	SRX367657	SRP028812	GenomeTrakr Project: Florida Department of Health, University of Florida	CFSAN	2013-Oct-25	2013-Oct-25	Salmonella enterica	FL_MJ414								FL			United States	Georgia				animal	amphibian	Anura		amphibian from an irrigation pond	amphibian			GENOMIC	WGS	Paired	463742720	112601549	111320006	119520821	119946849	1303151	177.32	71.12	178.54	71.41	99.2179	172	92
SRR1544400	SRS679474	SAMN02678690	SRX675857	SRP018785	GenomeTrakr Project: US Food and Drug Administration	CFSAN	2014-Aug-12	2014-Aug-12	Salmonella enterica	FDN0169								FDA	2013-Dec-09	0	Mexico					plant	chillies	Capsicum		anaheim peppers, fresh	anaheim pepper			GENOMIC	WGS	Paired	195744162	51122044	50907626	46403342	46777353	660928	147.68	74.25	148.48	74.66	97.3965	2858	1184
SRR2050928	SRS952746	SAMN02847691	SRX1048382	SRP018785	GenomeTrakr Project: US Food and Drug Administration	CFSAN	2015-Jun-04	2015-Jun-04	Salmonella enterica	FDA00004249								FDA	2013-Dec-15	15	Mexico					plant	chillies	Capsicum		anaheim peppers, fresh	anaheim pepper			GENOMIC	WGS	Paired	551562890	133494725	132676954	142662463	142434289	1516208	180.8	69.64	182.98	70.04	98.4727	103	74
SRR3579417	SRS1464448	SAMN04992707	SRX1796215	SRP018785	GenomeTrakr Project: US Food and Drug Administration	CFSAN	2016-May-24	2016-May-24	Salmonella enterica	CFSAN050753								FDA	2016-Apr-20	0	Mexico					plant	chillies	Capsicum		anaheim pepper	anaheim pepper			GENOMIC	WGS	Paired	851681797	203786282	204910605	219686777	223041261	2182456	193.36	67.41	196.88	68.26	100	90	33
SRR3579416	SRS1464442	SAMN04992706	SRX1796209	SRP018785	GenomeTrakr Project: US Food and Drug Administration	CFSAN	2016-May-24	2016-May-24	Salmonella enterica subsp. enterica serovar Hayindogo	CFSAN050752	Anatum	Hayindogo		I	E	e,h	1,6	FDA	2016-Apr-20	0	Mexico					plant	chillies	Capsicum		anaheim pepper	anaheim pepper			GENOMIC	WGS	Paired	704212983	167142708	169572371	182704981	184745391	1618418	215.22	54.5	219.91	54.16	100	77	28
SRR5116276	SRS1867483	SAMN06113179	SRX2431613	SRP018785	GenomeTrakr Project: US Food and Drug Administration	CFSAN	2016-Dec-16	2016-Dec-16	Salmonella enterica	CFSAN058147	Javiana	Javiana		I	D	l,z28	1,5	FDA	2016-Nov-29	0	Mexico					plant	chillies	Capsicum		anaheim peppers	anaheim pepper			GENOMIC	WGS	Paired	491254948	117928124	117791995	127247821	127924583	1320486	185	71.75	187.02	72.14	100	39	21
SRR5116295	SRS1867483	SAMN06113179	SRX2431632	SRP018785	GenomeTrakr Project: US Food and Drug Administration	CFSAN	2016-Dec-16	2016-Dec-16	Salmonella enterica	CFSAN058147	Javiana	Javiana		I	D	l,z28	1,5	FDA	2016-Nov-30	0	Mexico					plant	chillies	Capsicum		anaheim peppers	anaheim pepper			GENOMIC	WGS	Paired	491254948	117928124	117791995	127247821	127924583	1320486	185	71.75	187.02	72.14	100	39	21
SRR4297732	SRS1714992	SAMN05789115	SRX2192501	SRP018785	GenomeTrakr Project: US Food and Drug Administration	CFSAN	2016-Sep-27	2016-Sep-27	Salmonella enterica	CFSAN055612								FDA	2016-Sep-20	0	Mexico					plant	chillies	Capsicum		anaheim pepper	anaheim pepper			GENOMIC	WGS	Paired	663851555	157557100	158376976	173640138	174214096	1573712	210.14	55.35	211.7	55.4	99.7807	48	29
SRR4297733	SRS1714993	SAMN05789125	SRX2192502	SRP018785	GenomeTrakr Project: US Food and Drug Administration	CFSAN	2016-Sep-27	2016-Sep-27	Salmonella enterica	CFSAN055613								FDA	2016-Sep-21	0	Mexico					plant	chillies	Capsicum		anaheim pepper	anaheim pepper			GENOMIC	WGS	Paired	324044850	77458604	77726877	84145195	84703880	711860	227.43	44.21	227.78	44.15	99.7934	54	34
SRR3660556	SRS1498514	SAMN05209849	SRX1839331	SRP032981	GenomeTrakr Project: Minnesota Department of Health	CFSAN	2016-Jun-13	2016-Jun-13	Salmonella enterica	CFSAN051425	Ohio	Ohio		I	C1	b	l,w	Minnesota Department of Health	2016-May-24	0	United States	Minnesota				animal	avian	Anas platyrhynchos		anas platyrhynchos feces	anas platyrhynchos	feces		GENOMIC	WGS	Paired	135690514	32083605	32347831	35509143	35734078	287888	235.6	43.22	235.73	43.13	100	69	39
SRR3660557	SRS1498515	SAMN05209852	SRX1839332	SRP032981	GenomeTrakr Project: Minnesota Department of Health	CFSAN	2016-Jun-13	2016-Jun-13	Salmonella enterica	CFSAN051426	Ohio	Ohio		I	C1	b	l,w	Minnesota Department of Health	2016-May-24	0	United States	Minnesota				animal	avian	Anas platyrhynchos		anas platyrhynchos feces	anas platyrhynchos	feces		GENOMIC	WGS	Paired	127055008	30259169	30396562	33033700	33344505	271706	233.75	46.11	233.87	46.05	100	67	32
SRR3674952	SRS1508172	SAMN05209845	SRX1850418	SRP032981	GenomeTrakr Project: Minnesota Department of Health	CFSAN	2016-Jun-16	2016-Jun-16	Salmonella enterica	CFSAN051424	Ohio	Ohio		I	C1	b	l,w	Minnesota Department of Health	2016-May-24	0	United States	Minnesota				animal	avian	Anas platyrhynchos		anas platyrhynchos feces	anas platyrhynchos	feces		GENOMIC	WGS	Paired	136269437	31940081	32641144	35835934	35825401	292305	232.95	47.66	233.24	47.51	100	63	39
SRR3696041	SRS1508172	SAMN05209845	SRX1858660	SRP032981	GenomeTrakr Project: Minnesota Department of Health	CFSAN	2016-Jun-20	2016-Jun-20	Salmonella enterica	CFSAN051424	Ohio	Ohio		I	C1	b	l,w	Minnesota Department of Health	2016-May-24	0	United States	Minnesota				animal	avian	Anas platyrhynchos		anas platyrhynchos feces	anas platyrhynchos	feces		GENOMIC	WGS	Paired	340493945	79939694	80665022	89957422	89918647	696350	244.42	27.31	244.55	27.16	100	51	28
SRR1980605	SRS913562	SAMN02844564	SRX999531	SRP018785	GenomeTrakr Project: US Food and Drug Administration	CFSAN	2015-Apr-18	2015-Apr-18	Salmonella enterica	FDA00001179	Montevideo	Montevideo		I	O-54	g,m,s	-	FDA	2007-Nov-08	0	Mexico					plant	chillies	Capsicum		ancho podwer, dehydrated	ancho powder			GENOMIC	WGS	Paired	818663416	196084221	195171703	214191221	212976231	2188561	185.54	66.89	188.53	67.51	99.9768	52	24
SRR1422844	SRS640317	SAMN02698281	SRX608977	SRP018785	GenomeTrakr Project: US Food and Drug Administration	CFSAN	2014-Jun-17	2014-Jun-17	Salmonella enterica	FNE0112								FDA	2012-Dec-17	0	Japan					animal	fish	Engraulidae		dried anchovies	anchovies			GENOMIC	WGS	Paired	144244659	34134969	34172954	38061902	37870669	299011	241.15	32.87	241.26	32.76	100	76	29
SRR1648148	SRS742514	SAMN02843585	SRX757331	SRP018785	GenomeTrakr Project: US Food and Drug Administration	CFSAN	2014-Nov-11	2014-Nov-11	Salmonella enterica subsp. enterica	FDA00000200	Derby	Derby		I	B	f,g	1,2	FDA	2002-Jan-18	0	Vietnam					animal	fish	Engraulidae		anchovy	anchovy			GENOMIC	WGS	Paired	644380602	152655050	152412258	169571088	169704440	1357926	237.12	38.55	237.41	38.3	100	53	17
SRR3466987	SRS1417505	SAMN02844744	SRX1736785	SRP018785	GenomeTrakr Project: US Food and Drug Administration	CFSAN	2016-Apr-29	2016-Apr-29	Salmonella enterica	FDA00001359	Lexington	Lexington		I	E	z10	1,5	FDA	2009-Aug-18	0	Thailand					animal	fish	Engraulidae		anchovy, dried	anchovy			GENOMIC	WGS	Paired	120560355	28682049	28856093	31266324	31750254	258160	232.74	39.79	234.26	39.52	99.3691	139	93
SRR1566180	SRS694822	SAMN02698329	SRX693126	SRP018785	GenomeTrakr Project: US Food and Drug Administration	CFSAN	2014-Sep-05	2014-Sep-05	Salmonella enterica subsp. enterica	FNE0161	Bareilly	Bareilly		I	C1	y	1,5	FDA	2013-Jun-03	0	China					animal	fish	Engraulidae		anchovy	anchovy			GENOMIC	WGS	Paired	266331057	62761869	62149430	70782360	70612712	550171	241.88	32	242.2	31.7	99.9651	62	27
SRR1569709	SRS694822	SAMN02698329	SRX696146	SRP018785	GenomeTrakr Project: US Food and Drug Administration	CFSAN	2014-Sep-08	2014-Sep-08	Salmonella enterica subsp. enterica	FNE0161	Bareilly	Bareilly		I	C1	y	1,5	FDA	2013-Jun-03	0	China					animal	fish	Engraulidae		anchovy	anchovy			GENOMIC	WGS	Paired	286585697	66722868	65169504	75814063	78798756	591746	241.21	32.32	243.09	30.85	100	75	28
SRR2925136	SRS1169051	SAMN02843711	SRX1438403	SRP018785	GenomeTrakr Project: US Food and Drug Administration	CFSAN	2015-Nov-19	2015-Nov-19	Salmonella enterica	FDA00000326	Newport	Newport		I	C2-C3	e,h	1,5	FDA	2002-Oct-10	0	Vietnam					prepared food product	fish	Engraulidae		frozen anchovy	anchovy			GENOMIC	WGS	Paired	579961102	148034242	142733509	150734739	138458595	1155301	251	0	251	0	99.3585	51	21
SRR2585872	SRS1108610	SAMN02843757	SRX1317836	SRP018785	GenomeTrakr Project: US Food and Drug Administration	FDA	2015-Oct-09	2015-Oct-08	Salmonella enterica	FDA00000372	Weltevreden	Weltevreden		I	E	r	z6	FDA	2003-Jan-16	0	Vietnam					prepared food product	fish	Engraulidae		frozen anchovy fish	anchovy			GENOMIC	WGS	Paired	552692964	138459308	136562160	143789797	133834037	1100982	251	0	251	0	100	163	94
SRR2533423	SRS1092667	SAMN02845297	SRX1293686	SRP018785	GenomeTrakr Project: US Food and Drug Administration	FDA	2015-Oct-01	2015-Sep-29	Salmonella enterica	FDA00001913	Brunei	Brunei		I	C2-C3	y	1,5	FDA	2003-May-22	0	Vietnam					prepared food product	fish	Engraulidae		frozen anchovy fish	anchovy			GENOMIC	WGS	Paired	342249297	78935088	82083740	90432183	84168790	771766	210.84	56.35	232.62	46.28	99.8156	153	54
SRR2911809	SRS1092667	SAMN02845297	SRX1424952	SRP018785	GenomeTrakr Project: US Food and Drug Administration	CFSAN	2015-Nov-09	2015-Nov-09	Salmonella enterica	FDA00001913	Brunei	Brunei		I	C2-C3	y	1,5	FDA	2003-May-22	0	Vietnam					prepared food product	fish	Engraulidae		frozen anchovy fish	anchovy			GENOMIC	WGS	Paired	677009150	161225151	161210420	177921380	176595569	1595868	211.73	55.02	212.5	55.03	100	53	39
SRR3173777	SRS1092667	SAMN02845297	SRX1587073	SRP018785	GenomeTrakr Project: US Food and Drug Administration	CFSAN	2016-Feb-16	2016-Feb-16	Salmonella enterica	FDA00001913	Brunei	Brunei		I	C2-C3	y	1,5	FDA	2003-May-22	0	Vietnam					prepared food product	fish	Engraulidae		frozen anchovy fish	anchovy			GENOMIC	WGS	Paired	510166025	120957815	121062926	134275566	133821032	1214152	209.76	56.35	210.42	56.39	100	36	20
SRR2533397	SRS1092715	SAMN02845296	SRX1293737	SRP018785	GenomeTrakr Project: US Food and Drug Administration	FDA	2015-Oct-01	2015-Sep-29	Salmonella enterica	FDA00001912								FDA	2003-May-22	0	Vietnam					prepared food product	fish	Engraulidae		frozen anchovy fish	anchovy			GENOMIC	WGS	Paired	583796037	141200084	142371926	151385394	148767676	1401057	207.44	58.33	209.24	58.45	99.9176	72	42
SRR4875373	SRS1092667	SAMN02845297	SRX2323788	SRP018785	GenomeTrakr Project: US Food and Drug Administration	CFSAN	2016-Nov-03	2016-Nov-04	Salmonella enterica	FDA00001913	Brunei	Brunei		I	C2-C3	y	1,5	FDA	2003-May-23	0	Vietnam					prepared food product	fish	Engraulidae		frozen anchovy fish	anchovy			GENOMIC	WGS	Paired	534676173	127600841	128224965	139342381	139493500	1108512	241.13	31.23	241.21	31.17	100	99	39
SRR4875372	SRS1092715	SAMN02845296	SRX2323786	SRP018785	GenomeTrakr Project: US Food and Drug Administration	CFSAN	2016-Nov-03	2016-Nov-04	Salmonella enterica	FDA00001912								FDA	2003-May-23	0	Vietnam					prepared food product	fish	Engraulidae		frozen anchovy fish	anchovy			GENOMIC	WGS	Paired	629484627	153006286	153653585	161477274	161328385	1392232	225.9	45.04	226.24	44.97	99.8869	151	42
SRR2125013	SRS1009813	SAMN02846800	SRX1116413	SRP018785	GenomeTrakr Project: US Food and Drug Administration	CFSAN	2015-Jul-23	2015-Jul-23	Salmonella enterica	FDA00003380	Stanley	Stanley		I	B	d	1,2	FDA	2010-Mar-29	0	Vietnam					prepared food product	fish	Engraulidae		anchovy fish, whole, frozen	anchovy			GENOMIC	WGS	Paired	324033972	76568815	77311646	86442824	83710687	645486	251	0	251	0	99.9747	79	27
SRR2127528	SRS1011317	SAMN02846801	SRX1118363	SRP018785	GenomeTrakr Project: US Food and Drug Administration	CFSAN	2015-Jul-25	2015-Jul-25	Salmonella enterica	FDA00003381								FDA	2010-Mar-30	0	Vietnam					prepared food product	fish	Engraulidae		anchovy fish, whole, frozen	anchovy			GENOMIC	WGS	Paired	517814004	121593319	122824432	138577738	134818501	1031502	251	0	251	0	99.8992	65	33
SRR1035574	SRS505840	SAMN02345141	SRX381464	SRP018785	GenomeTrakr Project: US Food and Drug Administration	CFSAN	2013-Nov-21	2013-Nov-21	Salmonella enterica subsp. enterica	FSW0046	Weltevreden	Weltevreden		I	E	r	z6	FSW	2011-Mar-15	15	Vietnam					prepared food product	fish	Engraulidae		anchovy, frozen, blue	anchovy			GENOMIC	WGS	Paired	317853945	74954253	75247584	83376111	83613386	706191	224.76	50.36	225.34	50.15	99.6765	175	94
SRR1157892	SRS551172	SAMN02483569	SRX461876	SRP018785	GenomeTrakr Project: US Food and Drug Administration	CFSAN	2014-Feb-03	2014-Feb-03	Salmonella enterica subsp. enterica	FSF0093	Typhimurium	Typhimurium		I	B	i	1,2	FSF	2011-Mar-23	0	Vietnam					prepared food product	fish	Engraulidae		anchovy fish, frozen	anchovy			GENOMIC	WGS	Paired	187511958	44342997	44421458	49375045	49107319	419880	222.51	47.3	224.07	46.83	98.7027	140	99
SRR1272769	SRS602908	SAMN02678897	SRX534182	SRP018785	GenomeTrakr Project: US Food and Drug Administration	CFSAN	2014-May-06	2014-May-06	Salmonella enterica	FSW0170								FDA	2013-Dec-26	0	Vietnam					prepared food product	fish	Engraulidae		frozen anchovy fish	anchovy			GENOMIC	WGS	Paired	240556270	56324798	56884537	63909336	63432764	503771	238.41	34.53	239.1	33.98	98.9678	83	41
SRR1586590	SRS709614	SAMN02847694	SRX710868	SRP018785	GenomeTrakr Project: US Food and Drug Administration	CFSAN	2014-Sep-26	2014-Sep-26	Salmonella enterica	FDA00004252								FDA	2013-Dec-27	0	Vietnam					prepared food product	fish	Engraulidae		frozen anchovy fish	anchovy			GENOMIC	WGS	Paired	532300967	126496719	127599638	139028240	139154620	1130354	235.25	37.03	235.67	36.84	99.0217	67	30
SRR1258611	SRS595704	SAMN02698169	SRX523561	SRP018785	GenomeTrakr Project: US Food and Drug Administration	CFSAN	2014-Apr-22	2014-Apr-22	Salmonella enterica subsp. enterica	FMA0105	Newport	Newport		I	C2-C3	e,h	1,5	FDA	2013-Sep-16	0	Vietnam					prepared food product	fish	Engraulidae		dried anchovy fish	anchovy			GENOMIC	WGS	Paired	173740090	40965231	41121437	45155968	46397456	379164	228.79	42.94	229.43	42.95	100	61	32
SRR4093248	SRS1655025	SAMN05432108	SRX2063591	SRP018785	GenomeTrakr Project: US Food and Drug Administration	CFSAN	2016-Aug-29	2016-Aug-29	Salmonella enterica	CFSAN053032								FDA	2016-Jul-27	0	Thailand					prepared food product	fish	Engraulidae		anchovy snack	anchovy			GENOMIC	WGS	Paired	1276768568	301722336	302718078	335778306	336484012	2642092	241.6	32.65	241.64	32.6	99.9735	200	28
SRR1619605	SRS726945	SAMN02843987	SRX739181	SRP018785	GenomeTrakr Project: US Food and Drug Administration	CFSAN	2014-Oct-23	2014-Oct-23	Salmonella enterica subsp. enterica	FDA00000602	Havana	Havana		I	G	f,g	-	FDA	2004-Feb-20	0	Turkey					plant	nuts and seeds	Apiaceae		anise seed	anise	seed		GENOMIC	WGS	Paired	261574157	58656737	60942559	66566231	75354170	577153	225.61	53.76	227.6	53.69	99.9652	65	31
SRR2087279	SRS978995	SAMN02844650	SRX1081274	SRP018785	GenomeTrakr Project: US Food and Drug Administration	CFSAN	2015-Jul-06	2015-Jul-06	Salmonella enterica	FDA00001265	Degania	II 40:z4,z24:z39		II	R	z4,z24	z39	FDA	2008-Oct-20	0	Syria					plant	nuts and seeds	Apiaceae		anis seed	anise	seed		GENOMIC	WGS	Paired	467181119	111323110	110996784	122392491	122282398	1025261	227.58	50.26	228.09	50.04	99.978	102	61
SRR2076052	SRS970098	SAMN02844752	SRX1070994	SRP018785	GenomeTrakr Project: US Food and Drug Administration	CFSAN	2015-Jun-30	2015-Jun-24	Salmonella enterica	FDA00001367	Gaminara	Gaminara		I	I	d	1,7	FDA	2009-Oct-26	0	Syria					plant	nuts and seeds	Apiaceae		anise seed	anise	seed		GENOMIC	WGS	Paired	377846333	88146394	88770982	100822639	99932473	1041675	180.51	69.83	182.22	70.44	99.3428	102	51
SRR2124408	SRS1009373	SAMN02844814	SRX1115925	SRP018785	GenomeTrakr Project: US Food and Drug Administration	CFSAN	2015-Jul-22	2015-Jul-22	Salmonella enterica	FDA00001429	Orion	Orion		I	E	y	1,5	FDA	2010-Apr-26	0	Syria					plant	nuts and seeds	Apiaceae		anis seeds	anise	seed		GENOMIC	WGS	Paired	431193216	100406830	101065233	114208856	115481217	937897	229.47	44.78	230.27	44.62	100	139	42
SRR1636891	SRS735143	SAMN02698360	SRX749163	SRP018785	GenomeTrakr Project: US Food and Drug Administration	CFSAN	2014-Nov-01	2014-Nov-01	Salmonella enterica subsp. enterica	FNE0199	Poona	Poona		I	G	z	1,6	FDA	2011-Feb-15	15	Syria					plant	nuts and seeds	Apiaceae		anise seed	anise	seed		GENOMIC	WGS	Paired	324047218	76233239	76504380	85600520	85658609	693417	233.59	45.6	233.73	45.5	99.4013	105	36
SRR1164567	SRS554811	SAMN02345143	SRX467143	SRP018785	GenomeTrakr Project: US Food and Drug Administration	CFSAN	2014-Feb-06	2014-Feb-06	Salmonella enterica subsp. enterica	FNE0062	Corvallis	Corvallis		I	C2-C3	z4,z23	z6	FNE	2011-Mar-21	0	Syria					plant	nuts and seeds	Apiaceae		anis seed	anise	seed		GENOMIC	WGS	Paired	898967941	215203035	215171654	234618251	233318303	2318942	193.76	63.43	193.9	63.53	99.9224	91	26
SRR1164514	SRS554758	SAMN02345144	SRX467090	SRP018785	GenomeTrakr Project: US Food and Drug Administration	CFSAN	2014-Feb-06	2014-Feb-06	Salmonella enterica subsp. enterica	FNE0061	Paratyphi B var. L(+) tartrate + (Java)	Paratyphi B	Java	I	B	b	1,2	FNE	2011-Mar-22	0	Syria					plant	nuts and seeds	Apiaceae		anis seed	anise	seed		GENOMIC	WGS	Paired	1082029593	260103580	259030603	282407692	279654826	2735855	197.08	62.6	198.42	62.71	99.0678	604	106
SRR1272877	SRS602982	SAMN02678905	SRX534256	SRP018785	GenomeTrakr Project: US Food and Drug Administration	CFSAN	2014-May-06	2014-May-06	Salmonella enterica subsp. enterica	FSW0178	Montevideo	Montevideo		I	O-54	g,m,s	-	FDA	2011-May-15	15	Egypt					plant	nuts and seeds	Apiaceae		anis seeds	anise	seed		GENOMIC	WGS	Paired	224061405	53456469	53731133	58690252	58096499	590931	187.63	67.76	191.54	68.13	99.5964	72	36
SRR1593381	SRS713573	SAMN02847292	SRX717704	SRP018785	GenomeTrakr Project: US Food and Drug Administration	CFSAN	2014-Sep-30	2014-Sep-30	Salmonella enterica subsp. enterica	FDA00003875	Montevideo	Montevideo		I	O-54	g,m,s	-	FDA	2011-May-15	15	Egypt					plant	nuts and seeds	Apiaceae		anis seeds	anise	seed		GENOMIC	WGS	Paired	658851506	154914513	156340663	174278358	173299592	1409096	233.48	38.24	234.09	38.01	99.9301	49	26
SRR1033524	SRS504643	SAMN02345576	SRX380186	SRP018785	GenomeTrakr Project: US Food and Drug Administration	CFSAN	2013-Nov-19	2013-Nov-19	Salmonella enterica subsp. enterica	FAR0003	Mbandaka	Mbandaka		I	C1	z10	e,n,z15	FAR	2012-May-30	0	United States	Maryland				plant	nuts and seeds	Apiaceae		organic anise seed, whole	anise	seed		GENOMIC	WGS	Paired	472974208	112848103	112427603	123528139	124082459	1065296	221.72	50.52	222.26	50.42	99.9772	58	27
SRR1560594	SRS691503	SAMN02698313	SRX688988	SRP018785	GenomeTrakr Project: US Food and Drug Administration	CFSAN	2014-Aug-27	2014-Aug-27	Salmonella enterica subsp. enterica	FNE0145	Mbandaka	Mbandaka		I	C1	z10	e,n,z15	FDA	2013-Apr-15	15	Syria					plant	nuts and seeds	Apiaceae		anise seeds	anise	seed		GENOMIC	WGS	Paired	386548780	90628848	90780920	103297573	101818164	815186	236.88	39.35	237.31	39.08	99.9776	91	53
SRR1265007	SRS598461	SAMN02698196	SRX528726	SRP018785	GenomeTrakr Project: US Food and Drug Administration	CFSAN	2014-Apr-28	2014-Apr-28	Salmonella enterica subsp. diarizonae	FMA0132	IIIb 61:l,v:1,5,7:[z57]	IIIb 61:l,v:1,5,7		IIIb	O-61	l,v	1,5,7	FDA	2011-Mar-15	15	Syria					plant	nuts and seeds	Pimpinella anisum		syrian anis seed	anise	seed		GENOMIC	WGS	Paired	456015498	111530193	111462512	116268669	116392521	1116425	204	59.86	204.46	59.82	95.712	186	96
SRR1411157	SRS638965	SAMN02698252	SRX604222	SRP018785	GenomeTrakr Project: US Food and Drug Administration	CFSAN	2014-Jun-16	2014-Jun-16	Salmonella enterica	FMA0188								FDA	2011-Sep-27	0	Syria					plant	nuts and seeds	Pimpinella anisum		syrian anis seeds	anise	seed		GENOMIC	WGS	Paired	473964410	114091089	113980457	122749835	123055774	1197382	197.55	63.08	198.28	63.1	99.9779	97	61
SRR1411178	SRS638984	SAMN02698251	SRX604241	SRP018785	GenomeTrakr Project: US Food and Drug Administration	CFSAN	2014-Jun-16	2014-Jun-16	Salmonella enterica	FMA0187								FDA	2011-Sep-27	0	Syria					plant	nuts and seeds	Pimpinella anisum		syrian anis seeds	anise	seed		GENOMIC	WGS	Paired	416193193	100799051	100737272	107119090	107440550	1033578	201.02	62.04	201.65	62.04	97.948	76	40
ERR178895	ERS180346	SAMEA1889085	ERX155041	ERP001848	Neutral genomic microevolution of a recently emerged pathogen, Salmonella enterica serovar Agona	University College Cork, Ireland	2013-May-27	2013-May-15	Salmonella enterica subsp. enterica serovar Agona	37.F.02	Agona	Agona		I	B	f,g,s	1,2		2002-Jul-02	182	Germany					prepared food product	nuts and seeds	Apiaceae		food(aniseed)	anise	seed		GENOMIC	WGS	Paired	683147724	156912403	167330482	180827300	177844580	4615863	74	0	74	0	99.966	191	51
SRR1946984	SRS888857	SAMN02844512	SRX973606	SRP018785	GenomeTrakr Project: US Food and Drug Administration	CFSAN	2015-Mar-30	2015-Mar-30	Salmonella enterica	FDA00001127	Weltevreden	Weltevreden		I	E	r	z6	FDA	2007-Jun-15	15	China					prepared food product	nuts and seeds	Apiaceae		dry aniseed powder	anise: ground	seed		GENOMIC	WGS	Paired	616159968	147733458	147755302	160206986	160401385	1389555	221.5	47.87	221.93	47.8	99.5288	126	66
SRR3384024	SRS679390	SAMN02345218	SRX1705234	SRP018785	GenomeTrakr Project: US Food and Drug Administration	CFSAN	2016-Apr-14	2016-Apr-14	Salmonella enterica subsp. enterica	FNE0034	Kentucky	Kentucky		I	C2-C3	i	z6	FNE	2011-Jun-28	0	Canada					prepared food product	nuts and seeds	Apiaceae		ainse seed, ground, steamed	anise: ground	seed		GENOMIC	WGS	Paired	428757008	101363999	102316026	113145086	111912402	930812	229.89	43.67	230.74	43.43	99.2713	189	28
SRR1544286	SRS679390	SAMN02345218	SRX675742	SRP018785	GenomeTrakr Project: US Food and Drug Administration	CFSAN	2014-Aug-12	2014-Aug-12	Salmonella enterica subsp. enterica	FNE0034	Kentucky	Kentucky		I	C2-C3	i	z6	FNE	2011-Jun-28	0	Canada					prepared food product	nuts and seeds	Apiaceae		ainse seed, ground, steamed	anise: ground	seed		GENOMIC	WGS	Paired	895107001	211132172	211675114	237248375	235019210	1872935	238.77	35.71	239.14	35.51	99.2656	121	41
SRR1292332	SRS614139	SAMN02678740	SRX547126	SRP018785	GenomeTrakr Project: US Food and Drug Administration	CFSAN	2014-May-19	2014-May-19	Salmonella enterica subsp. enterica	FNW19a01	Oakland	Oakland		I	C1	z	1,6,[7]	FDA	2008-Apr-15	0	Mexico					plant	nuts and seeds	Annato		annatto seed paste	annatto	seed		GENOMIC	WGS	Paired	184328564	43421490	44694771	48167201	48036769	393877	232.47	40.53	235.52	38.45	95.3704	135	70
SRR1139530	SRS541500	SAMN02344896	SRX446422	SRP018785	GenomeTrakr Project: US Food and Drug Administration	CFSAN	2014-Jan-22	2014-Jan-22	Salmonella enterica subsp. enterica	FAR0027	Langford	Langford		I	M	b	e,n,z15	FAR	2010-Jul-12	0	Ghana					plant	nuts and seeds	Annato		annatto seeds	annatto	seed		GENOMIC	WGS	Paired	467994382	112305511	111585569	121781710	122076154	1222169	190.79	67.75	192.13	67.89	99.829	97	60
SRR1778061	SRS829613	SAMN03285412	SRX857688	SRP018785	GenomeTrakr Project: US Food and Drug Administration	CFSAN	2015-Jan-30	2015-Jan-30	Salmonella enterica	FDA00008720	Mbandaka	Mbandaka		I	C1	z10	e,n,z15	FDA	2014-Dec-02	0	Mexico					plant	chillies	Capsicum		arbol peppers	arbol peppers			GENOMIC	WGS	Paired	311554905	75362652	75141288	80226010	80669660	824781	188.49	69.84	189.26	69.95	99.977	66	30
SRR3173799	SRS1297611	SAMN02844385	SRX1587095	SRP018785	GenomeTrakr Project: US Food and Drug Administration	CFSAN	2016-Feb-16	2016-Feb-16	Salmonella enterica	FDA00001000	Oranienburg	Oranienburg		I	C1	m,t	z57	FDA	2006-Jun-07	0	Mexico					prepared food product				aricelt tea	aricelt tea			GENOMIC	WGS	Paired	499966936	119896648	120516392	129571625	129520756	1450298	171.95	73.19	172.79	73.5	99.881	93	42
SRR1656990	SRS747935	SAMN02846974	SRX763462	SRP018785	GenomeTrakr Project: US Food and Drug Administration	CFSAN	2014-Nov-19	2014-Nov-19	Salmonella enterica subsp. enterica	FDA00003554	Anatum	Anatum		I	E	e,h	1,6	FDA	2010-Aug-02	0	Mexico					plant	nuts and seeds	Arnica montana		dried arnica	arnica montana			GENOMIC	WGS	Paired	537435821	128555355	128283332	140215395	140179524	1441784	186.03	67.32	186.72	67.57	99.8732	82	21
SRR975382	SRS478500	SAMN02352675	SRX347710	SRP029786	Foodborne Pathogen Survey	CFSAN	2013-Sep-10	2013-Sep-10	Salmonella enterica subsp. enterica serovar Anatum str. CFSAN003937	CFSAN003937	Anatum	Anatum		I	E	e,h	1,6	FDA	2010-Aug-03	0	Mexico					plant	nuts and seeds	Arnica montana		dried arnica	arnica montana			GENOMIC	WGS	Paired	210482012	49751539	50297307	54734138	55589229	435616	241.5	33.45	241.68	33.38	100	67	21
SRR1175813	SRS561300	SAMN02345009	SRX475550	SRP018785	GenomeTrakr Project: US Food and Drug Administration	CFSAN	2014-Feb-26	2014-Feb-25	Salmonella enterica subsp. enterica	FAR0050	Give	Give		I	E	l,v	1,7	FAR	2010-Nov-03	0	Mexico					plant	nuts and seeds	Arnica montana		dried arnica montana	arnica montana			GENOMIC	WGS	Paired	473191732	114113464	113912118	121641477	123426512	1106309	212.78	56.38	214.94	56.3	98.026	122	66
SRR1175790	SRS561280	SAMN02345162	SRX475529	SRP018785	GenomeTrakr Project: US Food and Drug Administration	CFSAN	2014-Feb-26	2014-Feb-25	Salmonella enterica subsp. enterica	FAR0065	Sandiego	Sandiego		I	B	e,h	e,n,z15	FAR	2011-Apr-05	0	Mexico					plant	nuts and seeds	Arnica montana		arnica montana	arnica montana			GENOMIC	WGS	Paired	387501862	93785728	93060003	99914051	100428224	1008917	191.35	66.66	192.73	66.89	93.3646	295	158
SRR1685380	SRS774342	SAMN02844740	SRX790313	SRP018785	GenomeTrakr Project: US Food and Drug Administration	CFSAN	2014-Nov-30	2014-Nov-30	Salmonella enterica subsp. enterica	FDA00001355	Montevideo	Montevideo		I	O-54	g,m,s	-	FDA	2009-Aug-11	0	Mexico					prepared food product	nuts and seeds	Arnica montana		arnica flower tea whole	arnica montana			GENOMIC	WGS	Paired	165610252	39191882	39241088	43071060	44022749	419757	196.66	68.36	197.88	68.6	100	73	44
SRR1720460	SRS795366	SAMN02844786	SRX814821	SRP018785	GenomeTrakr Project: US Food and Drug Administration	CFSAN	2014-Dec-17	2014-Dec-17	Salmonella enterica subsp. enterica	FDA00001401	Give	Give		I	E	l,v	1,7	FDA	2009-Nov-05	0	Mexico					prepared food product	nuts and seeds	Arnica montana		arnica flower tea whole	arnica montana			GENOMIC	WGS	Paired	506882365	121949293	121820192	131217649	131874301	1128503	224.36	45.04	224.8	44.99	98.8161	199	79
SRR1300704	SRS621766	SAMN02678486	SRX554493	SRP018785	GenomeTrakr Project: US Food and Drug Administration	CFSAN	2014-Jun-01	2014-May-27	Salmonella enterica subsp. enterica	FAR0163	Give	Give		I	E	l,v	1,7	FDA	2010-Aug-25	0	Mexico					prepared food product	nuts and seeds	Arnica montana		arnica flower tea	arnica montana			GENOMIC	WGS	Paired	285093383	68639254	68137811	73991231	74096501	805484	176.3	72.54	177.64	72.93	98.2541	213	90
SRR1248805	SRS594017	SAMN02345539	SRX520498	SRP018785	GenomeTrakr Project: US Food and Drug Administration	CFSAN	2014-Apr-17	2014-Apr-17	Salmonella enterica subsp. enterica	FAR0099	Rissen	Rissen		I	C1	f,g	-	FAR	2012-Apr-23	0	Mexico					plant	nuts and seeds	Cynara scolymus		artichoke (cynara scolymus)	artichoke			GENOMIC	WGS	Paired	555142259	132179980	131321971	145388581	145866001	1565000	176.94	70.11	177.78	70.37	100	73	36
SRR1158134	SRS551280	SAMN02344792	SRX462118	SRP018785	GenomeTrakr Project: US Food and Drug Administration	CFSAN	2014-Feb-03	2014-Feb-03	Salmonella enterica subsp. enterica	FNW19F77	Urbana	Urbana		I	N	b	e,n,x	FNW	2010-Apr-26	0	Mexico					prepared food product	nuts and seeds	Cynara scolymus		artichoke tea	artichoke			GENOMIC	WGS	Paired	274911072	66420994	66169516	70929551	71070496	773431	176.42	73.48	179.02	74.27	96.4828	109	61
SRR4015005	SRS1607526	SAMN02847093	SRX2009494	SRP018785	GenomeTrakr Project: US Food and Drug Administration	CFSAN	2016-Aug-09	2016-Aug-09	Salmonella enterica	FDA00003673	Urbana	Urbana		I	N	b	e,n,x	FDA	2010-Oct-16	0	Mexico					prepared food product	nuts and seeds	Cynara scolymus		artichoke tea	artichoke			GENOMIC	WGS	Paired	672544138	160677764	162546529	174865344	174399726	1564741	214.36	53.8	215.45	53.73	96.4924	117	52
SRR3219072	SRS1335770	SAMN02846382	SRX1626293	SRP018785	GenomeTrakr Project: US Food and Drug Administration	CFSAN	2016-Mar-11	2016-Mar-11	Salmonella enterica	FDA00002998	Mbandaka	Mbandaka		I	C1	z10	e,n,z15	FDA	2009-Mar-04	0	Egypt					prepared food product	bovine	Bos taurus		artificially flavored beef bouillon	artificially flavored beef bouillon			GENOMIC	WGS	Paired	344099058	78790798	82124394	89061867	94082064	740186	231.67	46.77	233.21	46.46	99.8531	82	48
SRR1791286	SRS837988	SAMN03275329	SRX867060	SRP018785	GenomeTrakr Project: US Food and Drug Administration	CFSAN	2015-Feb-05	2015-Feb-05	Salmonella enterica	IEH-NGS-SAL-01888								FDA	2013-Oct-07	0	United States	California				plant	herbs	Eruca sativa		arugula	arugula			GENOMIC	WGS	Paired	370033670	86328641	87192281	97671094	98781034	806488	228.66	47.66	230.16	47.23	100	37	24
SRR2910614	SRS1154401	SAMN03787655	SRX1421854	SRP018785	GenomeTrakr Project: US Food and Drug Administration	CFSAN	2015-Nov-06	2015-Nov-06	Salmonella enterica	IEH-NGS-SAL-03218								FDA	2014-Nov-15	15	United States	Arizona				plant	herbs	Eruca sativa		arugula	arugula			GENOMIC	WGS	Paired	130689475	30295890	30646036	34712423	34972074	309924	210.23	63.85	211.45	63.67	99.9649	136	79
SRR3173639	SRS1297516	SAMN04451006	SRX1586978	SRP018785	GenomeTrakr Project: US Food and Drug Administration	CFSAN	2016-Feb-16	2016-Feb-16	Salmonella enterica	CFSAN045548								FDA	2015-Mar-23	0	United States	Arizona				plant	herbs	Eruca sativa		arugula	arugula			GENOMIC	WGS	Paired	430418257	99545907	102437456	116652166	111750038	780071	275.61	59.45	276.15	59.58	99.9463	110	37
SRR1158203	SRS551310	SAMN02483566	SRX462188	SRP018785	GenomeTrakr Project: US Food and Drug Administration	CFSAN	2014-Feb-03	2014-Feb-03	Salmonella enterica subsp. enterica	FSF0090	Havana	Havana		I	G	f,g	-	FSF	2011-Mar-20	0	India					prepared food product				ashwagandha powder	ashwagandha	powder		GENOMIC	WGS	Paired	246026212	58259085	58360047	64575561	64443520	561552	218.42	48.98	219.69	48.73	99.3356	102	62
SRR3242210	SRS1349707	SAMN04558304	SRX1643706	SRP018785	GenomeTrakr Project: US Food and Drug Administration	CFSAN	2016-Mar-18	2016-Mar-18	Salmonella enterica	CFSAN047813	Cubana	Cubana		I	G	z29	-	FDA	2016-Feb-16	0	United States	Texas				prepared food product	dairy	Bos taurus		asiago cheese sauce	asiago cheese sauce			GENOMIC	WGS	Paired	307297487	72582330	72943663	81954899	79790109	704160	214.2	54.95	222.2	53.92	99.9794	157	44
SRR4454644	SRS1762294	SAMN05908947	SRX2271191	SRP018785	GenomeTrakr Project: US Food and Drug Administration	CFSAN	2016-Oct-27	2016-Oct-27	Salmonella enterica	CFSAN056037								FDA	2016-Oct-31	0	Mexico					plant	herbs	Asparagus officinalis		asparagus	asparagus			GENOMIC	WGS	Paired	127661338	30481538	30272820	33353853	33477771	322272	197.46	67.74	198.67	67.72	100	186	85
SRR4418785	SRS1742020	SAMN05859965	SRX2240329	SRP018785	GenomeTrakr Project: US Food and Drug Administration	CFSAN	2016-Oct-12	2016-Oct-12	Salmonella enterica	CFSAN055843								FDA	2016-Sep-15	15	Mexico					plant				fresh asparagus	asparagus			GENOMIC	WGS	Paired	258662899	57023224	61164339	64053309	76407467	541399	237.51	37.77	240.26	36.86	99.8522	85	50
SRR1633524	SRS732430	SAMN02843493	SRX745455	SRP018785	GenomeTrakr Project: US Food and Drug Administration	CFSAN	2014-Oct-28	2014-Oct-28	Salmonella enterica	FDA00000108								FDA	2001-Aug-21	0	Hong Kong					plant	herbs			assorted herbs	assorted herbs			GENOMIC	WGS	Paired	464808322	109442883	109279119	122882430	123167945	971600	239.06	37.36	239.33	37.09	99.9677	52	25
SRR1179186	SRS563750	SAMN01924582	SRX478149	SRP028812	GenomeTrakr Project: Florida Department of Health, University of Florida	CFSAN	2014-Feb-28	2014-Feb-28	Salmonella enterica	FL_EPI-027											United States	Florida				animal	bovine	Bos primigenius			aurochs	feces		GENOMIC	WGS	Paired	288036831	70042205	69601650	74029441	74344634	695606	206.28	55.91	207.8	55.99	99.978	78	16
SRR1067643	SRS523542	SAMN01924576	SRX403824	SRP028812	GenomeTrakr Project: Florida Department of Health, University of Florida	CFSAN	2014-Jan-02	2014-Jan-02	Salmonella enterica	FL_EPI-021											United States	Florida				animal	bovine	Bos primigenius			aurochs	feces		GENOMIC	WGS	Paired	361466493	87470443	87069078	93038783	93566431	965586	187.05	69.62	187.3	69.65	99.9699	78	37
SRR3027607	SRS1210862	SAMN04321435	SRX1488607	SRP018785	GenomeTrakr Project: US Food and Drug Administration	CFSAN	2015-Dec-17	2015-Dec-17	Salmonella enterica	CFSAN042956								FDA	2015-Jul-02	182	United States	California				plant	fruit	Persea americana		avocado leaves	avocado	leaves		GENOMIC	WGS	Paired	588241559	139584090	143511449	161569103	143390906	1444483	193.52	67.37	213.71	65.42	100	51	23
SRR3027606	SRS1210863	SAMN04321436	SRX1488606	SRP018785	GenomeTrakr Project: US Food and Drug Administration	CFSAN	2015-Dec-17	2015-Dec-17	Salmonella enterica	CFSAN042957								FDA	2015-Jul-02	182	United States	California				plant	fruit	Persea americana		avocado leaves	avocado	leaves		GENOMIC	WGS	Paired	533976475	128001832	128864823	142620508	134405689	1250380	209.63	59.48	217.43	59.2	98.9967	515	169
SRR3027608	SRS1210861	SAMN04321434	SRX1488608	SRP018785	GenomeTrakr Project: US Food and Drug Administration	CFSAN	2015-Dec-17	2015-Dec-17	Salmonella enterica	CFSAN042955								FDA	2015-Jul-02	182	United States	California				plant	fruit	Persea americana		avocado leaves	avocado	leaves		GENOMIC	WGS	Paired	459249479	109537790	109893504	121868696	117772703	1172943	192.84	67.83	198.7	69.3	99.9695	69	27
SRR2102428	SRS992326	SAMN03702753	SRX1097033	SRP059203	GenomeTrakr Project: Texas Department of State Health Services	CFSAN	2015-Jul-14	2015-Jul-14	Salmonella enterica	TX-819244.COMP.1								TX	2014-Aug-19	0	United States	Texas				plant	fruit	Persea americana		avocado	avocado			GENOMIC	WGS	Paired	477861415	112642207	112786309	126623418	125772621	1050806	227.1	47.02	227.66	46.9	99.9763	91	79
SRR2102451	SRS992352	SAMN03702754	SRX1097056	SRP059203	GenomeTrakr Project: Texas Department of State Health Services	CFSAN	2015-Jul-14	2015-Jul-14	Salmonella enterica	TX-819244.SUB.3								TX	2014-Aug-19	0	United States	Texas				plant	fruit	Persea americana		avocado	avocado			GENOMIC	WGS	Paired	520464727	122981933	122977184	137483581	136965464	1218871	213.07	56.47	213.94	56.48	99.8775	114	100
SRR1770493	SRS825403	SAMN03085715	SRX851042	SRP018785	GenomeTrakr Project: US Food and Drug Administration	CFSAN	2015-Jan-23	2015-Jan-23	Salmonella enterica subsp. enterica	FDA00008336	Saintpaul	Saintpaul		I	B	e,h	1,2	FDA	2014-Aug-19	0	United States	California				plant	fruit	Persea americana		avocados	avocado			GENOMIC	WGS	Paired	643971566	156086612	156400927	163989971	167186775	1719362	186.84	68.04	187.7	68.24	99.9766	228	160
SRR1770502	SRS825412	SAMN03018542	SRX851051	SRP018785	GenomeTrakr Project: US Food and Drug Administration	CFSAN	2015-Jan-23	2015-Jan-23	Salmonella enterica subsp. enterica	FDA00008151	48:z4,z32:-	IV 48:z4,z32:-		IV	Y	z4,z32	-	FDA	2014-Jul-02	182	United States	Florida				plant	fruit	Persea americana		avocado	avocado			GENOMIC	WGS	Paired	336120326	81292187	81650000	85325667	87717652	766405	218.98	59.49	219.59	59.31	99.7245	171	148
SRR1770489	SRS825398	SAMN02949409	SRX851033	SRP018785	GenomeTrakr Project: US Food and Drug Administration	CFSAN	2015-Jan-23	2015-Jan-23	Salmonella enterica	FDA00008098								FDA	2014-Jul-02	182	United States	Florida				plant	fruit	Persea americana		avocados	avocado			GENOMIC	WGS	Paired	907024101	220058154	220632493	230714835	235448730	2188961	206.84	58.17	207.53	58.21	99.4295	95	79
SRR2102484	SRS992371	SAMN03702752	SRX1097088	SRP059203	GenomeTrakr Project: Texas Department of State Health Services	CFSAN	2015-Jul-14	2015-Jul-14	Salmonella enterica	TX-844352.COMP.2								TX	2014-Jul-15	15	United States	Texas				plant	fruit	Persea americana		avocado	avocado			GENOMIC	WGS	Paired	714101997	170720578	170808311	186723125	185637742	1875126	189.77	65.27	191.06	65.64	99.3755	68	49
SRR2102384	SRS992277	SAMN03702750	SRX1096988	SRP059203	GenomeTrakr Project: Texas Department of State Health Services	CFSAN	2015-Jul-14	2015-Jul-14	Salmonella enterica	TX-844352.SUB.9								TX	2014-Jul-16	0	United States	Texas				plant	fruit	Persea americana		avocado	avocado			GENOMIC	WGS	Paired	362320341	85168179	85178166	96185922	95753109	793329	228.13	47.79	228.58	47.65	99.5156	143	121
SRR2102398	SRS992298	SAMN03702751	SRX1097001	SRP059203	GenomeTrakr Project: Texas Department of State Health Services	CFSAN	2015-Jul-14	2015-Jul-14	Salmonella enterica	TX-844352.SUB.10								TX	2014-Jul-17	0	United States	Texas				plant	fruit	Persea americana		avocado	avocado			GENOMIC	WGS	Paired	554548605	129366911	129289693	147858347	147960049	1290592	214.57	56.02	215.12	56.04	97.6872	248	185
SRR1660409	SRS750237	SAMN03198662	SRX765972	SRP033708	GenomeTrakr Project: Virginia - Division of Consolidated Laboratory Services	CFSAN	2014-Nov-22	2014-Nov-22	Salmonella enterica subsp. enterica	VA-WGS-00400	Enteritidis	Enteritidis		I	D	g,m	-	VA	2014-Oct-09	0	United States	Virginia				plant	fruit	Persea americana		avocado	avocado			GENOMIC	WGS	Paired	469466021	112051341	112244364	122242932	122883739	982971	238.74	38.04	238.86	37.93	100	36	22
SRR1656995	SRS747940	SAMN03195944	SRX763467	SRP018785	GenomeTrakr Project: US Food and Drug Administration	CFSAN	2014-Nov-19	2014-Nov-19	Salmonella enterica	FDA00008594								FDA	2014-Oct-15	15	United States					plant	fruit	Persea americana		avocado	avocado			GENOMIC	WGS	Paired	438310673	105698341	105682751	113480894	113149115	1240168	176.3	71.19	177.13	71.5	99.9054	62	49
SRR2102452	SRS992351	SAMN03702757	SRX1097057	SRP059203	GenomeTrakr Project: Texas Department of State Health Services	CFSAN	2015-Jul-14	2015-Jul-14	Salmonella enterica	TX-883888.COMP.1								TX	2014-Oct-24	0	United States	Texas				plant	fruit	Persea americana		avocado	avocado			GENOMIC	WGS	Paired	567622677	132976606	132818105	150602849	151163202	1312929	216.01	55.06	216.32	55.08	96.7589	183	124
SRR2102417	SRS992305	SAMN03702755	SRX1097021	SRP059203	GenomeTrakr Project: Texas Department of State Health Services	CFSAN	2015-Jul-14	2015-Jul-14	Salmonella enterica	TX-883888.SUB.1								TX	2014-Oct-28	0	United States	Texas				plant	fruit	Persea americana		avocado	avocado			GENOMIC	WGS	Paired	515864560	119364807	119919783	139672820	136852795	1176243	218.64	54.69	219.93	54.47	96.8856	148	124
SRR2102507	SRS992398	SAMN03702756	SRX1097108	SRP059203	GenomeTrakr Project: Texas Department of State Health Services	CFSAN	2015-Jul-14	2015-Jul-14	Salmonella enterica	TX-883888.SUB.3								TX	2014-Oct-28	0	United States	Texas				plant	fruit	Persea americana		avocado	avocado			GENOMIC	WGS	Paired	573230162	134520002	134362171	151924203	152372231	1308023	218.96	53.48	219.28	53.47	96.5653	161	117
SRR4446162	SRS1756742	SAMN05933717	SRX2265024	SRP070772	GenomeTrakr Project: Florida Department of Agriculture	CFSAN	2016-Oct-24	2016-Oct-24	Salmonella enterica	CFSAN056124	IV 50:z4,z23:-	IV 50:z4,z23:-		IV	Z	z4,z23	-	FLAG	2014-Oct-28	0	United States	Florida				plant	fruit	Persea americana		avocado	avocado			GENOMIC	WGS	Paired	452289819	107531809	106729919	120320417	117331719	1353075	165.11	72.09	169.16	74.21	97.9071	153	64
SRR4446396	SRS1756983	SAMN05933718	SRX2265269	SRP070772	GenomeTrakr Project: Florida Department of Agriculture	CFSAN	2016-Oct-24	2016-Oct-24	Salmonella enterica	CFSAN056123	IV 50:z4,z23:-	IV 50:z4,z23:-		IV	Z	z4,z23	-	FLAG	2014-Oct-28	0	United States	Florida				plant	fruit	Persea americana		avocado	avocado			GENOMIC	WGS	Paired	233325336	55534644	55155054	61906633	60508425	719506	160.37	72.18	163.91	74.33	97.5094	145	81
SRR1636528	SRS734875	SAMN03144679	SRX748884	SRP018785	GenomeTrakr Project: US Food and Drug Administration	CFSAN	2014-Oct-31	2014-Oct-31	Salmonella enterica	FDA00008518								FDA	2014-Sep-15	15	United States	Puerto Rico				plant	fruit	Persea americana		avocado (butler)-whole pit fruit	avocado			GENOMIC	WGS	Paired	481304858	116042480	115535321	123850498	125717260	1055552	227.79	52.05	228.19	51.84	99.9657	119	82
SRR1636550	SRS734896	SAMN03144678	SRX748908	SRP018785	GenomeTrakr Project: US Food and Drug Administration	CFSAN	2014-Oct-31	2014-Oct-31	Salmonella enterica	FDA00008517								FDA	2014-Sep-15	15	United States	Puerto Rico				plant	fruit	Persea americana		avocado (butler)-whole pit fruit	avocado			GENOMIC	WGS	Paired	648658032	156397785	156241398	166960209	168848534	1439094	225.23	52.22	225.51	52.1	99.9657	130	95
SRR1636557	SRS734905	SAMN03144677	SRX748915	SRP018785	GenomeTrakr Project: US Food and Drug Administration	CFSAN	2014-Oct-31	2014-Oct-31	Salmonella enterica	FDA00008516								FDA	2014-Sep-15	15	United States	Puerto Rico				plant	fruit	Persea americana		avocado (butler)-whole pit fruit	avocado			GENOMIC	WGS	Paired	525833246	126395902	126324052	135800435	137126828	1254927	209.37	60.91	209.64	60.87	99.9652	102	67
SRR1636581	SRS734927	SAMN03144680	SRX748939	SRP018785	GenomeTrakr Project: US Food and Drug Administration	CFSAN	2014-Oct-31	2014-Oct-31	Salmonella enterica	FDA00008519								FDA	2014-Sep-15	15	United States	Puerto Rico				plant	fruit	Persea americana		avocado (butler)-whole pit fruit	avocado			GENOMIC	WGS	Paired	326863897	78951676	78862930	83924444	85018406	729703	223.82	53.66	224.12	53.54	99.9651	203	155
SRR1636534	SRS734881	SAMN03144682	SRX748890	SRP018785	GenomeTrakr Project: US Food and Drug Administration	CFSAN	2014-Oct-31	2014-Oct-31	Salmonella enterica	FDA00008521								FDA	2014-Sep-15	15	United States	Puerto Rico				plant	fruit	Persea americana		avocado (butler)-whole pit fruit	avocado			GENOMIC	WGS	Paired	332246872	81698808	81647372	83907059	84882422	741445	223.88	53.52	224.22	53.38	99.6828	604	490
SRR1636541	SRS734888	SAMN03144681	SRX748897	SRP018785	GenomeTrakr Project: US Food and Drug Administration	CFSAN	2014-Oct-31	2014-Oct-31	Salmonella enterica	FDA00008520								FDA	2014-Sep-15	15	United States	Puerto Rico				plant	fruit	Persea americana		avocado (butler)-whole pit fruit	avocado			GENOMIC	WGS	Paired	658801815	162371509	162197321	166189992	167831512	1604658	204.84	61.59	205.72	61.52	99.7528	487	396
SRR1636564	SRS734911	SAMN03144676	SRX748922	SRP018785	GenomeTrakr Project: US Food and Drug Administration	CFSAN	2014-Oct-31	2014-Oct-31	Salmonella enterica	FDA00008515								FDA	2014-Sep-15	15	United States	Puerto Rico				plant	fruit	Persea americana		avocado (butler)-whole pit fruit	avocado			GENOMIC	WGS	Paired	222619508	55718801	55667969	55275664	55853901	514480	216.18	59.3	216.53	59.2	99.5952	1091	871
SRR1636523	SRS734870	SAMN03144684	SRX748878	SRP018785	GenomeTrakr Project: US Food and Drug Administration	CFSAN	2014-Oct-31	2014-Oct-31	Salmonella enterica	FDA00008523								FDA	2014-Sep-15	15	United States	Florida				plant	fruit	Persea americana		avocado	avocado			GENOMIC	WGS	Paired	244784355	60147590	60068795	61812453	62571063	577795	211.64	66.21	212.01	66.08	99.7504	453	368
SRR1636551	SRS734899	SAMN03144683	SRX748909	SRP018785	GenomeTrakr Project: US Food and Drug Administration	CFSAN	2014-Oct-31	2014-Oct-31	Salmonella enterica	FDA00008522								FDA	2014-Sep-15	15	United States	Florida				plant	fruit	Persea americana		avocado	avocado			GENOMIC	WGS	Paired	397109922	97003029	97023656	100893285	102108426	896755	221.2	52.14	221.63	52.04	99.0628	432	360
SRR2559369	SRS1099892	SAMN04096768	SRX1305431	SRP018785	GenomeTrakr Project: US Food and Drug Administration	FDA	2015-Oct-09	2015-Oct-05	Salmonella enterica	CFSAN037764								FDA	2015-Aug-20	0	United States	Florida				plant	fruit	Persea americana		avocado	avocado			GENOMIC	WGS	Paired	457614094	108416099	108070850	120260618	120674902	1144735	199.49	66.98	200.26	67	99.6803	155	127
SRR2559370	SRS1099891	SAMN04096858	SRX1305432	SRP018785	GenomeTrakr Project: US Food and Drug Administration	FDA	2015-Oct-09	2015-Oct-05	Salmonella enterica	CFSAN037765								FDA	2015-Aug-20	0	United States	Florida				plant	fruit	Persea americana		avocado	avocado			GENOMIC	WGS	Paired	323005354	76735103	76524882	84563674	85046070	814122	198.15	70.01	198.6	70	97.96	160	120
SRR5016836	SRS1793900	SAMN04572861	SRX2345344	SRP018785	GenomeTrakr Project: US Food and Drug Administration	CFSAN	2016-Nov-14	2016-Nov-14	Salmonella enterica	CFSAN048274								FDA	2015-Nov-20	0	United States	Washington				plant	fruit	Persea americana		avocados	avocado			GENOMIC	WGS	Paired	350693400	82405114	84285471	93601732	90395900	667079	260.99	56.84	264.72	57	99.9436	99	46
SRR5016840	SRS1793909	SAMN04572860	SRX2345353	SRP018785	GenomeTrakr Project: US Food and Drug Administration	CFSAN	2016-Nov-14	2016-Nov-14	Salmonella enterica	CFSAN048273								FDA	2015-Nov-20	0	United States	Washington				plant	fruit	Persea americana		avocados	avocado			GENOMIC	WGS	Paired	268825140	62863343	64385165	72077575	69491761	514825	259.3	58.6	262.87	58.74	99.9435	88	51
SRR4098706	SRS1658329	SAMN04166613	SRX2067166	SRP018785	GenomeTrakr Project: US Food and Drug Administration	CFSAN	2016-Aug-30	2016-Aug-30	Salmonella enterica	CFSAN039565								FDA	2015-Sep-17	0	United States	Georgia				plant	fruit	Persea americana		avocados	avocado			GENOMIC	WGS	Paired	212465806	48933899	51831453	52655959	58950205	633636	161.37	62.28	173.94	71.83	98.3023	67	41
SRR4427064	SRS1748918	SAMN05897860	SRX2248686	SRP018785	GenomeTrakr Project: US Food and Drug Administration	CFSAN	2016-Oct-17	2016-Oct-17	Salmonella enterica	CFSAN055899								FDA	2016-Jul-02	182	United States	Florida				plant	fruit	Persea americana		avocado	avocado			GENOMIC	WGS	Paired	558829012	133539195	133786404	145883741	145606057	1166147	239.47	31.97	239.74	31.78	98.9116	80	37
SRR4427066	SRS1748919	SAMN05897858	SRX2248687	SRP018785	GenomeTrakr Project: US Food and Drug Administration	CFSAN	2016-Oct-17	2016-Oct-17	Salmonella enterica	CFSAN055901								FDA	2016-Jul-02	182	United States	Florida				plant	fruit	Persea americana		avocado	avocado			GENOMIC	WGS	Paired	442980873	106358775	106622363	114971370	115017340	943663	234.58	36.91	234.84	36.81	99.7755	77	40
SRR4427067	SRS1748921	SAMN05897857	SRX2248689	SRP018785	GenomeTrakr Project: US Food and Drug Administration	CFSAN	2016-Oct-17	2016-Oct-17	Salmonella enterica	CFSAN055902								FDA	2016-Jul-02	182	United States	Florida				plant	fruit	Persea americana		avocado	avocado			GENOMIC	WGS	Paired	371562494	89398872	89515470	96599123	96033979	802016	231.34	40.87	231.94	40.65	98.9665	64	38
SRR4427068	SRS1748920	SAMN05897859	SRX2248688	SRP018785	GenomeTrakr Project: US Food and Drug Administration	CFSAN	2016-Oct-17	2016-Oct-17	Salmonella enterica	CFSAN055900								FDA	2016-Jul-02	182	United States	Florida				plant	fruit	Persea americana		avocado	avocado			GENOMIC	WGS	Paired	408501312	98113521	98319208	106001125	106055418	869685	234.75	37.04	234.96	36.98	99.3103	75	42
SRR4069553	SRS1648214	SAMN05560720	SRX2056215	SRP083070	GenomeTrakr Project: State Hygienic Laboratory at the University of Iowa	CFSAN	2016-Aug-26	2016-Aug-26	Salmonella enterica	CFSAN053584	Newport	Newport		I	C2-C3	e,h	1,5	SHL	2010-Jul-02	182	United States	Iowa				prepared food product	fruit	Persea americana		guacamole dip	avocado			GENOMIC	WGS	Paired	459681891	109119725	110128163	120449131	119964607	977356	235	38.42	235.34	38.26	99.9524	86	43
SRR1411111	SRS638587	SAMN02698261	SRX603844	SRP018785	GenomeTrakr Project: US Food and Drug Administration	CFSAN	2014-Jun-16	2014-Jun-16	Salmonella enterica subsp. enterica	FMA0197	1,4,5:b:z6	I 1,4,[5],12:b:z6		I	B	b	z6	FDA	2011-Nov-23	0	Malaysia					animal	fish			ayer fish	ayer fish			GENOMIC	WGS	Paired	555729761	132734022	132689219	145071302	145124583	1395712	198.7	62.23	199.47	62.24	99.9651	58	46
SRR1910754	SRS872597	SAMN02698162	SRX952443	SRP018785	GenomeTrakr Project: US Food and Drug Administration	CFSAN	2015-Mar-12	2015-Mar-12	Salmonella enterica	FSF0200	Weltevreden	Weltevreden		I	E	r	z6	FDA	2010-Jul-12	0	India					prepared food product				badshah (spice mix) biryani pulav	badshah			GENOMIC	WGS	Paired	737139637	175227806	176421820	192225055	193225719	1743081	211.08	54.14	211.82	54.21	99.9425	105	65
SRR1220808	SRS589817	SAMN02698278	SRX512494	SRP018785	GenomeTrakr Project: US Food and Drug Administration	CFSAN	2014-Apr-12	2014-Apr-07	Salmonella enterica subsp. enterica	FNE0109	Newport	Newport		I	C2-C3	e,h	1,5	FDA	2012-Dec-15	15	Bangladesh					animal	fish			baim (mastacembelus armatus)	baim			GENOMIC	WGS	Paired	644636348	153313051	154272482	168888329	168148100	1455185	221.31	47.31	221.68	47.32	99.8661	82	24
SRR1425267	SRS589817	SAMN02698278	SRX610827	SRP018785	GenomeTrakr Project: US Food and Drug Administration	CFSAN	2014-Jun-18	2014-Jun-18	Salmonella enterica subsp. enterica	FNE0109	Newport	Newport		I	C2-C3	e,h	1,5	FDA	2012-Dec-15	15	Bangladesh					animal	fish			baim (mastacembelus armatus)	baim			GENOMIC	WGS	Paired	396405941	93702421	93867919	104947049	103669330	1108926	178.21	68.7	179.26	69.15	99.9422	62	26
SRR1553800	SRS686544	SAMN02678717	SRX683063	SRP018785	GenomeTrakr Project: US Food and Drug Administration	CFSAN	2014-Aug-19	2014-Aug-19	Salmonella enterica subsp. enterica	FDN0203	Typhimurium	Typhimurium		I	B	i	1,2	FDA	2008-Oct-09	0	South Korea					prepared food product				baked snack food	baked snack food			GENOMIC	WGS	Paired	762612171	180862671	180400818	199731876	201465949	1835505	207.43	57.68	208.05	57.71	99.7954	297	55
SRR1639649	SRS736297	SAMN02843559	SRX750549	SRP018785	GenomeTrakr Project: US Food and Drug Administration	CFSAN	2014-Nov-04	2014-Nov-04	Salmonella enterica subsp. enterica	FDA00000174	Telelkebir	Telelkebir		I	G	d	e,n,z15	FDA	2001-Nov-06	0	Turkey					prepared food product				baklava	baklava			GENOMIC	WGS	Paired	1486093772	354327140	352384928	389348846	389660953	3867322	191.69	64.38	192.58	64.54	99.801	68	43
SRR2050975	SRS952798	SAMN02847743	SRX1048441	SRP018785	GenomeTrakr Project: US Food and Drug Administration	CFSAN	2015-Jun-04	2015-Jun-04	Salmonella enterica	FDA00004301								FDA	2014-Feb-15	15	Philippines					plant				banana leaves (dahon ng saging)	banana	leaves		GENOMIC	WGS	Paired	498704975	121524588	121021776	127725453	127806165	1477910	168.06	72.92	169.38	73.36	99.8374	318	270
SRR1720469	SRS795375	SAMN02847234	SRX814830	SRP018785	GenomeTrakr Project: US Food and Drug Administration	CFSAN	2014-Dec-17	2014-Dec-17	Salmonella enterica subsp. enterica	FDA00003817	Weltevreden	Weltevreden		I	E	r	z6	FDA	2011-Feb-25	0	Thailand					prepared food product				frozen banana leaf	banana	leaves		GENOMIC	WGS	Paired	937113520	224389548	224796355	248548317	239379289	1866760	251	0	251	0	99.9496	117	73
SRR1917478	SRS875440	SAMN02844420	SRX958124	SRP018785	GenomeTrakr Project: US Food and Drug Administration	CFSAN	2015-Mar-18	2015-Mar-18	Salmonella enterica	FDA00001035	Harmelen	IV 51:z4,z23:-		IV	O-51	z4,z23	-	FDA	2006-Aug-07	0	Guyana					prepared food product	fish			frozen bangamary	bangamary			GENOMIC	WGS	Paired	582108536	136532272	137335622	153967270	154242603	1243340	233.47	41.33	234.71	40.55	97.4613	133	74
SRR1170779	SRS558582	SAMN02344770	SRX471945	SRP018785	GenomeTrakr Project: US Food and Drug Administration	CFSAN	2014-Feb-15	2014-Feb-14	Salmonella enterica subsp. enterica	FNW19F28	Mbandaka	Mbandaka		I	C1	z10	e,n,z15	FNW	2010-Mar-12	0	Mexico					prepared food product				barley drink	barley drink			GENOMIC	WGS	Paired	799430294	193010143	193121610	203770765	208993637	2086675	190.16	70.12	192.95	70.71	99.977	78	34
SRR4015002	SRS1607515	SAMN02847019	SRX2009479	SRP018785	GenomeTrakr Project: US Food and Drug Administration	CFSAN	2016-Aug-09	2016-Aug-09	Salmonella enterica	FDA00003599	Mbandaka	Mbandaka		I	C1	z10	e,n,z15	FDA	2010-Sep-14	0	Mexico					prepared food product				barley drink	barley drink			GENOMIC	WGS	Paired	402387777	95048383	96204504	105625326	105480024	844828	238.03	37.93	238.27	37.75	99.977	89	36
SRR1658092	SRS748806	SAMN02847094	SRX764445	SRP018785	GenomeTrakr Project: US Food and Drug Administration	CFSAN	2014-Nov-20	2014-Nov-20	Salmonella enterica	FDA00003674								FDA	2010-Oct-15	15	Philippines					prepared food product				barquiron with cashew nuts	barquiron with cashew nuts			GENOMIC	WGS	Paired	555180797	131488165	131835847	146052999	145744909	1300863	212.77	56.18	214	56	100	62	31
SRR1658100	SRS748814	SAMN02847095	SRX764453	SRP018785	GenomeTrakr Project: US Food and Drug Administration	CFSAN	2014-Nov-20	2014-Nov-20	Salmonella enterica	FDA00003675								FDA	2010-Oct-15	15	Philippines					prepared food product				barquiron with cashew nuts	barquiron with cashew nuts			GENOMIC	WGS	Paired	524423238	123656940	124299041	138694639	137746998	1105890	236.74	37.43	237.47	36.84	100	77	32
SRR2911804	SRS1157197	SAMN02844520	SRX1424911	SRP018785	GenomeTrakr Project: US Food and Drug Administration	CFSAN	2015-Nov-09	2015-Nov-09	Salmonella enterica	FDA00001135	Wandsworth	Wandsworth		I	Q	b	1,2	FDA	2007-Jul-02	182	Vietnam					prepared food product	fish			barramundi, frozen	barramundi			GENOMIC	WGS	Paired	451630042	107613660	108490364	117723968	117775625	1084324	207.56	57.44	208.95	57.51	98.2745	76	51
SRR3191379	SRS1312402	SAMN02844676	SRX1602520	SRP018785	GenomeTrakr Project: US Food and Drug Administration	CFSAN	2016-Feb-26	2016-Feb-26	Salmonella enterica	FDA00001291	Brunei	Brunei		I	C2-C3	y	1,5	FDA	2009-Jan-16	0	Vietnam					prepared food product	fish			frozen barramundi fillet	barramundi			GENOMIC	WGS	Paired	355997694	82033540	85977347	90816175	97152046	756646	233.9	39.81	236.59	39.13	100	60	42
SRR1153350	SRS549897	SAMN02345195	SRX457637	SRP018785	GenomeTrakr Project: US Food and Drug Administration	CFSAN	2014-Jan-31	2014-Jan-31	Salmonella enterica subsp. enterica	FNE0043	Litchfield	Litchfield		I	C2-C3	l,v	1,2	FNE	2011-May-15	15	Taiwan					prepared food product	fish			barramundi fillet, frozen	barramundi			GENOMIC	WGS	Paired	905331845	212764302	212669355	241502819	238358689	1913532	236.13	38.28	236.99	37.76	99.9778	120	26
SRR1212230	SRS585623	SAMN02345307	SRX506534	SRP018785	GenomeTrakr Project: US Food and Drug Administration	CFSAN	2014-Apr-01	2014-Apr-01	Salmonella enterica subsp. enterica	FSE0052	Potsdam	Potsdam		I	C1	l,v	e,n,z15	FSE	2011-May-31	0	Vietnam					prepared food product	fish			barramundi	barramundi			GENOMIC	WGS	Paired	730168005	173485291	174379633	190210747	192058139	1554036	234.77	38.18	235.08	38.05	99.4918	65	34
SRR1257313	SRS594899	SAMN02678825	SRX522545	SRP018785	GenomeTrakr Project: US Food and Drug Administration	CFSAN	2014-Apr-18	2014-Apr-18	Salmonella enterica subsp. enterica	FSW0098	B 1,4,5,12:b:-	I 1,4,[5],12:b:-		I	B	b	-	FDA	2013-Apr-19	0	Taiwan					prepared food product	fish			barramundi filets	barramundi			GENOMIC	WGS	Paired	491000001	115813920	116885747	129489517	128798357	1053044	233.08	38.86	233.19	38.86	99.9752	180	44
SRR1515011	SRS660233	SAMN02847633	SRX652650	SRP018785	GenomeTrakr Project: US Food and Drug Administration	CFSAN	2014-Jul-15	2014-Jul-15	Salmonella enterica subsp. enterica	FDA00004191	B 1,4,5,12:b:-	I 1,4,[5],12:b:-		I	B	b	-	FDA	2013-Apr-19	0	Taiwan					prepared food product	fish			barramundi filets	barramundi			GENOMIC	WGS	Paired	552963272	131528136	131634728	145379946	144138923	1525357	180.27	70.01	182.24	70.21	100	121	42
SRR1272898	SRS603002	SAMN02678893	SRX534277	SRP018785	GenomeTrakr Project: US Food and Drug Administration	CFSAN	2014-May-06	2014-May-06	Salmonella enterica	FSW0166								FDA	2013-Dec-15	15	Taiwan					prepared food product	fish			barramundi fillets, frozen	barramundi			GENOMIC	WGS	Paired	479607446	112759564	113453228	126972847	126401842	1096077	217.91	49.86	219.66	49.5	99.9733	79	33
SRR1272870	SRS602975	SAMN02678892	SRX534249	SRP018785	GenomeTrakr Project: US Food and Drug Administration	CFSAN	2014-May-06	2014-May-06	Salmonella enterica	FSW0165								FDA	2013-Dec-15	15	Taiwan					prepared food product	fish			barramundi fillets, frozen	barramundi			GENOMIC	WGS	Paired	468462087	111414675	111860276	122824606	122219376	1230104	189.24	67.06	191.6	67.32	99.8111	90	28
SRR1257315	SRS594901	SAMN02678837	SRX522547	SRP018785	GenomeTrakr Project: US Food and Drug Administration	CFSAN	2014-Apr-18	2014-Apr-18	Salmonella enterica	FSW0110								FDA	2013-Mar-25	0	Taiwan					prepared food product	fish			barramundi fillets, frozen	barramundi			GENOMIC	WGS	Paired	398230126	95330573	96146242	103735530	102975330	937102	211.8	55.24	213.16	55.02	100	96	33
SRR1258623	SRS595716	SAMN02678844	SRX523573	SRP018785	GenomeTrakr Project: US Food and Drug Administration	CFSAN	2014-Apr-22	2014-Apr-22	Salmonella enterica subsp. enterica	FSW0117	Newport	Newport		I	C2-C3	e,h	1,5	FDA	2013-May-29	0	Taiwan					prepared food product	fish			barramundi fillets	barramundi			GENOMIC	WGS	Paired	393158235	93798278	94454445	102418423	102262808	1028070	190.87	69.71	191.55	69.69	99.8339	102	20
SRR1514984	SRS660206	SAMN02844914	SRX652623	SRP018785	GenomeTrakr Project: US Food and Drug Administration	CFSAN	2014-Jul-15	2014-Jul-15	Salmonella enterica subsp. enterica	FDA00001529	Newport	Newport		I	C2-C3	e,h	1,5	FDA	2013-May-29	0	Taiwan					prepared food product	fish			barramundi fillets	barramundi			GENOMIC	WGS	Paired	269208937	64250153	64296859	70562887	70022211	689839	194.46	66.09	195.79	66.04	99.8324	76	21
SRR1264952	SRS598406	SAMN02678884	SRX528671	SRP018785	GenomeTrakr Project: US Food and Drug Administration	CFSAN	2014-Apr-28	2014-Apr-28	Salmonella enterica subsp. enterica	FSW0157	Newport	Newport		I	C2-C3	e,h	1,5	FDA	2013-Nov-20	0	Malaysia					prepared food product	fish			barramundi	barramundi			GENOMIC	WGS	Paired	352938979	84007344	84392820	92220615	92157339	938474	187.44	68.67	188.64	68.81	99.9727	59	19
SRR1586554	SRS709578	SAMN02847687	SRX710831	SRP018785	GenomeTrakr Project: US Food and Drug Administration	CFSAN	2014-Sep-26	2014-Sep-26	Salmonella enterica subsp. enterica	FDA00004245	Newport	Newport		I	C2-C3	e,h	1,5	FDA	2013-Nov-20	0	Malaysia					prepared food product	fish			barramundi	barramundi			GENOMIC	WGS	Paired	558859825	132491925	134083202	146272984	145992429	1176922	237.19	34.98	237.66	34.71	99.9727	121	17
SRR1586567	SRS709590	SAMN02847686	SRX710844	SRP018785	GenomeTrakr Project: US Food and Drug Administration	CFSAN	2014-Sep-26	2014-Sep-26	Salmonella enterica subsp. enterica	FDA00004244	Newport	Newport		I	C2-C3	e,h	1,5	FDA	2013-Nov-20	0	Malaysia					prepared food product	fish			frozen barramundi portions	barramundi			GENOMIC	WGS	Paired	426425151	101872303	102740813	111039185	110758211	934260	227.81	43.38	228.62	43.14	99.977	68	19
SRR1617364	SRS724901	SAMN02843434	SRX736991	SRP018785	GenomeTrakr Project: US Food and Drug Administration	CFSAN	2014-Oct-21	2014-Oct-21	Salmonella enterica subsp. enterica	FDA00000049	Virchow	Virchow		I	C1	r	1,2	FDA	2000-Oct-03	0	Egypt					plant	herbs	Ocimum basilicum		basil	basil			GENOMIC	WGS	Paired	371246478	86704234	86769986	98878793	98851670	791133	234.51	44.22	234.75	44.01	100	84	65
SRR4245549	SRS1693900	SAMN05770182	SRX2165983	SRP018785	GenomeTrakr Project: US Food and Drug Administration	CFSAN	2016-Sep-15	2016-Sep-15	Salmonella enterica	CFSAN055258								FDA	2001-Jul-25	0	Egypt					plant	herbs	Ocimum basilicum		basil	basil			GENOMIC	WGS	Paired	541855492	128525526	129504995	142460917	141300179	1217774	222.11	51.21	222.85	51.06	99.7102	47	28
SRR4093291	SRS1655040	SAMN05545181	SRX2063606	SRP018785	GenomeTrakr Project: US Food and Drug Administration	CFSAN	2016-Aug-29	2016-Aug-29	Salmonella enterica	CFSAN053465								FDA	2001-Mar-15	0	Egypt					plant	herbs	Ocimum basilicum		basil	basil			GENOMIC	WGS	Paired	334245907	78409233	79089999	88590625	88134735	703108	237.64	39.54	237.74	39.45	99.8905	87	40
SRR4733940	SRS1769114	SAMN05897843	SRX2311172	SRP018785	GenomeTrakr Project: US Food and Drug Administration	CFSAN	2016-Oct-31	2016-Oct-31	Salmonella enterica	CFSAN055916								FDA	2002-Aug-30	0	Egypt					plant	herbs	Ocimum basilicum		basil	basil			GENOMIC	WGS	Paired	375270820	86352603	86970397	101321351	100558814	852164	220.05	56.3	220.33	56.3	99.8161	218	152
SRR4733942	SRS1769116	SAMN05897846	SRX2311174	SRP018785	GenomeTrakr Project: US Food and Drug Administration	CFSAN	2016-Oct-31	2016-Oct-31	Salmonella enterica	CFSAN055913								FDA	2002-Feb-08	0	Egypt					plant	herbs	Ocimum basilicum		basil	basil			GENOMIC	WGS	Paired	160683295	36855274	37199180	43646374	42968152	354652	226.23	50.92	226.84	50.7	99.4133	360	259
SRR1648157	SRS742523	SAMN02843600	SRX757340	SRP018785	GenomeTrakr Project: US Food and Drug Administration	CFSAN	2014-Nov-11	2014-Nov-11	Salmonella enterica	FDA00000215								FDA	2002-Feb-08	0	Egypt					plant	herbs	Ocimum basilicum		basil	basil			GENOMIC	WGS	Paired	544434461	129347950	129113056	142943794	142999350	1164214	233.66	41.06	233.98	40.86	100	61	36
SRR4733926	SRS1769101	SAMN05914665	SRX2311159	SRP018785	GenomeTrakr Project: US Food and Drug Administration	CFSAN	2016-Oct-31	2016-Oct-31	Salmonella enterica	CFSAN056094								FDA	2002-Sep-25	0	Egypt					plant	herbs	Ocimum basilicum		basil	basil			GENOMIC	WGS	Paired	670571980	158080827	159587432	176387704	176462187	1493080	224.16	47.25	224.96	47.14	99.5871	67	28
SRR1653365	SRS744824	SAMN02844108	SRX760198	SRP018785	GenomeTrakr Project: US Food and Drug Administration	CFSAN	2014-Nov-18	2014-Nov-15	Salmonella enterica subsp. enterica	FDA00000723	Blockley	Blockley		I	C2-C3	k	1,5	FDA	2004-Sep-27	0	Egypt					plant	herbs	Ocimum basilicum		basil	basil			GENOMIC	WGS	Paired	543303697	127707459	128219263	144094672	143252238	1216654	222.98	47.25	223.58	47.17	99.6296	80	25
SRR2015673	SRS932608	SAMN02844262	SRX1022821	SRP018785	GenomeTrakr Project: US Food and Drug Administration	CFSAN	2015-May-11	2015-May-11	Salmonella enterica	FDA00000877	Blockley	Blockley		I	C2-C3	k	1,5	FDA	2005-Aug-16	0	Egypt					plant	herbs	Ocimum basilicum		basil	basil			GENOMIC	WGS	Paired	977680642	248301921	238877856	260036507	230127800	1947571	251	0	251	0	99.7139	134	42
SRR1982144	SRS915006	SAMN02844226	SRX1001031	SRP018785	GenomeTrakr Project: US Food and Drug Administration	CFSAN	2015-Apr-20	2015-Apr-20	Salmonella enterica	FDA00000841	Blockley	Blockley		I	C2-C3	k	1,5	FDA	2005-Jun-07	0	Egypt					plant	herbs	Ocimum basilicum		basil	basil			GENOMIC	WGS	Paired	433366058	106191985	101669185	113681962	111645190	863279	251	0	251	0	99.5656	263	56
SRR2015353	SRS932460	SAMN02845738	SRX1022631	SRP018785	GenomeTrakr Project: US Food and Drug Administration	CFSAN	2015-May-10	2015-May-10	Salmonella enterica	FDA00002354	Typhimurium	Typhimurium		I	B	i	1,2	FDA	2006-Jan-03	0	Egypt					plant	herbs	Ocimum basilicum		basil fines	basil			GENOMIC	WGS	Paired	655370538	158508800	153926832	174091529	168603618	1305519	251	0	251	0	99.7792	119	55
SRR2143489	SRS1022630	SAMN02845739	SRX1132050	SRP018785	GenomeTrakr Project: US Food and Drug Administration	CFSAN	2015-Aug-04	2015-Aug-04	Salmonella enterica	FDA00002355	Typhimurium	Typhimurium		I	B	i	1,2	FDA	2006-Jan-03	0	Egypt					plant	herbs	Ocimum basilicum		basil fines	basil			GENOMIC	WGS	Paired	283441248	65223630	65639114	78210858	74367642	564624	251	0	251	0	99.7607	280	190
SRR1805682	SRS846552	SAMN02844393	SRX878645	SRP018785	GenomeTrakr Project: US Food and Drug Administration	CFSAN	2015-Feb-17	2015-Feb-17	Salmonella enterica	FDA00001008	Caracas	Caracas		I	H	g,m,s	-	FDA	2006-Jun-15	15	Egypt					plant	herbs	Ocimum basilicum		basil	basil			GENOMIC	WGS	Paired	511295880	122186157	122255262	133397661	133180475	1411126	180.88	69.91	181.45	70.09	98.9909	679	69
SRR1946997	SRS888867	SAMN02844484	SRX973620	SRP018785	GenomeTrakr Project: US Food and Drug Administration	CFSAN	2015-Mar-30	2015-Mar-30	Salmonella enterica	FDA00001099	Typhimurium	Typhimurium		I	B	i	1,2	FDA	2007-Apr-19	0	Egypt					plant	herbs	Ocimum basilicum		basil	basil			GENOMIC	WGS	Paired	619954557	145042880	145544720	164681795	164659647	1296527	238.95	35.03	239.21	34.85	100	107	70
SRR1996148	SRS922111	SAMN02844534	SRX1009117	SRP018785	GenomeTrakr Project: US Food and Drug Administration	CFSAN	2015-Apr-24	2015-Apr-24	Salmonella enterica	FDA00001149	Reading	Reading		I	B	e,h	1,5	FDA	2007-Dec-11	0	United States	New York				plant	herbs	Ocimum basilicum		fresh basil	basil			GENOMIC	WGS	Paired	399753724	94736291	95014222	104862844	105107432	845649	236.23	40.57	236.49	40.38	97.839	75	36
SRR5105531	SRS936164	SAMN02845887	SRX2421184	SRP018785	GenomeTrakr Project: US Food and Drug Administration	CFSAN	2016-Dec-13	2016-Dec-13	Salmonella enterica	FDA00002503	Agona	Agona		I	B	f,g,s	1,2	FDA	2007-Feb-15	15	Mexico					plant	herbs	Ocimum basilicum		fresh basil	basil			GENOMIC	WGS	Paired	264836990	63570499	63829435	68465852	68965022	542929	243.65	26.98	244.14	26.44	99.977	59	36
SRR5105534	SRS936181	SAMN02845889	SRX2421188	SRP018785	GenomeTrakr Project: US Food and Drug Administration	CFSAN	2016-Dec-13	2016-Dec-13	Salmonella enterica	FDA00002505	Agona	Agona		I	B	f,g,s	1,2	FDA	2007-Feb-15	15	Mexico					plant	herbs	Ocimum basilicum		fresh basil	basil			GENOMIC	WGS	Paired	417123114	100291892	100452211	107797153	108569242	896633	232.09	39.34	233.12	38.95	100	59	34
SRR5105535	SRS936182	SAMN02845888	SRX2421185	SRP018785	GenomeTrakr Project: US Food and Drug Administration	CFSAN	2016-Dec-13	2016-Dec-13	Salmonella enterica	FDA00002504								FDA	2007-Feb-15	15	Mexico					plant	herbs	Ocimum basilicum		fresh basil	basil			GENOMIC	WGS	Paired	536475912	129924798	129919220	137877966	138714887	1274338	209.92	56.04	211.06	56.06	100	83	34
SRR4245573	SRS1693918	SAMN05756427	SRX2166001	SRP018785	GenomeTrakr Project: US Food and Drug Administration	CFSAN	2016-Sep-15	2016-Sep-15	Salmonella enterica	CFSAN055465	Agona	Agona		I	B	f,g,s	1,2	FDA	2007-Feb-15	0	Mexico					plant	herbs	Ocimum basilicum		fresh basil	basil			GENOMIC	WGS	Paired	554453857	131655521	132039029	144984370	145686866	1177737	235.07	37.68	235.71	37.41	99.9769	65	33
SRR3995858	SRS1598283	SAMN02845886	SRX1996880	SRP018785	GenomeTrakr Project: US Food and Drug Administration	CFSAN	2016-Aug-03	2016-Aug-03	Salmonella enterica	FDA00002502								FDA	2007-Feb-15	0	Mexico					plant	herbs	Ocimum basilicum		fresh basil	basil			GENOMIC	WGS	Paired	437975102	104073579	103956426	114902812	114991027	904985	241.84	30.69	242.12	30.49	100	144	31
SRR4098788	SRS1658339	SAMN02709315	SRX2067182	SRP018785	GenomeTrakr Project: US Food and Drug Administration	CFSAN	2016-Aug-30	2016-Aug-30	Salmonella enterica	FDA00007905	Saintpaul	Saintpaul		I	B	e,h	1,2	FDA	2007-Feb-26	0	Mexico					plant	herbs	Ocimum basilicum		fresh basil	basil			GENOMIC	WGS	Paired	234303473	55338809	55959139	61649201	61333672	483277	242.14	30.54	242.68	29.96	99.9779	95	22
SRR1535659	SRS673113	SAMN02698092	SRX668823	SRP018785	GenomeTrakr Project: US Food and Drug Administration	CFSAN	2014-Aug-04	2014-Aug-04	Salmonella enterica subsp. enterica	FSF0130	Muenchen	Muenchen		I	C2-C3	d	1,2	FDA	2008-Dec-03	0	Mexico					plant	herbs	Ocimum basilicum		basil, fresh	basil			GENOMIC	WGS	Paired	343335779	81431324	81514733	89958806	90399389	751855	227.68	42.96	228.97	42.65	99.9669	54	19
SRR1974027	SRS909710	SAMN02846147	SRX995370	SRP018785	GenomeTrakr Project: US Food and Drug Administration	CFSAN	2015-Apr-14	2015-Apr-14	Salmonella enterica	FDA00002763								FDA	2008-Jul-01	0	Mexico					plant	herbs	Ocimum basilicum		fresh basil	basil			GENOMIC	WGS	Paired	423933969	101971283	101844716	109814844	110232768	910727	232.63	40.42	232.86	40.44	99.9303	53	39
SRR1974106	SRS909778	SAMN02846146	SRX995450	SRP018785	GenomeTrakr Project: US Food and Drug Administration	CFSAN	2015-Apr-14	2015-Apr-14	Salmonella enterica	FDA00002762								FDA	2008-Jul-01	0	Mexico					plant	herbs	Ocimum basilicum		fresh basil	basil			GENOMIC	WGS	Paired	480116274	115261841	115118011	124573550	125077936	1033228	232.23	41.22	232.44	41.25	99.9252	59	47
SRR1793253	SRS839557	SAMN02846158	SRX868716	SRP018785	GenomeTrakr Project: US Food and Drug Administration	CFSAN	2015-Feb-07	2015-Feb-07	Salmonella enterica	FDA00002774	Anatum	Anatum		I	E	e,h	1,6	FDA	2008-Jul-18	0	Mexico					plant	herbs	Ocimum basilicum		fresh basil	basil			GENOMIC	WGS	Paired	215252580	51473799	51365583	56560217	55852981	428790	251	0	251	0	100	223	32
SRR1793254	SRS839556	SAMN02846159	SRX868717	SRP018785	GenomeTrakr Project: US Food and Drug Administration	CFSAN	2015-Feb-07	2015-Feb-07	Salmonella enterica	FDA00002775	Anatum	Anatum		I	E	e,h	1,6	FDA	2008-Jul-20	0	Mexico					plant	herbs	Ocimum basilicum		fresh basil	basil			GENOMIC	WGS	Paired	167300034	40102505	40047979	43721425	43428125	333267	251	0	251	0	100	265	37
SRR2000242	SRS924012	SAMN02698087	SRX1012229	SRP018785	GenomeTrakr Project: US Food and Drug Administration	CFSAN	2015-Apr-28	2015-Apr-28	Salmonella enterica	FSF0125	Anatum	Anatum		I	E	e,h	1,6	FDA	2008-Jul-20	0	Mexico					plant	herbs	Ocimum basilicum		fresh basil	basil			GENOMIC	WGS	Paired	634123456	150899301	151242852	165518322	166428401	1386204	228.64	43.65	228.82	43.61	100	69	23
SRR2000241	SRS924013	SAMN02698086	SRX1012228	SRP018785	GenomeTrakr Project: US Food and Drug Administration	CFSAN	2015-Apr-28	2015-Apr-28	Salmonella enterica	FSF0124								FDA	2008-Jul-20	0	Mexico					plant	herbs	Ocimum basilicum		fresh basil	basil			GENOMIC	WGS	Paired	713021704	170410750	171337387	185854103	185267174	1785830	199.13	63.81	200.13	63.83	99.9643	25	17
SRR3453149	SRS1413501	SAMN02844625	SRX1729003	SRP018785	GenomeTrakr Project: US Food and Drug Administration	CFSAN	2016-Apr-27	2016-Apr-27	Salmonella enterica	FDA00001240								FDA	2008-Jul-29	0	Mexico					plant	herbs	Ocimum basilicum		basil	basil			GENOMIC	WGS	Paired	598252243	138547037	140437477	159747584	159423965	1295012	230.44	48.35	231.53	47.79	98.1886	133	96
SRR1816859	SRS856112	SAMN02846153	SRX889226	SRP018785	GenomeTrakr Project: US Food and Drug Administration	CFSAN	2015-Feb-24	2015-Feb-24	Salmonella enterica	FDA00002769	Abaetetuba	Abaetetuba		I	F	k	1,5	FDA	2008-Jul-30	0	Mexico					plant	herbs	Ocimum basilicum		fresh basil	basil			GENOMIC	WGS	Paired	424074329	100397629	100483522	111196227	111948983	884099	239.82	34.22	239.85	34.2	98.3213	147	100
SRR1974009	SRS909687	SAMN02846152	SRX995352	SRP018785	GenomeTrakr Project: US Food and Drug Administration	CFSAN	2015-Apr-14	2015-Apr-14	Salmonella enterica	FDA00002768	Abaetetuba	Abaetetuba		I	F	k	1,5	FDA	2008-Jul-30	0	Mexico					plant	herbs	Ocimum basilicum		fresh basil	basil			GENOMIC	WGS	Paired	481113606	114495780	114363323	126180263	125755189	1366716	175.27	69.7	176.75	70.22	98.444	141	103
SRR1973876	SRS909583	SAMN02846144	SRX995212	SRP018785	GenomeTrakr Project: US Food and Drug Administration	CFSAN	2015-Apr-14	2015-Apr-14	Salmonella enterica	FDA00002760								FDA	2008-Jun-25	0	Mexico					plant	herbs	Ocimum basilicum		fresh basil	basil			GENOMIC	WGS	Paired	359442042	85623189	85442795	94817038	93493301	781172	229.15	44.33	230.98	43.5	99.9657	36	24
SRR1973911	SRS909615	SAMN02846143	SRX995247	SRP018785	GenomeTrakr Project: US Food and Drug Administration	CFSAN	2015-Apr-14	2015-Apr-14	Salmonella enterica	FDA00002759								FDA	2008-Jun-26	0	Mexico					plant	herbs	Ocimum basilicum		fresh basil	basil			GENOMIC	WGS	Paired	518907634	123930536	123522691	135865429	135237362	1394125	184.98	69.99	187.23	70.32	99.9657	35	20
SRR1980623	SRS913576	SAMN02846145	SRX999549	SRP018785	GenomeTrakr Project: US Food and Drug Administration	CFSAN	2015-Apr-18	2015-Apr-18	Salmonella enterica	FDA00002761								FDA	2008-Jun-27	0	Mexico					plant	herbs	Ocimum basilicum		fresh basil	basil			GENOMIC	WGS	Paired	385491322	99548035	89926783	99776641	96085541	767911	251	0	251	0	99.5036	45	36
SRR1633499	SRS732405	SAMN02678587	SRX745430	SRP018785	GenomeTrakr Project: US Food and Drug Administration	CFSAN	2014-Oct-28	2014-Oct-28	Salmonella enterica subsp. enterica	FCC0196	Poona	Poona		I	G	z	1,6	FDA	2008-Nov-05	0	Mexico					plant	herbs	Ocimum basilicum		basil	basil			GENOMIC	WGS	Paired	583170984	132610901	131790328	155808503	162910917	1356749	208.67	55.96	221.16	56.43	98.5426	134	67
SRR1812840	SRS852329	SAMN02846258	SRX885372	SRP018785	GenomeTrakr Project: US Food and Drug Administration	CFSAN	2015-Feb-21	2015-Feb-21	Salmonella enterica	FDA00002874								FDA	2008-Oct-15	15	Mexico					plant	herbs	Ocimum basilicum		fresh basil	basil			GENOMIC	WGS	Paired	573952241	137918606	137135751	149093971	149706456	1448956	197.34	63.44	198.78	63.67	99.9767	50	23
SRR3453168	SRS1414570	SAMN02844585	SRX1733267	SRP018785	GenomeTrakr Project: US Food and Drug Administration	CFSAN	2016-Apr-27	2016-Apr-27	Salmonella enterica	FDA00001200	Infantis	Infantis		I	C1	r	1,5	FDA	2008-Oct-15	0	Israel					plant	herbs	Ocimum basilicum		basil, fresh	basil			GENOMIC	WGS	Paired	370588925	87029442	88068585	97190978	98242590	827614	223.43	53.99	224.35	53.71	97.3402	83	49
SRR1805648	SRS846508	SAMN02846249	SRX878610	SRP018785	GenomeTrakr Project: US Food and Drug Administration	CFSAN	2015-Feb-17	2015-Feb-17	Salmonella enterica	FDA00002865	Butantan	Butantan		I	E	b	1,5	FDA	2008-Oct-22	0	Mexico					plant	herbs	Ocimum basilicum		fresh thai basil	basil			GENOMIC	WGS	Paired	649147345	153345524	154115034	170922095	170739805	1344171	241.36	31.43	241.58	31.22	99.1228	78	46
SRR1509597	SRS655659	SAMN02678764	SRX648366	SRP018785	GenomeTrakr Project: US Food and Drug Administration	CFSAN	2014-Jul-09	2014-Jul-09	Salmonella enterica subsp. enterica	FNW19a50	Virchow	Virchow		I	C1	r	1,2	FDA	2008-Sep-18	0	Vietnam					plant	herbs	Ocimum basilicum		basil seed drink	basil			GENOMIC	WGS	Paired	403609336	95892171	98694965	105996751	102870074	1106677	175.56	70.47	189.14	71.22	100	101	51
SRR3938679	SRS1577280	SAMN02846241	SRX1967917	SRP018785	GenomeTrakr Project: US Food and Drug Administration	CFSAN	2016-Jul-21	2016-Jul-21	Salmonella enterica	FDA00002857	Virchow	Virchow		I	C1	r	1,2	FDA	2008-Sep-18	0	Vietnam					plant	herbs	Ocimum basilicum		basil seed drink	basil			GENOMIC	WGS	Paired	275672935	66501911	66632762	70952283	71249874	809408	169.94	74.54	170.65	74.81	100	90	44
SRR1996141	SRS922064	SAMN02844527	SRX1009110	SRP018785	GenomeTrakr Project: US Food and Drug Administration	CFSAN	2015-Apr-24	2015-Apr-24	Salmonella enterica	FDA00001142	Kentucky	Kentucky		I	C2-C3	i	z6	FDA	2009-Jan-23	0	Egypt					plant	herbs	Ocimum basilicum		basil - whole	basil			GENOMIC	WGS	Paired	561702468	133310574	133586482	147099503	147647774	1212003	231.58	44.1	231.87	43.96	99.4417	56	26
SRR3242167	SRS1349541	SAMN02844707	SRX1643541	SRP018785	GenomeTrakr Project: US Food and Drug Administration	CFSAN	2016-Mar-18	2016-Mar-18	Salmonella enterica	FDA00001322	Abaetetuba	Abaetetuba		I	F	k	1,5	FDA	2009-May-04	0	Mexico					plant	herbs	Ocimum basilicum		basil, fresh	basil			GENOMIC	WGS	Paired	389294005	89086922	93019081	100289246	106875096	844857	228.7	44.6	232.08	44.24	98.043	150	86
SRR1612291	SRS721582	SAMN02678785	SRX732798	SRP018785	GenomeTrakr Project: US Food and Drug Administration	CFSAN	2014-Oct-14	2014-Oct-14	Salmonella enterica subsp. enterica	FNW19a92	Sandiego	Sandiego		I	B	e,h	e,n,z15	FDA	2009-May-04	0	Mexico					plant	herbs	Ocimum basilicum		fresh basil	basil			GENOMIC	WGS	Paired	307904959	72786509	74735864	80628465	79492125	849739	174.06	73.07	188.29	74.3	95.2713	214	118
SRR961990	SRS475642	SAMN02265377	SRX343059	SRP018785	GenomeTrakr Project: US Food and Drug Administration	CFSAN	2013-Sep-03	2013-Sep-03	Salmonella enterica	IEH_NGS_SAL_00290								FDA	2009-May-13	0	United States	Idaho				plant	herbs	Ocimum basilicum		basil pesto	basil			GENOMIC	WGS	Paired	784043981	184259353	185406167	204495843	207897933	1822938	213.64	51.65	216.46	51.76	100	400	59
SRR1503314	SRS652068	SAMN02847169	SRX643259	SRP018785	GenomeTrakr Project: US Food and Drug Administration	CFSAN	2014-Jul-01	2014-Jul-01	Salmonella enterica subsp. enterica	FDA00003749	Panama	Panama		I	D	l,v	1,5	FDA	2010-Dec-31	0	Colombia					plant	herbs	Ocimum basilicum		basil	basil			GENOMIC	WGS	Paired	364847866	86936343	87444261	94928491	95517281	818372	222.61	46.97	223.21	46.82	97.6549	142	73
SRR1106417	SRS528768	SAMN02368660	SRX425106	SRP022914	Major food bacterial pathogens in the united states and around the world, including Salmonella enterica, E. coli, Shigella, Listeria monocytogenes, Campylobacter Jejuni, and Vibrio parahaemolyticus genome sequencing	UCD-100K	2015-Jul-22	2015-Dec-11	Salmonella enterica subsp. enterica serovar Stanley	BCW_2786	Stanley	Stanley		I	B	d	1,2	Technical University Of Denmark	2010-Jul-02	182	Denmark					plant	herbs	Ocimum basilicum		basil (import)	basil			GENOMIC	WGS	Paired	190503400	46850554	46433647	48384294	48646217	952517	100	0	100	0	99.4548	163	63
SRR1048287	SRS514226	SAMN02344900	SRX390828	SRP018785	GenomeTrakr Project: US Food and Drug Administration	CFSAN	2013-Dec-16	2013-Dec-16	Salmonella enterica subsp. enterica	FCC0043	I 3,15:e,h:-	I 3,15:e,h:-		I	E	e,h	-	FCC	2010-Jul-15	0	Peru					plant	herbs	Ocimum basilicum		basil	basil			GENOMIC	WGS	Paired	326306550	77673323	78083666	84632242	85657198	770680	211.47	60.29	211.93	60.42	99.8839	66	24
SRR4119773	SRS1665474	SAMN02846860	SRX2100607	SRP018785	GenomeTrakr Project: US Food and Drug Administration	CFSAN	2016-Sep-02	2016-Sep-02	Salmonella enterica	FDA00003440	Urbana	Urbana		I	N	b	e,n,x	FDA	2010-May-15	15	Mexico					plant	herbs	Ocimum basilicum		basil	basil			GENOMIC	WGS	Paired	215391382	47710040	53181696	52300675	62187911	488094	214.45	51.92	226.84	51.85	96.2957	188	85
SRR4119774	SRS1665475	SAMN02846861	SRX2100608	SRP018785	GenomeTrakr Project: US Food and Drug Administration	CFSAN	2016-Sep-02	2016-Sep-02	Salmonella enterica	FDA00003441	Urbana	Urbana		I	N	b	e,n,x	FDA	2010-May-15	15	Mexico					plant	herbs	Ocimum basilicum		basil	basil			GENOMIC	WGS	Paired	219561916	48477164	53657788	53273528	64144091	468067	230.57	41.53	238.52	39.41	96.0767	204	80
SRR4119776	SRS1665476	SAMN02844832	SRX2100610	SRP018785	GenomeTrakr Project: US Food and Drug Administration	CFSAN	2016-Sep-02	2016-Sep-02	Salmonella enterica	FDA00001447	Abaetetuba	Abaetetuba		I	F	k	1,5	FDA	2010-May-20	0	Guatemala					plant	herbs	Ocimum basilicum		fresh basil	basil			GENOMIC	WGS	Paired	181759132	39555789	43825853	44696612	53672968	399038	222.17	46.89	233.32	45.5	95.9013	139	69
SRR1182712	SRS565872	SAMN02344995	SRX481101	SRP018785	GenomeTrakr Project: US Food and Drug Administration	CFSAN	2014-Mar-04	2014-Mar-04	Salmonella enterica subsp. houtenae	FNW19H26	IV 50:z4,z23:-	IV 50:z4,z23:-		IV	Z	z4,z23	-	FNW	2010-Oct-25	0	United States	Washington				plant	herbs	Ocimum basilicum		basil	basil			GENOMIC	WGS	Paired	692735587	166666546	166140466	179833683	179897071	1658498	208.34	58.85	209.35	58.86	97.5262	112	64
SRR1212387	SRS585746	SAMN02345103	SRX506663	SRP018785	GenomeTrakr Project: US Food and Drug Administration	CFSAN	2014-Apr-01	2014-Apr-01	Salmonella enterica subsp. enterica	FSE0074	Oranienburg	Oranienburg		I	C1	m,t	-	FSE	2011-Feb-04	0	Mexico					plant	herbs	Ocimum basilicum		basil	basil			GENOMIC	WGS	Paired	277101811	65798122	66162271	72462491	72626234	601568	230.23	49.14	230.41	49.05	98.1685	151	64
SRR1107485	SRS529684	SAMN02345246	SRX426117	SRP018785	GenomeTrakr Project: US Food and Drug Administration	CFSAN	2014-Jan-13	2014-Jan-13	Salmonella enterica subsp. enterica	FNE0023	Anatum	Anatum		I	E	e,h	1,6	FNE	2011-Jul-25	0	Egypt					plant	herbs	Ocimum basilicum		whole basil	basil			GENOMIC	WGS	Paired	741025125	172494439	173723028	197533986	197181760	1605164	230.34	47.4	231.31	47.09	97.6936	2111	884
SRR1212237	SRS585628	SAMN02345138	SRX506539	SRP018785	GenomeTrakr Project: US Food and Drug Administration	CFSAN	2014-Apr-01	2014-Apr-01	Salmonella enterica subsp. enterica	FSE0073	Albany	Albany		I	C2-C3	z4,z24	-	FSE	2011-Mar-15	0	Costa Rica					plant	herbs	Ocimum basilicum		basil, fresh	basil			GENOMIC	WGS	Paired	187858473	44342920	44529085	49427554	49525928	413772	226.83	49.75	227.18	49.6	96.1501	150	89
SRR1427721	SRS643720	SAMN02698401	SRX612774	SRP018785	GenomeTrakr Project: US Food and Drug Administration	CFSAN	2014-Jun-20	2014-Jun-20	Salmonella enterica subsp. enterica	FSE0133	Give	Give		I	E	l,v	1,7	FDA	2011-Mar-31	0	Mexico					plant	herbs	Ocimum basilicum		fresh basil	basil			GENOMIC	WGS	Paired	690043206	159902162	164347588	182059746	183352559	2064229	166.35	68.34	167.94	70.32	97.2075	297	143
SRR1645519	SRS740195	SAMN03145025	SRX754963	SRP049627	Salmonella enterica subsp. enterica serovar Typhimurium strain:DT170 Genome sequencing	University of New South Wales	2014-Dec-09	2014-Dec-09	Salmonella enterica subsp. enterica serovar Typhimurium	1827	Typhimurium	Typhimurium		I	B	i	1,2	the NSW Ministry of Health and the NSW Enteric Reference Laboratory	2012-Apr-03	0	Australia	New South Wales		Sydney		plant	herbs	Ocimum basilicum		basil aioli	basil			GENOMIC	WGS	Paired	1096088320	259293895	260004760	289471826	287282803	2424886	225.68	45.73	226.34	45.57	99.8768	171	46
SRR1206145	SRS622106	SAMN02709285	SRX501955	SRP042343	FDA-CFSAN: microbial foodborne pathogen research	CFSAN	2014-Jun-18	2014-Mar-27	Salmonella enterica	CFSAN003982	Anatum	Anatum		I	E	e,h	1,6	FDA	2012-Jun-03	0	Egypt					plant	herbs	Ocimum basilicum		whole basil	basil			GENOMIC	WGS	Paired	289368691	65995492	67792113	76817322	78681102	617376	233.74	43.66	234.97	43.03	99.5251	124	68
SRR2751243	SRS1125658	SAMN02847598	SRX1362298	SRP018785	GenomeTrakr Project: US Food and Drug Administration	CFSAN	2015-Oct-21	2015-Oct-21	Salmonella enterica	FDA00004156								FDA	2013-Jan-03	0	Mexico					plant	herbs	Ocimum basilicum		fresh basil	basil			GENOMIC	WGS	Paired	402422034	95729734	95969662	105411583	105162895	1009037	198.16	64.05	200.66	64.07	99.9302	57	31
SRR1282367	SRS604880	SAMN02678630	SRX539772	SRP018785	GenomeTrakr Project: US Food and Drug Administration	CFSAN	2014-May-09	2014-May-09	Salmonella enterica	FDN0109								FDA	2013-Jan-03	0	Mexico					plant	herbs	Ocimum basilicum		fresh basil	basil			GENOMIC	WGS	Paired	283379684	69792013	69518270	71589289	72137263	763468	185.3	73.92	185.87	73.98	99.9592	639	484
SRR1282392	SRS604905	SAMN02678631	SRX539798	SRP018785	GenomeTrakr Project: US Food and Drug Administration	CFSAN	2014-May-09	2014-May-09	Salmonella enterica	FDN0110								FDA	2013-Jan-03	0	Mexico					plant	herbs	Ocimum basilicum		fresh basil	basil			GENOMIC	WGS	Paired	445032386	109632938	109194407	112521309	113238769	1206797	184.12	73.22	184.66	73.31	100	479	369
SRR1586557	SRS709579	SAMN02678677	SRX710833	SRP018785	GenomeTrakr Project: US Food and Drug Administration	CFSAN	2014-Sep-26	2014-Sep-26	Salmonella enterica	FDN0156								FDA	2013-Jul-31	0	Mexico					plant	herbs	Ocimum basilicum		basil, fresh, raw	basil			GENOMIC	WGS	Paired	104796488	25927557	25832167	26305949	26666806	289490	181.13	71.42	180.88	71.37	88.6317	1614	1067
SRR1586575	SRS709598	SAMN02678674	SRX710852	SRP018785	GenomeTrakr Project: US Food and Drug Administration	CFSAN	2014-Sep-26	2014-Sep-26	Salmonella enterica	FDN0153								FDA	2013-Jul-31	0	Mexico					plant	herbs	Ocimum basilicum		basil, fresh, raw	basil			GENOMIC	WGS	Paired	205390467	50329834	50257531	51910625	52674969	572855	178.94	73.92	179.6	74.09	92.1804	660	536
SRR1586609	SRS709634	SAMN02678675	SRX710888	SRP018785	GenomeTrakr Project: US Food and Drug Administration	CFSAN	2014-Sep-26	2014-Sep-26	Salmonella enterica	FDN0154								FDA	2013-Jul-31	0	Mexico					plant	herbs	Ocimum basilicum		basil, fresh, raw	basil			GENOMIC	WGS	Paired	217966565	53256443	53177010	55216123	56066350	608957	178.62	74.31	179.31	74.49	92.2207	393	301
SRR2174049	SRS1039546	SAMN02847654	SRX1158490	SRP018785	GenomeTrakr Project: US Food and Drug Administration	CFSAN	2015-Aug-18	2015-Aug-18	Salmonella enterica	FDA00004212								FDA	2013-Jul-31	0	Mexico					plant	herbs	Ocimum basilicum		basil, fresh, raw	basil			GENOMIC	WGS	Paired	764999391	183071514	182818562	199258462	199526905	1742907	218.63	52.77	220.29	52.53	92.6779	229	147
SRR2029594	SRS938447	SAMN03654437	SRX1030126	SRP018785	GenomeTrakr Project: US Food and Drug Administration	CFSAN	2015-May-23	2015-May-17	Salmonella enterica	FDA00009090								FDA	2015-Apr-22	0	Vietnam					plant	herbs	Ocimum basilicum		basil seed	basil			GENOMIC	WGS	Paired	116101054	27037705	27348723	31375583	29501013	231277	251	0	251	0	100	76	56
SRR2174075	SRS1039563	SAMN02843851	SRX1158516	SRP018785	GenomeTrakr Project: US Food and Drug Administration	CFSAN	2015-Aug-18	2015-Aug-18	Salmonella enterica	FDA00000466	Weltevreden	Weltevreden		I	E	r	z6	FDA	2003-Jul-02	182	Thailand					plant	herbs	Ocimum basilicum		dried sweet basil	basil			GENOMIC	WGS	Paired	477690436	115201445	115377101	123461951	123258001	1393928	171.04	72.66	171.65	72.87	99.8858	139	81
SRR2133328	SRS1016167	SAMN02843981	SRX1123695	SRP018785	GenomeTrakr Project: US Food and Drug Administration	CFSAN	2015-Jul-29	2015-Jul-29	Salmonella enterica	FDA00000596	Hadar	Hadar		I	C2-C3	z10	e,n,x	FDA	2004-Feb-17	0	Israel					prepared food product	herbs	Ocimum basilicum		frozen chopped basil	basil			GENOMIC	WGS	Paired	334938416	78898157	79643222	89184714	87212319	667208	251	0	251	0	99.6554	148	65
SRR5081320	SRS1016167	SAMN02843981	SRX2399486	SRP018785	GenomeTrakr Project: US Food and Drug Administration	CFSAN	2016-Dec-06	2016-Dec-06	Salmonella enterica	FDA00000596	Hadar	Hadar		I	C2-C3	z10	e,n,x	FDA	2004-Feb-17	0	Israel					prepared food product	herbs	Ocimum basilicum		frozen chopped basil	basil			GENOMIC	WGS	Paired	753775590	190191243	182975667	206883016	173725632	1501545	251	0	251	0	99.8223	55	28
SRR1821280	SRS859029	SAMN02846477	SRX892896	SRP018785	GenomeTrakr Project: US Food and Drug Administration	CFSAN	2015-Feb-27	2015-Feb-27	Salmonella enterica	FDA00003057	Abaetetuba	Abaetetuba		I	F	k	1,5	FDA	2009-Apr-17	0	India					prepared food product	herbs	Ocimum basilicum		tulsi (basil) powder	basil			GENOMIC	WGS	Paired	264545173	63490890	63710347	68474219	68761684	561215	235.54	41.38	235.84	41.14	99.8665	58	28
SRR1821281	SRS859028	SAMN02846478	SRX892897	SRP018785	GenomeTrakr Project: US Food and Drug Administration	CFSAN	2015-Feb-27	2015-Feb-27	Salmonella enterica	FDA00003058	Hvittingfoss	Hvittingfoss		I	I	b	e,n,x	FDA	2009-Apr-17	0	India					prepared food product	herbs	Ocimum basilicum		tulsi (basil) powder	basil			GENOMIC	WGS	Paired	160190317	37978179	38065082	41983654	42094844	339101	236.08	41.65	236.32	41.44	99.4621	89	44
SRR1821297	SRS859046	SAMN02846479	SRX892912	SRP018785	GenomeTrakr Project: US Food and Drug Administration	CFSAN	2015-Feb-27	2015-Feb-27	Salmonella enterica	FDA00003059	Minnesota	Minnesota		I	L	b	e,n,x	FDA	2009-Apr-17	0	India					prepared food product	herbs	Ocimum basilicum		tulsi (basil) powder	basil			GENOMIC	WGS	Paired	524618844	125331179	125767656	136471912	136841555	1093482	239.78	34.98	239.99	34.76	99.9645	48	32
SRR1664279	SRS753473	SAMN03218226	SRX769322	SRP018785	GenomeTrakr Project: US Food and Drug Administration	CFSAN	2014-Nov-26	2014-Nov-26	Salmonella enterica subsp. enterica	CFSAN012496	Infantis	Infantis		I	C1	r	1,5	FDA	2014-Mar-15	15	United States	Florida				prepared food product	herbs	Ocimum basilicum		sweet basil (dried)	basil			GENOMIC	WGS	Paired	464602282	109266796	109326961	123973668	121569064	1221556	188.36	57.48	191.98	58.24	96.8605	103	61
SRR1107481	SRS529680	SAMN02345207	SRX426113	SRP018785	GenomeTrakr Project: US Food and Drug Administration	CFSAN	2014-Jan-13	2014-Jan-13	Salmonella enterica subsp. enterica	FSF0014	Derby	Derby		I	B	f,g	1,2	FSF	2011-May-15	15	Taiwan					prepared food product	fish			farm raised frozen large mouth bass	bass			GENOMIC	WGS	Paired	601865136	142025290	142301236	158432294	157689039	1312782	228.54	44.45	229.93	44.2	99.6792	80	36
SRR1107437	SRS529636	SAMN02345208	SRX426069	SRP018785	GenomeTrakr Project: US Food and Drug Administration	CFSAN	2014-Jan-13	2014-Jan-13	Salmonella enterica subsp. houtenae	FSF0013	IV 43:z4,z23:- (Houten)	IV 43:z4,z23:-		IV	U	z4,z23	-	FSF	2011-May-15	15	Taiwan					prepared food product	fish			farm raised frozen large mouth bass	bass			GENOMIC	WGS	Paired	624868721	147820975	148241351	164409166	162906011	1328162	234.5	39.92	235.97	39.33	99.7013	131	67
SRR2086583	SRS978517	SAMN03813734	SRX1080627	SRP018785	GenomeTrakr Project: US Food and Drug Administration	CFSAN	2015-Jul-06	2015-Jul-03	Salmonella enterica	FDA00009203								FDA	2015-Jun-02	0	Taiwan					prepared food product	fish			frozen whole bass	bass			GENOMIC	WGS	Paired	416284002	102068469	102086324	113458592	98670575	829251	251	0	251	0	100	66	37
SRR1258565	SRS595653	SAMN02646905	SRX523510	SRP032981	GenomeTrakr Project: Minnesota Department of Health	CFSAN	2014-Apr-22	2014-Apr-22	Salmonella enterica subsp. enterica	MDH-2014-00131	Newport	Newport		I	C2-C3	e,h	1,5	MDH	2005-Dec-29	0	United States	Minnesota				animal	mammal			bat tissue	bat			GENOMIC	WGS	Paired	332439038	79805811	79919936	86166511	86469252	691132	240.45	34.47	240.56	34.32	99.9216	84	28
SRR1264957	SRS598411	SAMN02698187	SRX528676	SRP018785	GenomeTrakr Project: US Food and Drug Administration	CFSAN	2014-Apr-28	2014-Apr-28	Salmonella enterica	FMA0123								FDA	2013-Nov-20	0	Myanmar					animal	fish			bata (mugil parsia)	bata			GENOMIC	WGS	Paired	324112021	76402719	76295745	85769704	85459482	683990	236.78	38.12	237.08	37.89	99.6808	80	34
SRR1810866	SRS850757	SAMN02846389	SRX883556	SRP018785	GenomeTrakr Project: US Food and Drug Administration	CFSAN	2015-Feb-19	2015-Feb-19	Salmonella enterica	FDA00003005	Augustenborg	Augustenborg		I	C1	i	1,2	FDA	2009-Mar-05	0	Singapore					animal	fish	Pseudotorpius atherinodes		batashi	batashi			GENOMIC	WGS	Paired	388456105	91912080	92690795	102173333	101663517	812803	238.85	34.23	239.07	34.06	100	76	32
SRR1501672	SRS650604	SAMN02800593	SRX641659	SRP018785	GenomeTrakr Project: US Food and Drug Administration	CFSAN	2014-Jun-30	2014-Jun-30	Salmonella enterica	FDA00000024								FDA	2014-Apr-01	0	Bangladesh					animal	fish	Pseudotorpius atherinodes		batashi (pseudotorpius atherinodes)	batashi			GENOMIC	WGS	Paired	541247614	128173249	128740977	142434397	141866055	1143698	236.49	40.14	236.75	39.92	100	76	32
SRR4418777	SRS1742013	SAMN02847739	SRX2240321	SRP018785	GenomeTrakr Project: US Food and Drug Administration	CFSAN	2016-Oct-12	2016-Oct-12	Salmonella enterica	FDA00004297								FDA	2014-Feb-15	15	Mexico					plant	herbs			dried bay leaves (laurel leaves)	bay	leaves		GENOMIC	WGS	Paired	635338333	151878244	152246926	165408696	165511097	1717432	184.58	69.46	185.35	69.65	100	66	16
SRR2534250	SRS1093251	SAMN02847740	SRX1294454	SRP018785	GenomeTrakr Project: US Food and Drug Administration	FDA	2015-Oct-01	2015-Sep-29	Salmonella enterica	FDA00004298								FDA	2014-Feb-15	15	Mexico					plant	herbs			dried bay leaves (laurel leaves)	bay	leaves		GENOMIC	WGS	Paired	223486915	52691701	52685404	58972800	59065505	601236	185.54	69.49	186.18	69.69	99.9768	71	34
SRR4418778	SRS1093251	SAMN02847740	SRX2240322	SRP018785	GenomeTrakr Project: US Food and Drug Administration	CFSAN	2016-Oct-12	2016-Oct-12	Salmonella enterica	FDA00004298								FDA	2014-Feb-15	15	Mexico					plant	herbs			dried bay leaves (laurel leaves)	bay	leaves		GENOMIC	WGS	Paired	594339717	143079921	143516220	153769587	153908609	1453882	204	59.1	204.79	59.14	100	74	32
SRR5047530	SRS1815709	SAMN06034620	SRX2370124	SRP018785	GenomeTrakr Project: US Food and Drug Administration	CFSAN	2016-Nov-23	2016-Nov-23	Salmonella enterica	CFSAN056980								FDA	2016-Jul-02	182	Indonesia					plant	herbs			indian bay leaves	bay	leaves		GENOMIC	WGS	Paired	705229843	165726833	166318091	186748005	186402524	1528581	230.57	42.59	230.79	42.53	99.9759	60	32
SRR5047531	SRS1815712	SAMN06034618	SRX2370128	SRP018785	GenomeTrakr Project: US Food and Drug Administration	CFSAN	2016-Nov-23	2016-Nov-23	Salmonella enterica	CFSAN056982								FDA	2016-Jul-02	182	Indonesia					plant	herbs			indian bay leaves	bay	leaves		GENOMIC	WGS	Paired	474005719	111321943	112008187	125719141	124917636	998188	237.32	38.73	237.54	38.56	100	52	28
SRR3372433	SRS1394435	SAMN04543782	SRX1701347	SRP018785	GenomeTrakr Project: US Food and Drug Administration	CFSAN	2016-Apr-12	2016-Apr-12	Salmonella enterica	CFSAN047827	Weltevreden	Weltevreden		I	E	r	z6	FDA	2016-Jul-02	182	Indonesia					plant	herbs			indian bay leaves	bay	leaves		GENOMIC	WGS	Paired	522931392	125102544	131869082	138225396	127734343	1041696	251	0	251	0	99.9073	600	102
SRR3437288	SRS1394435	SAMN04543782	SRX1725033	SRP018785	GenomeTrakr Project: US Food and Drug Administration	CFSAN	2016-Apr-25	2016-Apr-25	Salmonella enterica	CFSAN047827	Weltevreden	Weltevreden		I	E	r	z6	FDA	2016-Jul-02	182	Indonesia					plant	herbs			indian bay leaves	bay	leaves		GENOMIC	WGS	Paired	338038266	81507911	80846453	89475154	80358899	673383	251	0	251	0	99.8369	970	114
SRR5047526	SRS1815713	SAMN06034619	SRX2370129	SRP018785	GenomeTrakr Project: US Food and Drug Administration	CFSAN	2016-Nov-23	2016-Nov-23	Salmonella enterica	CFSAN056981								FDA	2016-Jul-02	182	Indonesia					plant	herbs			indian bay leaves	bay	leaves		GENOMIC	WGS	Paired	829859423	197176064	197810880	217622517	217200965	1871410	221.54	50.1	221.91	50.04	99.9055	187	98
SRR1615079	SRS723586	SAMN02678790	SRX735234	SRP018785	GenomeTrakr Project: US Food and Drug Administration	CFSAN	2014-Oct-18	2014-Oct-18	Salmonella enterica subsp. enterica	FNW19e12	Weltevreden	Weltevreden		I	E	r	z6	FDA	2009-Jul-16	0	India					prepared food product	herbs			bay leaves, powder	bay: ground	leaves		GENOMIC	WGS	Paired	365220041	87286901	88983022	95138217	93590285	984330	174.81	72.67	196.23	72.58	100	138	96
SRR3647310	SRS1491344	SAMN02846572	SRX1830231	SRP018785	GenomeTrakr Project: US Food and Drug Administration	CFSAN	2016-Jun-08	2016-Jun-08	Salmonella enterica	FDA00003152	Weltevreden	Weltevreden		I	E	r	z6	FDA	2009-Jul-17	0	India					prepared food product	herbs			bay leaves, powder	bay: ground	leaves		GENOMIC	WGS	Paired	624001705	146501503	146696218	165877940	164873509	1418661	218.99	50.46	220.86	50.37	100	129	64
SRR1548431	SRS682335	SAMN02645760	SRX679163	SRP018785	GenomeTrakr Project: US Food and Drug Administration	CFSAN	2014-Aug-12	2014-Aug-12	Salmonella enterica	MOD1_Sal_874	Offa	Offa		I	S	z38	-	PA Dept of Health	2010-Mar-08	0	United States	Pennsylvania		Montgomery		animal	reptile	Pogona		bearded dragon - fecal swab	bearded dragon	feces	swab	GENOMIC	WGS	Paired	437666278	104478476	104319659	114285290	114542739	920267	237.65	38.67	237.94	38.41	98.2819	98	28
SRR2890086	SRS1144654	SAMN03702103	SRX1409726	SRP018785	GenomeTrakr Project: US Food and Drug Administration	CFSAN	2015-Nov-02	2015-Nov-02	Salmonella enterica	IEH-NGS-SAL-03091								FDA	2014-Sep-15	15	United States	Washington				animal	reptile	Pogona		bearded dragon swab	bearded dragon		swab	GENOMIC	WGS	Paired	295576802	69133981	69816395	77942753	78599390	675153	218.71	58.56	219.08	58.51	97.6795	152	114
SRR2890088	SRS1144650	SAMN03702106	SRX1409728	SRP018785	GenomeTrakr Project: US Food and Drug Administration	CFSAN	2015-Nov-02	2015-Nov-02	Salmonella enterica	IEH-NGS-SAL-03094								FDA	2014-Sep-15	15	United States	Washington				animal	reptile	Pogona		bearded dragon swab	bearded dragon		swab	GENOMIC	WGS	Paired	360964874	84762395	85761822	94857362	95489810	831656	216.67	59.11	217.36	59.01	99.1251	134	100
SRR1574303	SRS700465	SAMN02699662	SRX700279	SRP032981	GenomeTrakr Project: Minnesota Department of Health	CFSAN	2014-Sep-12	2014-Sep-12	Salmonella enterica subsp. enterica	MDH-2014-00496	Enteritidis	Enteritidis		I	D	g,m	-	Minnesota Department of Health	2003-May-28	0	United States	Minnesota				animal	reptile	Pogona		bearded dragon (feces)	bearded dragon	feces		GENOMIC	WGS	Paired	532397111	127344769	127716503	138502969	138794720	1113688	238.97	36.46	239.08	36.35	100	61	28
SRR1569598	SRS697139	SAMN02699661	SRX696033	SRP032981	GenomeTrakr Project: Minnesota Department of Health	CFSAN	2014-Sep-08	2014-Sep-08	Salmonella enterica subsp. salamae	MDH-2014-00495								Minnesota Department of Health	2003-May-28	0	United States	Minnesota				animal	reptile	Pogona		bearded dragon (feces)	bearded dragon	feces		GENOMIC	WGS	Paired	201790484	48662041	48703766	52085855	52326607	418950	240.81	33.92	240.85	33.95	99.8042	83	52
SRR1501500	SRS650487	SAMN02849815	SRX641541	SRP018785	GenomeTrakr Project: US Food and Drug Administration	CFSAN	2014-Jun-30	2014-Jun-30	Salmonella enterica	IEH-NGS-SAL-00702								FDA	2007-Jan-09	0	United States	Washington				animal	reptile	Pogona		bearded dragon (feces)	bearded dragon	feces		GENOMIC	WGS	Paired	694395186	166414431	162274695	184012370	181462677	1506943	228.92	46.44	231.88	45.23	99.86	100	58
SRR1544326	SRS679420	SAMN02849853	SRX675782	SRP018785	GenomeTrakr Project: US Food and Drug Administration	CFSAN	2014-Aug-12	2014-Aug-12	Salmonella enterica	IEH-NGS-SAL-00740								FDA	2007-Jan-09	0	United States	Washington				animal	reptile	Pogona		bearded dragon (feces)	bearded dragon	feces		GENOMIC	WGS	Paired	125799139	29869652	29947715	33064242	32901835	264279	237.91	40.01	238.1	39.85	99.774	313	83
SRR2533474	SRS1092860	SAMN02699870	SRX1293930	SRP032981	GenomeTrakr Project: Minnesota Department of Health	FDA	2015-Oct-01	2015-Sep-29	Salmonella enterica	MDH-2014-00704	Gaminara	Gaminara		I	I	d	1,7	Minnesota Department of Health	2007-Jul-16	0	United States	Minnesota				animal	reptile	Pogona		bearded dragon (feces)	bearded dragon	feces		GENOMIC	WGS	Paired	376230534	88489617	88497154	99194683	100016215	783436	240.05	36.36	240.18	36.23	99.2494	60	40
SRR1186221	SRS567894	SAMN02646969	SRX483573	SRP032981	GenomeTrakr Project: Minnesota Department of Health	CFSAN	2014-Mar-10	2014-Mar-10	Salmonella enterica subsp. enterica	MDH-2014-00195								MDH	2010-Oct-15	15	United States	Minnesota				animal	reptile	Pogona		bearded dragon (feces)	bearded dragon	feces		GENOMIC	WGS	Paired	557943366	133250552	133480860	145156148	146018247	1161519	240.11	32.13	240.25	32.05	99.855	159	75
SRR1186222	SRS567895	SAMN02646973	SRX483574	SRP032981	GenomeTrakr Project: Minnesota Department of Health	CFSAN	2014-Mar-10	2014-Mar-10	Salmonella enterica subsp. enterica	MDH-2014-00199	Tennessee	Tennessee		I	C1	z29	1,2	MDH	2012-Jun-28	0	United States	Minnesota				animal	reptile	Pogona		bearded dragon (feces)	bearded dragon	feces		GENOMIC	WGS	Paired	461981425	111208094	111426623	119471939	119834636	978138	235.99	37.99	236.32	37.8	99.2611	77	32
SRR1067660	SRS523559	SAMN02378175	SRX403841	SRP032981	GenomeTrakr Project: Minnesota Department of Health	CFSAN	2014-Jan-02	2014-Jan-02	Salmonella enterica subsp. enterica	MDH-2013-00170	Kisarawe	Kisarawe		I	F	k	e,n,x,[z15]	MDH - Minnesota Department of Health	2012-Sep-10	0	United States	Minnesota				animal	reptile	Pogona		bearded dragon (feces)	bearded dragon	feces		GENOMIC	WGS	Paired	346258830	84255397	83966331	89047891	88752292	822496	209.44	52.35	211.55	52.11	97.3932	337	103
SRR3138501	SRS1272283	SAMN04450342	SRX1556878	SRP032981	GenomeTrakr Project: Minnesota Department of Health	CFSAN	2016-Feb-02	2016-Feb-03	Salmonella enterica	CFSAN045483	Infantis	Infantis		I	C1	r	1,5	Minnesota Department of Health	2016-Jan-11	0	United States	Minnesota				animal	reptile	Pogona		bearded dragon (feces)	bearded dragon	feces		GENOMIC	WGS	Paired	247107221	58444263	58860390	64437467	65349211	511262	241.56	32.43	241.77	32.3	100	82	35
SRR3138500	SRS1272282	SAMN04450341	SRX1556877	SRP032981	GenomeTrakr Project: Minnesota Department of Health	CFSAN	2016-Feb-02	2016-Feb-03	Salmonella enterica	CFSAN045482								Minnesota Department of Health	2016-Jan-26	0	United States	Minnesota				animal	reptile	Pogona		bearded dragon (feces)	bearded dragon	feces		GENOMIC	WGS	Paired	248025867	58555818	58953749	64825618	65681302	508328	243.88	28.04	244.05	27.93	98.3143	122	87
SRR1067641	SRS523540	SAMN02378180	SRX403822	SRP032981	GenomeTrakr Project: Minnesota Department of Health	CFSAN	2014-Jan-02	2014-Jan-02	Salmonella enterica subsp. enterica	MDH-2013-00175								MDH - Minnesota Department of Health	2012-Sep-10	0	United States	Minnesota				animal	reptile	Pogona		bearded dragon cage	bearded dragon			GENOMIC	WGS	Paired	526003266	127281315	126524806	135929165	135671618	1428478	182.5	65.1	185.73	65.49	97.7069	190	104
SRR1030845	SRS503156	SAMN02314158	SRX378360	SRP028894	GenomeTrakr Project: Arizona State Public Health Laboratory	CFSAN	2013-Nov-18	2013-Nov-18	Salmonella enterica subsp. enterica	AZ_TG68411	Dublin	Dublin		I	D	g,p	-	AZ	2011-Dec-08	0	United States	Texas				animal	bovine	Bos taurus		beef carcass	beef	carcass		GENOMIC	WGS	Paired	382410789	93957644	93648817	97541821	97077759	1029351	185.27	68.2	186.24	68.4	98.7936	82	29
SRR1045860	SRS512972	SAMN02314190	SRX389298	SRP028894	GenomeTrakr Project: Arizona State Public Health Laboratory	CFSAN	2013-Dec-09	2013-Dec-09	Salmonella enterica subsp. enterica	AZ_TG68539	Muenster	Muenster		I	E	e,h	1,5	AZ	2011-Sep-16	0	United States	Texas				animal	bovine	Bos taurus		beef carcass	beef	carcass		GENOMIC	WGS	Paired	501097314	121277865	121537190	129264697	128665983	1348664	185.31	70.89	186.24	70.94	99.9674	85	35
SRR1569630	SRS697169	SAMN02989102	SRX696066	SRP028607	GenomeTrakr Project: NY State Dept. of Health, Wadsworth Center	CFSAN	2014-Sep-08	2014-Sep-08	Salmonella enterica subsp. enterica	CFSAN023386	Newport	Newport		I	C2-C3	e,h	1,5	Minnesota Department of Health	2013-Jul-25	0	United States	Minnesota				prepared food product	bovine	Bos taurus		beef liver	beef	liver		GENOMIC	WGS	Paired	540029558	127412505	127890039	141971957	142613131	1199768	225.03	53.42	225.09	53.38	99.8906	85	28
SRR4427815	SRS1749358	SAMN03743934	SRX2249376	SRP057694	GenomeTrakr Project: Argentina	CFSAN	2016-Oct-17	2016-Oct-17	Salmonella enterica subsp. enterica	ARIM-STM650-05	Typhimurium	Typhimurium		I	B	i	1,2	Malbran Institute-Argentina	2004-Nov-18	0	Argentina	Cordoba				prepared food product	bovine	Bos taurus		beef	beef	meat		GENOMIC	WGS	Paired	460000970	109772749	109955588	119700632	120295185	1124485	204.18	66.66	204.89	66.68	93.5146	266	169
SRR949385	SRS468297	SAMN01902244	SRX332864	SRP028607	GenomeTrakr Project: NY State Dept. of Health, Wadsworth Center	CFSAN	2013-Aug-08	2013-Aug-08	Salmonella enterica subsp. enterica	NY_BAC0400012517	Anatum	Anatum		I	E	e,h	1,6	NY	2004-Sep-30	0	United States	New York		Erie		prepared food product	bovine	Bos taurus		roast beef	beef	meat		GENOMIC	WGS	Paired	648256077	153078673	154147087	170389756	170597905	1363260	237.63	32.81	237.89	32.63	100	169	20
SRR1973722	SRS909455	SAMN03218206	SRX995062	SRP056877	GenomeTrakr Project: UCD Centre for Food Safety	CFSAN	2015-Apr-14	2015-Apr-14	Salmonella enterica	CFSAN006180	Carrau	Carrau		I	H	y	1,7	UCD Dublin	2005-Aug-10	0	Colombia	Cartagena				prepared food product	bovine	Bos taurus		meat (bovine)	beef	meat		GENOMIC	WGS	Paired	571796708	134535948	133561456	144997787	144358020	1441978	197.83	55.22	198.71	52.42	99.9724	3563	1334
SRR1973733	SRS909455	SAMN03218206	SRX995074	SRP056877	GenomeTrakr Project: UCD Centre for Food Safety	CFSAN	2015-Apr-14	2015-Apr-14	Salmonella enterica	CFSAN006180	Carrau	Carrau		I	H	y	1,7	UCD Dublin	2005-Aug-10	0	Colombia	Cartagena				prepared food product	bovine	Bos taurus		meat (bovine)	beef	meat		GENOMIC	WGS	Paired	327092383	78576366	78262577	84768292	85339291	797649	204.87	64.67	205.2	64.65	99.9652	74	46
SRR1973762	SRS909455	SAMN03218206	SRX995101	SRP056877	GenomeTrakr Project: UCD Centre for Food Safety	CFSAN	2015-Apr-14	2015-Apr-14	Salmonella enterica	CFSAN006180	Carrau	Carrau		I	H	y	1,7	UCD Dublin	2005-Aug-10	0	Colombia	Cartagena				prepared food product	bovine	Bos taurus		meat (bovine)	beef	meat		GENOMIC	WGS	Paired	144207247	33924137	34558463	37831969	37588694	309484	232.24	47.12	233.72	46.26	99.6647	2863	1180
SRR2012765	SRS909455	SAMN03218206	SRX1020626	SRP056877	GenomeTrakr Project: UCD Centre for Food Safety	CFSAN	2015-May-13	2015-May-07	Salmonella enterica	CFSAN006180	Carrau	Carrau		I	H	y	1,7	UCD Dublin	2005-Aug-15	0	Colombia	Cartagena				prepared food product	bovine	Bos taurus		meat (bovine)	beef	meat		GENOMIC	WGS	Paired	614788384	147993618	147163857	159247746	160191501	1481135	207.31	62.45	207.77	62.42	99.9652	70	39
SRR3027719	SRS1211002	SAMN03577090	SRX1488753	SRP057873	GenomeTrakr: OSU-ICOPHAI project	CFSAN	2015-Dec-17	2015-Dec-17	Salmonella enterica subsp. enterica	CFSAN031557	Kentucky	Kentucky		I	C2-C3	i	z6	Addis Ababa Univ.	2005-Jan-01	0	Ethiopia		Central Ethiopia			prepared food product	bovine	Bos taurus		bovine meat	beef	meat		GENOMIC	WGS	Paired	335910601	79650635	79794041	87676328	88762536	728087	230.21	43.44	231.15	43.18	99.9545	61	26
SRR1973777	SRS909508	SAMN03218167	SRX995116	SRP056877	GenomeTrakr Project: UCD Centre for Food Safety	CFSAN	2015-Apr-14	2015-Apr-14	Salmonella enterica	CFSAN006166	Saintpaul	Saintpaul		I	B	e,h	1,2	UCD Dublin	2005-Mar-18	0	Colombia	Cartagena				prepared food product	bovine	Bos taurus		meat (bovine)	beef	meat		GENOMIC	WGS	Paired	447318999	102672357	104779183	116345623	123474552	931477	239.3	35.69	240.93	34.58	99.9548	85	24
SRR1973687	SRS909427	SAMN03218179	SRX995027	SRP056877	GenomeTrakr Project: UCD Centre for Food Safety	CFSAN	2015-Apr-14	2015-Apr-14	Salmonella enterica	CFSAN006195	Saintpaul	Saintpaul		I	B	e,h	1,2	UCD Dublin	2005-Oct-18	0	Colombia	Cartagena				prepared food product	bovine	Bos taurus		meat (bovine)	beef	meat		GENOMIC	WGS	Paired	847927445	200057554	199585891	222286624	223190988	1844984	229.38	46.82	230.21	46.47	99.9785	81	32
SRR1722871	SRS796663	SAMN03199683	SRX816392	SRP018785	GenomeTrakr Project: US Food and Drug Administration	CFSAN	2014-Dec-18	2014-Dec-18	Salmonella enterica	IEH-NGS-SAL-01678								FDA	2007-Apr-10	0	United States	South Dakota				prepared food product	bovine	Bos taurus		beef	beef	meat		GENOMIC	WGS	Paired	413983720	97877874	98238308	109585324	108058929	1080976	190.51	71.38	192.46	71.4	99.7784	73	37
SRR1722872	SRS796664	SAMN03199684	SRX816393	SRP018785	GenomeTrakr Project: US Food and Drug Administration	CFSAN	2014-Dec-18	2014-Dec-18	Salmonella enterica	IEH-NGS-SAL-01679								FDA	2007-Apr-10	0	United States	South Dakota				prepared food product	bovine	Bos taurus		beef	beef	meat		GENOMIC	WGS	Paired	370521577	87217462	87348569	98007463	97887629	807759	229.04	47.56	229.66	47.27	99.7803	56	39
SRR1722878	SRS796670	SAMN03199677	SRX816399	SRP018785	GenomeTrakr Project: US Food and Drug Administration	CFSAN	2014-Dec-18	2014-Dec-18	Salmonella enterica	IEH-NGS-SAL-01672								FDA	2007-Apr-12	0	United States	South Dakota				prepared food product	bovine	Bos taurus		beef	beef	meat		GENOMIC	WGS	Paired	249747665	58931105	59104965	65970491	65480585	695154	178.95	75.36	180.32	75.57	100	74	39
SRR1722879	SRS796671	SAMN03199679	SRX816400	SRP018785	GenomeTrakr Project: US Food and Drug Administration	CFSAN	2014-Dec-18	2014-Dec-18	Salmonella enterica	IEH-NGS-SAL-01674								FDA	2007-Apr-12	0	United States	South Dakota				prepared food product	bovine	Bos taurus		beef	beef	meat		GENOMIC	WGS	Paired	295217462	69703735	69898589	77714767	77829319	651011	226.55	51.82	226.92	51.67	99.9684	75	38
SRR1722874	SRS796666	SAMN03199681	SRX816395	SRP018785	GenomeTrakr Project: US Food and Drug Administration	CFSAN	2014-Dec-18	2014-Dec-18	Salmonella enterica	IEH-NGS-SAL-01676								FDA	2007-Apr-12	0	United States	South Dakota				prepared food product	bovine	Bos taurus		beef	beef	meat		GENOMIC	WGS	Paired	418706695	98393523	98625986	111239721	110364337	907518	230.41	49.22	230.96	48.88	99.893	52	24
SRR1722876	SRS796668	SAMN03199685	SRX816397	SRP018785	GenomeTrakr Project: US Food and Drug Administration	CFSAN	2014-Dec-18	2014-Dec-18	Salmonella enterica	IEH-NGS-SAL-01680								FDA	2007-Apr-12	0	United States	South Dakota				prepared food product	bovine	Bos taurus		beef	beef	meat		GENOMIC	WGS	Paired	529630231	125170932	125276835	139554658	139537917	1159342	228.11	47.85	228.73	47.61	99.7803	51	34
SRR1722880	SRS796672	SAMN03199686	SRX816401	SRP018785	GenomeTrakr Project: US Food and Drug Administration	CFSAN	2014-Dec-18	2014-Dec-18	Salmonella enterica	IEH-NGS-SAL-01681								FDA	2007-Apr-13	0	United States	South Dakota				prepared food product	bovine	Bos taurus		beef	beef	meat		GENOMIC	WGS	Paired	826130546	195122989	195345808	217968244	217548247	1930832	213.28	53.46	214.58	53.39	99.7801	59	36
SRR1722883	SRS796675	SAMN03199678	SRX816404	SRP018785	GenomeTrakr Project: US Food and Drug Administration	CFSAN	2014-Dec-18	2014-Dec-18	Salmonella enterica	IEH-NGS-SAL-01673								FDA	2007-Apr-15	15	United States	South Dakota				prepared food product	bovine	Bos taurus		beef	beef	meat		GENOMIC	WGS	Paired	204080245	48608808	48594545	53317575	53238890	673443	150.95	71.81	152.09	72.45	99.9685	76	48
SRR1722884	SRS796676	SAMN03199680	SRX816405	SRP018785	GenomeTrakr Project: US Food and Drug Administration	CFSAN	2014-Dec-18	2014-Dec-18	Salmonella enterica	IEH-NGS-SAL-01675								FDA	2007-Apr-15	15	United States	South Dakota				prepared food product	bovine	Bos taurus		beef	beef	meat		GENOMIC	WGS	Paired	393494149	93103067	93333879	103430822	103581963	842677	233.3	43.36	233.66	43.15	99.9685	78	43
SRR1728720	SRS799844	SAMN03199697	SRX819964	SRP018785	GenomeTrakr Project: US Food and Drug Administration	CFSAN	2014-Dec-20	2014-Dec-20	Salmonella enterica	IEH-NGS-SAL-01692								FDA	2007-Apr-15	15	United States	South Dakota				prepared food product	bovine	Bos taurus		beef	beef	meat		GENOMIC	WGS	Paired	916043226	215958440	217099320	241302021	241446915	2093619	218.64	57.49	218.9	57.47	99.9778	52	25
SRR1728721	SRS799845	SAMN03199700	SRX819965	SRP018785	GenomeTrakr Project: US Food and Drug Administration	CFSAN	2014-Dec-20	2014-Dec-20	Salmonella enterica	IEH-NGS-SAL-01695								FDA	2007-Apr-15	15	United States	South Dakota				prepared food product	bovine	Bos taurus		beef	beef	meat		GENOMIC	WGS	Paired	657157659	154987729	156004773	173476533	172564472	1519359	215.6	54.08	216.93	53.9	99.8915	44	21
SRR1722885	SRS796677	SAMN03199682	SRX816406	SRP018785	GenomeTrakr Project: US Food and Drug Administration	CFSAN	2014-Dec-18	2014-Dec-18	Salmonella enterica	IEH-NGS-SAL-01677								FDA	2007-Apr-15	15	United States	South Dakota				prepared food product	bovine	Bos taurus		beef	beef	meat		GENOMIC	WGS	Paired	283406220	66933436	67129735	74915084	74370985	611240	231.55	47.41	232.11	47.07	99.7802	53	34
SRR1731975	SRS801117	SAMN03265765	SRX821370	SRP018785	GenomeTrakr Project: US Food and Drug Administration	CFSAN	2014-Dec-22	2014-Dec-22	Salmonella enterica	IEH-NGS-SAL-01776								FDA	2007-Apr-16	0	United States	South Dakota				prepared food product	bovine	Bos taurus		beef	beef	meat		GENOMIC	WGS	Paired	500629300	118769252	118575606	131088950	132123266	1047366	238.89	37.88	239.1	37.75	99.8617	59	43
SRR1731979	SRS801121	SAMN03199703	SRX821374	SRP018785	GenomeTrakr Project: US Food and Drug Administration	CFSAN	2014-Dec-22	2014-Dec-22	Salmonella enterica	IEH-NGS-SAL-01698								FDA	2007-Apr-16	0	United States	South Dakota				prepared food product	bovine	Bos taurus		beef	beef	meat		GENOMIC	WGS	Paired	908883542	214672277	214737166	238670265	240485729	2050896	221.43	55.41	221.73	55.39	100	59	33
SRR1731980	SRS801122	SAMN03199704	SRX821375	SRP018785	GenomeTrakr Project: US Food and Drug Administration	CFSAN	2014-Dec-22	2014-Dec-22	Salmonella enterica	IEH-NGS-SAL-01699								FDA	2007-Apr-16	0	United States	South Dakota				prepared food product	bovine	Bos taurus		beef	beef	meat		GENOMIC	WGS	Paired	345694396	81209517	81142573	91246087	91753221	864234	199.83	72.2	200.17	72.23	99.9659	47	26
SRR1731986	SRS801127	SAMN03199706	SRX821381	SRP018785	GenomeTrakr Project: US Food and Drug Administration	CFSAN	2014-Dec-22	2014-Dec-22	Salmonella enterica	IEH-NGS-SAL-01701								FDA	2007-Apr-16	0	United States	South Dakota				prepared food product	bovine	Bos taurus		beef	beef	meat		GENOMIC	WGS	Paired	1186398341	279352231	279592894	312443773	314689401	2670100	221.99	52.47	222.33	52.45	99.9683	58	27
SRR1974011	SRS909700	SAMN03218187	SRX995354	SRP056877	GenomeTrakr Project: UCD Centre for Food Safety	CFSAN	2015-Apr-14	2015-Apr-14	Salmonella enterica	CFSAN006209	Bredeney	Bredeney		I	B	l,v	1,7	UCD Dublin	2007-Apr-16	0	Colombia	Monteria				prepared food product	bovine	Bos taurus		meat (bovine)	beef	meat		GENOMIC	WGS	Paired	222081969	49436585	51838192	54018746	63802197	478282	230.97	50.37	233.36	49.68	98.7972	421	200
SRR1735311	SRS804083	SAMN03265760	SRX824464	SRP018785	GenomeTrakr Project: US Food and Drug Administration	CFSAN	2014-Dec-25	2014-Dec-25	Salmonella enterica	IEH-NGS-SAL-01771								FDA	2007-Apr-16	0	United States	South Dakota				prepared food product	bovine	Bos taurus		beef	beef	meat		GENOMIC	WGS	Paired	381455935	90119245	90402548	100376201	100520351	793818	240.21	36.63	240.32	36.51	99.9773	40	29
SRR1735319	SRS804091	SAMN03265756	SRX824472	SRP018785	GenomeTrakr Project: US Food and Drug Administration	CFSAN	2014-Dec-25	2014-Dec-25	Salmonella enterica	IEH-NGS-SAL-01767								FDA	2007-Apr-16	0	United States	South Dakota				prepared food product	bovine	Bos taurus		beef	beef	meat		GENOMIC	WGS	Paired	494588942	117548668	118059889	129352976	129578616	1029777	240.08	35.95	240.21	35.82	99.9086	36	25
SRR1735324	SRS804096	SAMN03265762	SRX824477	SRP018785	GenomeTrakr Project: US Food and Drug Administration	CFSAN	2014-Dec-25	2014-Dec-25	Salmonella enterica	IEH-NGS-SAL-01773								FDA	2007-Apr-16	0	United States	South Dakota				prepared food product	bovine	Bos taurus		beef	beef	meat		GENOMIC	WGS	Paired	184250516	43466003	43654811	48750332	48337684	404827	227.4	52.39	227.73	52.22	99.9753	47	27
SRR1735340	SRS804112	SAMN03265751	SRX824493	SRP018785	GenomeTrakr Project: US Food and Drug Administration	CFSAN	2014-Dec-25	2014-Dec-25	Salmonella enterica	IEH-NGS-SAL-01762								FDA	2007-Apr-16	0	United States	South Dakota				prepared food product	bovine	Bos taurus		beef	beef	meat		GENOMIC	WGS	Paired	442116877	104251071	104443046	117372688	115933411	1011198	218.24	59.92	218.98	59.64	99.9772	59	32
SRR1735344	SRS804116	SAMN03265752	SRX824497	SRP018785	GenomeTrakr Project: US Food and Drug Administration	CFSAN	2014-Dec-25	2014-Dec-25	Salmonella enterica	IEH-NGS-SAL-01763								FDA	2007-Apr-16	0	United States	South Dakota				prepared food product	bovine	Bos taurus		beef	beef	meat		GENOMIC	WGS	Paired	502171766	118523141	118659592	132625570	132332102	1042721	240.68	33.01	240.92	32.8	99.931	38	20
SRR1735400	SRS804143	SAMN03265736	SRX824528	SRP018785	GenomeTrakr Project: US Food and Drug Administration	CFSAN	2014-Dec-26	2014-Dec-26	Salmonella enterica	IEH-NGS-SAL-01747								FDA	2007-Apr-16	0	United States	South Dakota				prepared food product	bovine	Bos taurus		beef	beef	meat		GENOMIC	WGS	Paired	422454894	99205189	100330854	111189215	111664501	1006991	208.87	54.45	210.65	54.61	100	44	23
SRR1735403	SRS804146	SAMN03265744	SRX824531	SRP018785	GenomeTrakr Project: US Food and Drug Administration	CFSAN	2014-Dec-26	2014-Dec-26	Salmonella enterica	IEH-NGS-SAL-01755								FDA	2007-Apr-16	0	United States	South Dakota				prepared food product	bovine	Bos taurus		beef	beef	meat		GENOMIC	WGS	Paired	405477436	95185966	95959020	106692766	107586518	899267	225.13	47.49	225.76	47.42	100	50	23
SRR1735404	SRS804147	SAMN03265745	SRX824532	SRP018785	GenomeTrakr Project: US Food and Drug Administration	CFSAN	2014-Dec-26	2014-Dec-26	Salmonella enterica	IEH-NGS-SAL-01756								FDA	2007-Apr-16	0	United States	South Dakota				prepared food product	bovine	Bos taurus		beef	beef	meat		GENOMIC	WGS	Paired	441121858	103146069	103964757	116480262	117458109	990142	222.47	50.58	223.04	50.54	98.0491	58	29
SRR1735415	SRS804158	SAMN03265747	SRX824543	SRP018785	GenomeTrakr Project: US Food and Drug Administration	CFSAN	2014-Dec-26	2014-Dec-26	Salmonella enterica	IEH-NGS-SAL-01758								FDA	2007-Apr-16	0	United States	South Dakota				prepared food product	bovine	Bos taurus		beef	beef	meat		GENOMIC	WGS	Paired	517891087	121845308	123031704	136276832	136595657	1398586	184.24	63.53	186.06	64.12	100	52	27
SRR1728723	SRS799847	SAMN03199687	SRX819967	SRP018785	GenomeTrakr Project: US Food and Drug Administration	CFSAN	2014-Dec-20	2014-Dec-20	Salmonella enterica	IEH-NGS-SAL-01682								FDA	2007-Apr-16	0	United States	South Dakota				prepared food product	bovine	Bos taurus		beef	beef	meat		GENOMIC	WGS	Paired	430538505	103096161	103720700	111946171	111643626	1015387	211.72	59.56	212.3	59.53	99.9277	74	40
SRR1744025	SRS810245	SAMN03265723	SRX831932	SRP018785	GenomeTrakr Project: US Food and Drug Administration	CFSAN	2015-Jan-06	2015-Jan-06	Salmonella enterica	IEH-NGS-SAL-01734								FDA	2007-Apr-16	0	United States	South Dakota				prepared food product	bovine	Bos taurus		beef	beef	meat		GENOMIC	WGS	Paired	281296596	65944474	66624709	73867141	74839027	607661	231.12	41.92	231.8	41.77	100	61	35
SRR1744026	SRS810246	SAMN03265726	SRX831933	SRP018785	GenomeTrakr Project: US Food and Drug Administration	CFSAN	2015-Jan-06	2015-Jan-06	Salmonella enterica	IEH-NGS-SAL-01737								FDA	2007-Apr-16	0	United States	South Dakota				prepared food product	bovine	Bos taurus		beef	beef	meat		GENOMIC	WGS	Paired	115341229	27031040	27287792	30308628	30605234	299649	192.2	74.26	192.72	74.36	100	88	46
SRR1744054	SRS810276	SAMN03265722	SRX831963	SRP018785	GenomeTrakr Project: US Food and Drug Administration	CFSAN	2015-Jan-06	2015-Jan-06	Salmonella enterica	IEH-NGS-SAL-01733								FDA	2007-Apr-16	0	United States	South Dakota				prepared food product	bovine	Bos taurus		beef	beef	meat		GENOMIC	WGS	Paired	147024002	34346436	34821438	38633692	39182466	321034	228.7	52.02	229.27	51.8	100	68	41
SRR1744062	SRS810284	SAMN03265725	SRX831971	SRP018785	GenomeTrakr Project: US Food and Drug Administration	CFSAN	2015-Jan-06	2015-Jan-06	Salmonella enterica	IEH-NGS-SAL-01736								FDA	2007-Apr-16	0	United States	South Dakota				prepared food product	bovine	Bos taurus		beef	beef	meat		GENOMIC	WGS	Paired	196213840	45634223	46105212	51869433	52554992	425397	230.46	49.23	230.78	49.14	100	87	52
SRR1735406	SRS804149	SAMN03265748	SRX824534	SRP018785	GenomeTrakr Project: US Food and Drug Administration	CFSAN	2014-Dec-26	2014-Dec-26	Salmonella enterica	IEH-NGS-SAL-01759								FDA	2007-Apr-16	0	United States	South Dakota				prepared food product	bovine	Bos taurus		beef	beef	meat		GENOMIC	WGS	Paired	635250276	149297710	150538864	167196758	168094469	1603670	197.45	58.91	198.68	59.21	97.7923	84	47
SRR1735412	SRS804155	SAMN03265740	SRX824540	SRP018785	GenomeTrakr Project: US Food and Drug Administration	CFSAN	2014-Dec-26	2014-Dec-26	Salmonella enterica	IEH-NGS-SAL-01751								FDA	2007-Apr-16	0	United States	South Dakota				prepared food product	bovine	Bos taurus		beef	beef	meat		GENOMIC	WGS	Paired	568522306	134118108	135167548	148942316	150211168	1289812	220.11	52.76	220.67	52.74	99.9782	75	45
SRR1735416	SRS804159	SAMN03265749	SRX824544	SRP018785	GenomeTrakr Project: US Food and Drug Administration	CFSAN	2014-Dec-26	2014-Dec-26	Salmonella enterica	IEH-NGS-SAL-01760								FDA	2007-Apr-16	0	United States	South Dakota				prepared food product	bovine	Bos taurus		beef	beef	meat		GENOMIC	WGS	Paired	423438076	99441174	100391526	111350387	112158597	960920	219.97	53.98	220.69	53.91	99.9783	85	49
SRR1735341	SRS804113	SAMN03265761	SRX824494	SRP018785	GenomeTrakr Project: US Food and Drug Administration	CFSAN	2014-Dec-25	2014-Dec-25	Salmonella enterica	IEH-NGS-SAL-01772								FDA	2007-Apr-16	0	United States	South Dakota				prepared food product	bovine	Bos taurus		beef	beef	meat		GENOMIC	WGS	Paired	76207588	17958326	17992300	20109045	20087052	188501	201.93	70.2	202.36	70.16	100	81	52
SRR1735422	SRS804165	SAMN03265743	SRX824550	SRP018785	GenomeTrakr Project: US Food and Drug Administration	CFSAN	2014-Dec-26	2014-Dec-26	Salmonella enterica	IEH-NGS-SAL-01754								FDA	2007-Apr-16	0	United States	South Dakota				prepared food product	bovine	Bos taurus		beef	beef	meat		GENOMIC	WGS	Paired	302265587	70149782	70952814	80251211	80871600	653234	231.13	46.35	231.59	46.19	100	68	38
SRR1735346	SRS804118	SAMN03265757	SRX824499	SRP018785	GenomeTrakr Project: US Food and Drug Administration	CFSAN	2014-Dec-25	2014-Dec-25	Salmonella enterica	IEH-NGS-SAL-01768								FDA	2007-Apr-16	0	United States	South Dakota				prepared food product	bovine	Bos taurus		beef	beef	meat		GENOMIC	WGS	Paired	247279778	58735956	59082528	64957969	64475743	514414	240.28	36.93	240.42	36.78	99.9727	65	36
SRR1728728	SRS799852	SAMN03199698	SRX819972	SRP018785	GenomeTrakr Project: US Food and Drug Administration	CFSAN	2014-Dec-20	2014-Dec-20	Salmonella enterica	IEH-NGS-SAL-01693								FDA	2007-Apr-16	0	United States	South Dakota				prepared food product	bovine	Bos taurus		beef	beef	meat		GENOMIC	WGS	Paired	208520162	49385395	49659790	54744486	54630356	505643	205.99	67.19	206.4	67.15	100	56	28
SRR1731990	SRS801132	SAMN03265769	SRX821385	SRP018785	GenomeTrakr Project: US Food and Drug Administration	CFSAN	2014-Dec-22	2014-Dec-22	Salmonella enterica	IEH-NGS-SAL-01780								FDA	2007-Apr-16	0	United States	South Dakota				prepared food product	bovine	Bos taurus		beef	beef	meat		GENOMIC	WGS	Paired	168387955	39829663	39794837	44191071	44510010	373948	225.06	55.87	225.24	55.83	100	55	29
SRR1744005	SRS810224	SAMN03265724	SRX831912	SRP018785	GenomeTrakr Project: US Food and Drug Administration	CFSAN	2015-Jan-06	2015-Jan-06	Salmonella enterica	IEH-NGS-SAL-01735								FDA	2007-Apr-16	0	United States	South Dakota				prepared food product	bovine	Bos taurus		beef	beef	meat		GENOMIC	WGS	Paired	207215906	48598303	49077246	54351691	55157166	441689	234.36	43.62	234.79	43.45	99.8259	58	31
SRR1728727	SRS799851	SAMN03199693	SRX819971	SRP018785	GenomeTrakr Project: US Food and Drug Administration	CFSAN	2014-Dec-20	2014-Dec-20	Salmonella enterica	IEH-NGS-SAL-01688								FDA	2007-Apr-16	0	United States	South Dakota				prepared food product	bovine	Bos taurus		beef	beef	meat		GENOMIC	WGS	Paired	177249778	41751921	42014789	46763518	46585129	448728	197.18	70.7	197.83	70.72	99.6744	92	50
SRR1731960	SRS801103	SAMN03199705	SRX821356	SRP018785	GenomeTrakr Project: US Food and Drug Administration	CFSAN	2014-Dec-22	2014-Dec-22	Salmonella enterica	IEH-NGS-SAL-01700								FDA	2007-Apr-16	0	United States	South Dakota				prepared food product	bovine	Bos taurus		beef	beef	meat		GENOMIC	WGS	Paired	514069453	120576608	120490254	135941894	136794112	1170358	219.46	60.3	219.78	60.25	99.8998	48	31
SRR1731961	SRS801104	SAMN03265766	SRX821357	SRP018785	GenomeTrakr Project: US Food and Drug Administration	CFSAN	2014-Dec-22	2014-Dec-22	Salmonella enterica	IEH-NGS-SAL-01777								FDA	2007-Apr-16	0	United States	South Dakota				prepared food product	bovine	Bos taurus		beef	beef	meat		GENOMIC	WGS	Paired	570467694	134657564	134417539	150332378	150927132	1227421	232.16	47.24	232.61	47.01	99.9656	47	26
SRR1731964	SRS801107	SAMN03265767	SRX821360	SRP018785	GenomeTrakr Project: US Food and Drug Administration	CFSAN	2014-Dec-22	2014-Dec-22	Salmonella enterica	IEH-NGS-SAL-01778								FDA	2007-Apr-16	0	United States	South Dakota				prepared food product	bovine	Bos taurus		beef	beef	meat		GENOMIC	WGS	Paired	527604172	123759501	123479886	139750042	140542478	1100036	239.7	36.91	239.92	36.76	99.8926	68	37
SRR1731965	SRS801108	SAMN03265770	SRX821361	SRP018785	GenomeTrakr Project: US Food and Drug Administration	CFSAN	2014-Dec-22	2014-Dec-22	Salmonella enterica	IEH-NGS-SAL-01781								FDA	2007-Apr-16	0	United States	South Dakota				prepared food product	bovine	Bos taurus		beef	beef	meat		GENOMIC	WGS	Paired	121632382	28725920	28689053	31960839	32099742	334537	181.43	75.33	182.15	75.51	99.9656	61	44
SRR1731966	SRS801109	SAMN03265768	SRX821362	SRP018785	GenomeTrakr Project: US Food and Drug Administration	CFSAN	2014-Dec-22	2014-Dec-22	Salmonella enterica	IEH-NGS-SAL-01779								FDA	2007-Apr-16	0	United States	South Dakota				prepared food product	bovine	Bos taurus		beef	beef	meat		GENOMIC	WGS	Paired	297785472	69837819	69775743	78771158	79338368	635844	234.1	46.05	234.23	45.99	100	62	27
SRR1731987	SRS801129	SAMN03199707	SRX821382	SRP018785	GenomeTrakr Project: US Food and Drug Administration	CFSAN	2014-Dec-22	2014-Dec-22	Salmonella enterica	IEH-NGS-SAL-01702								FDA	2007-Apr-16	0	United States	South Dakota				prepared food product	bovine	Bos taurus		beef	beef	meat		GENOMIC	WGS	Paired	523713474	123675145	123670609	137560600	138675429	1127367	232.2	47.7	232.34	47.66	99.8999	43	25
SRR1735315	SRS804087	SAMN03265754	SRX824468	SRP018785	GenomeTrakr Project: US Food and Drug Administration	CFSAN	2014-Dec-25	2014-Dec-25	Salmonella enterica	IEH-NGS-SAL-01765								FDA	2007-Apr-16	0	United States	South Dakota				prepared food product	bovine	Bos taurus		beef	beef	meat		GENOMIC	WGS	Paired	515037046	121719622	122053545	135391593	135790310	1148915	223.96	51.69	224.32	51.58	98.6269	53	27
SRR1735322	SRS804094	SAMN03265750	SRX824475	SRP018785	GenomeTrakr Project: US Food and Drug Administration	CFSAN	2014-Dec-25	2014-Dec-25	Salmonella enterica	IEH-NGS-SAL-01761								FDA	2007-Apr-16	0	United States	South Dakota				prepared food product	bovine	Bos taurus		beef	beef	meat		GENOMIC	WGS	Paired	396828253	93444001	93489088	104973330	104902444	815415	243.26	29.97	243.4	29.8	99.8941	48	27
SRR1735323	SRS804095	SAMN03265759	SRX824476	SRP018785	GenomeTrakr Project: US Food and Drug Administration	CFSAN	2014-Dec-25	2014-Dec-25	Salmonella enterica	IEH-NGS-SAL-01770								FDA	2007-Apr-16	0	United States	South Dakota				prepared food product	bovine	Bos taurus		beef	beef	meat		GENOMIC	WGS	Paired	171911728	40375059	40539655	45566605	45363593	385294	222.96	58.09	223.23	57.95	99.9654	67	30
SRR1735335	SRS804107	SAMN03265763	SRX824488	SRP018785	GenomeTrakr Project: US Food and Drug Administration	CFSAN	2014-Dec-25	2014-Dec-25	Salmonella enterica	IEH-NGS-SAL-01774								FDA	2007-Apr-16	0	United States	South Dakota				prepared food product	bovine	Bos taurus		beef	beef	meat		GENOMIC	WGS	Paired	351452427	82177948	82435464	93323292	93316148	811682	216.32	63.11	216.67	63	99.9654	53	32
SRR1735345	SRS804117	SAMN03265753	SRX824498	SRP018785	GenomeTrakr Project: US Food and Drug Administration	CFSAN	2014-Dec-25	2014-Dec-25	Salmonella enterica	IEH-NGS-SAL-01764								FDA	2007-Apr-16	0	United States	South Dakota				prepared food product	bovine	Bos taurus		beef	beef	meat		GENOMIC	WGS	Paired	368027920	86437735	86498997	97757825	97276068	775881	237.05	41.85	237.29	41.63	99.9653	54	27
SRR1735399	SRS804142	SAMN03265733	SRX824527	SRP018785	GenomeTrakr Project: US Food and Drug Administration	CFSAN	2014-Dec-26	2014-Dec-26	Salmonella enterica	IEH-NGS-SAL-01744								FDA	2007-Apr-16	0	United States	South Dakota				prepared food product	bovine	Bos taurus		beef	beef	meat		GENOMIC	WGS	Paired	315230120	73711823	74390909	83170557	83918994	687730	228.82	45.66	229.55	45.49	99.9653	48	30
SRR1735401	SRS804144	SAMN03265737	SRX824529	SRP018785	GenomeTrakr Project: US Food and Drug Administration	CFSAN	2014-Dec-26	2014-Dec-26	Salmonella enterica	IEH-NGS-SAL-01748								FDA	2007-Apr-16	0	United States	South Dakota				prepared food product	bovine	Bos taurus		beef	beef	meat		GENOMIC	WGS	Paired	584562583	135382686	137000219	155544321	156567072	1298034	224.59	48.43	225.75	48.23	99.9653	47	32
SRR1735405	SRS804148	SAMN03265746	SRX824533	SRP018785	GenomeTrakr Project: US Food and Drug Administration	CFSAN	2014-Dec-26	2014-Dec-26	Salmonella enterica	IEH-NGS-SAL-01757								FDA	2007-Apr-16	0	United States	South Dakota				prepared food product	bovine	Bos taurus		beef	beef	meat		GENOMIC	WGS	Paired	311756945	72816890	73405239	82376515	83099571	696310	223.6	50.87	224.13	50.83	99.9237	64	34
SRR1744006	SRS810225	SAMN03265728	SRX831913	SRP018785	GenomeTrakr Project: US Food and Drug Administration	CFSAN	2015-Jan-06	2015-Jan-06	Salmonella enterica	IEH-NGS-SAL-01739								FDA	2007-Apr-16	0	United States	South Dakota				prepared food product	bovine	Bos taurus		beef	beef	meat		GENOMIC	WGS	Paired	325059269	75913273	76651317	85712421	86739838	689117	235.71	40.58	236	40.5	99.9653	67	30
SRR1744012	SRS810231	SAMN03265727	SRX831919	SRP018785	GenomeTrakr Project: US Food and Drug Administration	CFSAN	2015-Jan-06	2015-Jan-06	Salmonella enterica	IEH-NGS-SAL-01738								FDA	2007-Apr-16	0	United States	South Dakota				prepared food product	bovine	Bos taurus		beef	beef	meat		GENOMIC	WGS	Paired	162440065	37977442	38352474	42780166	43281052	367484	220.83	57.87	221.2	57.83	99.9653	75	35
SRR1728726	SRS799850	SAMN03199692	SRX819970	SRP018785	GenomeTrakr Project: US Food and Drug Administration	CFSAN	2014-Dec-20	2014-Dec-20	Salmonella enterica	IEH-NGS-SAL-01687								FDA	2007-Apr-16	0	United States	South Dakota				prepared food product	bovine	Bos taurus		beef	beef	meat		GENOMIC	WGS	Paired	61200872	14489133	14536749	16050284	15987924	196584	155.33	75.58	155.99	75.95	99.8335	646	548
SRR1728722	SRS799846	SAMN03199701	SRX819966	SRP018785	GenomeTrakr Project: US Food and Drug Administration	CFSAN	2014-Dec-20	2014-Dec-20	Salmonella enterica	IEH-NGS-SAL-01696								FDA	2007-Apr-16	0	United States	South Dakota				prepared food product	bovine	Bos taurus		beef	beef	meat		GENOMIC	WGS	Paired	554169149	129884203	131355945	147564289	145062159	1429967	192.39	68.61	195.15	68.63	99.8915	43	20
SRR1728729	SRS799853	SAMN03199694	SRX819973	SRP018785	GenomeTrakr Project: US Food and Drug Administration	CFSAN	2014-Dec-20	2014-Dec-20	Salmonella enterica	IEH-NGS-SAL-01689								FDA	2007-Apr-16	0	United States	South Dakota				prepared food product	bovine	Bos taurus		beef	beef	meat		GENOMIC	WGS	Paired	1250109816	293962394	295854306	330324759	329854055	2795307	223.31	47.74	223.91	47.61	99.8915	44	21
SRR1728731	SRS799855	SAMN03199695	SRX819975	SRP018785	GenomeTrakr Project: US Food and Drug Administration	CFSAN	2014-Dec-20	2014-Dec-20	Salmonella enterica	IEH-NGS-SAL-01690								FDA	2007-Apr-16	0	United States	South Dakota				prepared food product	bovine	Bos taurus		beef	beef	meat		GENOMIC	WGS	Paired	440530537	103408319	104535490	116798294	115567468	1042115	210.91	64.74	211.82	64.51	99.6393	103	46
SRR1728732	SRS799856	SAMN03199696	SRX819976	SRP018785	GenomeTrakr Project: US Food and Drug Administration	CFSAN	2014-Dec-20	2014-Dec-20	Salmonella enterica	IEH-NGS-SAL-01691								FDA	2007-Apr-16	0	United States	South Dakota				prepared food product	bovine	Bos taurus		beef	beef	meat		GENOMIC	WGS	Paired	1105150612	260931004	262239192	290823870	291014392	2501567	220.7	49.8	221.08	49.77	99.8915	45	20
SRR1728734	SRS799858	SAMN03199699	SRX819978	SRP018785	GenomeTrakr Project: US Food and Drug Administration	CFSAN	2014-Dec-20	2014-Dec-20	Salmonella enterica	IEH-NGS-SAL-01694								FDA	2007-Apr-16	0	United States	South Dakota				prepared food product	bovine	Bos taurus		beef	beef	meat		GENOMIC	WGS	Paired	366223077	85333811	85930069	97788673	97001499	865651	210.95	63.93	212.11	63.67	99.8918	74	53
SRR1728735	SRS799859	SAMN03199702	SRX819979	SRP018785	GenomeTrakr Project: US Food and Drug Administration	CFSAN	2014-Dec-20	2014-Dec-20	Salmonella enterica	IEH-NGS-SAL-01697								FDA	2007-Apr-16	0	United States	South Dakota				prepared food product	bovine	Bos taurus		beef	beef	meat		GENOMIC	WGS	Paired	388997701	90917279	91399735	103454597	103095847	895264	216.93	60.18	217.58	60	99.8916	56	36
SRR1728724	SRS799848	SAMN03199688	SRX819968	SRP018785	GenomeTrakr Project: US Food and Drug Administration	CFSAN	2014-Dec-20	2014-Dec-20	Salmonella enterica	IEH-NGS-SAL-01683								FDA	2007-Apr-16	0	United States	South Dakota				prepared food product	bovine	Bos taurus		beef	beef	meat		GENOMIC	WGS	Paired	398850979	92589823	93327259	106669931	106145576	897131	222.12	56.73	222.47	56.61	99.9679	55	37
SRR1728725	SRS799849	SAMN03199691	SRX819969	SRP018785	GenomeTrakr Project: US Food and Drug Administration	CFSAN	2014-Dec-20	2014-Dec-20	Salmonella enterica	IEH-NGS-SAL-01686								FDA	2007-Apr-16	0	United States	South Dakota				prepared food product	bovine	Bos taurus		beef	beef	meat		GENOMIC	WGS	Paired	464698074	108521072	109102436	123454896	123527371	1022862	227.05	51.32	227.26	51.26	99.9679	47	32
SRR1728730	SRS799854	SAMN03199690	SRX819974	SRP018785	GenomeTrakr Project: US Food and Drug Administration	CFSAN	2014-Dec-20	2014-Dec-20	Salmonella enterica	IEH-NGS-SAL-01685								FDA	2007-Apr-16	0	United States	South Dakota				prepared food product	bovine	Bos taurus		beef	beef	meat		GENOMIC	WGS	Paired	985396329	231989579	233058157	260043186	260178918	2237262	220.02	50.25	220.42	50.23	99.9679	40	26
SRR1728733	SRS799857	SAMN03199689	SRX819977	SRP018785	GenomeTrakr Project: US Food and Drug Administration	CFSAN	2014-Dec-20	2014-Dec-20	Salmonella enterica	IEH-NGS-SAL-01684								FDA	2007-Apr-16	0	United States	South Dakota				prepared food product	bovine	Bos taurus		beef	beef	meat		GENOMIC	WGS	Paired	257456607	59865216	60662214	69043716	67796581	585975	219.36	59.55	220	59.28	99.7852	59	37
SRR1735325	SRS804097	SAMN03265764	SRX824478	SRP018785	GenomeTrakr Project: US Food and Drug Administration	CFSAN	2014-Dec-25	2014-Dec-25	Salmonella enterica	IEH-NGS-SAL-01775								FDA	2007-Apr-16	0	United States	South Dakota				prepared food product	bovine	Bos taurus		beef	beef	meat		GENOMIC	WGS	Paired	424354571	99619606	100021137	112372770	112289007	886659	239.24	38.27	239.36	38.14	99.9729	51	25
SRR1744007	SRS810226	SAMN03265773	SRX831914	SRP018785	GenomeTrakr Project: US Food and Drug Administration	CFSAN	2015-Jan-06	2015-Jan-06	Salmonella enterica	IEH-NGS-SAL-01784								FDA	2007-Apr-16	0	United States	South Dakota				prepared food product	bovine	Bos taurus		beef	beef	meat		GENOMIC	WGS	Paired	514962691	120650801	121958409	135403447	136885214	1117569	230.1	44.13	230.69	43.99	99.9679	41	27
SRR1744008	SRS810227	SAMN03265775	SRX831915	SRP018785	GenomeTrakr Project: US Food and Drug Administration	CFSAN	2015-Jan-06	2015-Jan-06	Salmonella enterica	IEH-NGS-SAL-01786								FDA	2007-Apr-16	0	United States	South Dakota				prepared food product	bovine	Bos taurus		beef	beef	meat		GENOMIC	WGS	Paired	330820172	76952482	77768019	87485618	88570688	702877	235.18	42.3	235.48	42.2	99.7801	61	41
SRR1744027	SRS810247	SAMN03265776	SRX831934	SRP018785	GenomeTrakr Project: US Food and Drug Administration	CFSAN	2015-Jan-06	2015-Jan-06	Salmonella enterica	IEH-NGS-SAL-01787								FDA	2007-Apr-16	0	United States	South Dakota				prepared food product	bovine	Bos taurus		beef	beef	meat		GENOMIC	WGS	Paired	90149858	21124209	21332266	23685043	23984295	197306	228.3	52.01	228.61	51.93	99.78	142	44
SRR1744049	SRS810270	SAMN03265777	SRX831957	SRP018785	GenomeTrakr Project: US Food and Drug Administration	CFSAN	2015-Jan-06	2015-Jan-06	Salmonella enterica	IEH-NGS-SAL-01788								FDA	2007-Apr-16	0	United States	South Dakota				prepared food product	bovine	Bos taurus		beef	beef	meat		GENOMIC	WGS	Paired	102621220	23947107	24179830	27059454	27360909	244883	209.33	67.8	209.73	67.8	99.8103	371	82
SRR1744065	SRS810287	SAMN03265774	SRX831974	SRP018785	GenomeTrakr Project: US Food and Drug Administration	CFSAN	2015-Jan-06	2015-Jan-06	Salmonella enterica	IEH-NGS-SAL-01785								FDA	2007-Apr-16	0	United States	South Dakota				prepared food product	bovine	Bos taurus		beef	beef	meat		GENOMIC	WGS	Paired	342314323	80246363	81004864	90000028	90983198	770525	221.85	52.35	222.41	52.33	99.7801	60	41
SRR1735402	SRS804145	SAMN03265738	SRX824530	SRP018785	GenomeTrakr Project: US Food and Drug Administration	CFSAN	2014-Dec-26	2014-Dec-26	Salmonella enterica	IEH-NGS-SAL-01749								FDA	2007-Apr-17	0	United States	South Dakota				prepared food product	bovine	Bos taurus		beef	beef	meat		GENOMIC	WGS	Paired	492841698	115653468	116664268	129641714	130822008	1080298	227.83	46.72	228.38	46.62	99.9772	67	32
SRR1735410	SRS804153	SAMN03265732	SRX824538	SRP018785	GenomeTrakr Project: US Food and Drug Administration	CFSAN	2014-Dec-26	2014-Dec-26	Salmonella enterica	IEH-NGS-SAL-01743								FDA	2007-Apr-17	0	United States	South Dakota				prepared food product	bovine	Bos taurus		beef	beef	meat		GENOMIC	WGS	Paired	92434275	21542721	21784094	24449218	24616661	215541	214.01	63.37	214.84	63.24	99.8065	153	123
SRR1735411	SRS804154	SAMN03265735	SRX824539	SRP018785	GenomeTrakr Project: US Food and Drug Administration	CFSAN	2014-Dec-26	2014-Dec-26	Salmonella enterica	IEH-NGS-SAL-01746								FDA	2007-Apr-17	0	United States	South Dakota				prepared food product	bovine	Bos taurus		beef	beef	meat		GENOMIC	WGS	Paired	221013902	51320265	52379207	58660772	58586031	498066	221.26	57.42	222.48	57.03	99.9653	48	33
SRR1973994	SRS909681	SAMN03272207	SRX995337	SRP056877	GenomeTrakr Project: UCD Centre for Food Safety	CFSAN	2015-Apr-14	2015-Apr-14	Salmonella enterica	CFSAN006214	Braenderup	Braenderup		I	C1	e,h	e,n,z15	UCD Dublin	2007-Apr-19	0	Colombia	Monteria				prepared food product	bovine	Bos taurus		meat (bovine)	beef	meat		GENOMIC	WGS	Paired	536179366	127636048	127756851	140163080	140563960	1282419	208.81	56.57	209.29	56.55	99.9687	130	106
SRR1735421	SRS804164	SAMN03265739	SRX824549	SRP018785	GenomeTrakr Project: US Food and Drug Administration	CFSAN	2014-Dec-26	2014-Dec-26	Salmonella enterica	IEH-NGS-SAL-01750								FDA	2007-Apr-19	0	United States	South Dakota				prepared food product	bovine	Bos taurus		beef	beef	meat		GENOMIC	WGS	Paired	451641442	106816843	107716132	118071044	119009458	1001361	225.21	45.24	225.82	45.19	99.7594	78	43
SRR1735420	SRS804163	SAMN03265734	SRX824548	SRP018785	GenomeTrakr Project: US Food and Drug Administration	CFSAN	2014-Dec-26	2014-Dec-26	Salmonella enterica	IEH-NGS-SAL-01745								FDA	2007-Apr-19	0	United States	South Dakota				prepared food product	bovine	Bos taurus		beef	beef	meat		GENOMIC	WGS	Paired	168028814	39122269	39529715	44469937	44879663	364081	230.48	47.95	231.03	47.74	99.9658	73	49
SRR1744041	SRS810261	SAMN03265729	SRX831948	SRP018785	GenomeTrakr Project: US Food and Drug Administration	CFSAN	2015-Jan-06	2015-Jan-06	Salmonella enterica	IEH-NGS-SAL-01740								FDA	2007-Apr-19	0	United States	South Dakota				prepared food product	bovine	Bos taurus		beef	beef	meat		GENOMIC	WGS	Paired	285948466	67054048	67776048	75116409	75898256	649342	219.93	59.16	220.43	59.06	99.9653	57	26
SRR1744047	SRS810268	SAMN03265730	SRX831955	SRP018785	GenomeTrakr Project: US Food and Drug Administration	CFSAN	2015-Jan-06	2015-Jan-06	Salmonella enterica	IEH-NGS-SAL-01741								FDA	2007-Apr-19	0	United States	South Dakota				prepared food product	bovine	Bos taurus		beef	beef	meat		GENOMIC	WGS	Paired	261154965	61045317	61663570	68807806	69602117	558065	233.81	42.59	234.16	42.5	99.9762	83	34
SRR1744033	SRS810253	SAMN03265731	SRX831940	SRP018785	GenomeTrakr Project: US Food and Drug Administration	CFSAN	2015-Jan-06	2015-Jan-06	Salmonella enterica	IEH-NGS-SAL-01742								FDA	2007-Apr-19	0	United States	South Dakota				prepared food product	bovine	Bos taurus		beef	beef	meat		GENOMIC	WGS	Paired	215644952	50675984	51186900	56547093	57188845	467799	230.32	48.95	230.66	48.85	98.9897	114	36
SRR1731976	SRS801118	SAMN03265771	SRX821371	SRP018785	GenomeTrakr Project: US Food and Drug Administration	CFSAN	2014-Dec-22	2014-Dec-22	Salmonella enterica	IEH-NGS-SAL-01782								FDA	2007-Apr-24	0	United States	South Dakota				prepared food product	bovine	Bos taurus		beef	beef	meat		GENOMIC	WGS	Paired	406212220	95881883	95881215	106755967	107510966	920076	220.63	60.07	220.87	60.03	99.9739	68	38
SRR1731984	SRS801126	SAMN03265772	SRX821379	SRP018785	GenomeTrakr Project: US Food and Drug Administration	CFSAN	2014-Dec-22	2014-Dec-22	Salmonella enterica	IEH-NGS-SAL-01783								FDA	2007-Apr-24	0	United States	South Dakota				prepared food product	bovine	Bos taurus		beef	beef	meat		GENOMIC	WGS	Paired	380848279	90141411	90137116	99918662	100587876	801161	237.61	40.92	237.76	40.84	97.9023	78	43
SRR1731989	SRS801131	SAMN03265693	SRX821384	SRP018785	GenomeTrakr Project: US Food and Drug Administration	CFSAN	2014-Dec-22	2014-Dec-22	Salmonella enterica	IEH-NGS-SAL-01704								FDA	2007-Apr-24	0	United States	South Dakota				prepared food product	bovine	Bos taurus		beef	beef	meat		GENOMIC	WGS	Paired	474808254	112175809	112142210	124716231	125706830	995999	238.29	39.39	238.43	39.31	99.9737	74	29
SRR1731995	SRS801136	SAMN03265694	SRX821389	SRP018785	GenomeTrakr Project: US Food and Drug Administration	CFSAN	2014-Dec-22	2014-Dec-22	Salmonella enterica	IEH-NGS-SAL-01705								FDA	2007-Apr-24	0	United States	South Dakota				prepared food product	bovine	Bos taurus		beef	beef	meat		GENOMIC	WGS	Paired	377132604	89173423	88969046	99145734	99758831	806491	233.68	46.33	233.94	46.21	97.6855	92	45
SRR1735334	SRS804106	SAMN03265755	SRX824487	SRP018785	GenomeTrakr Project: US Food and Drug Administration	CFSAN	2014-Dec-25	2014-Dec-25	Salmonella enterica	IEH-NGS-SAL-01766								FDA	2007-Apr-25	0	United States	South Dakota				prepared food product	bovine	Bos taurus		beef	beef	meat		GENOMIC	WGS	Paired	114919013	27111582	27204024	30267978	30278029	275837	208.09	64.89	208.53	64.85	100	97	59
SRR1735310	SRS804082	SAMN03265758	SRX824463	SRP018785	GenomeTrakr Project: US Food and Drug Administration	CFSAN	2014-Dec-25	2014-Dec-25	Salmonella enterica	IEH-NGS-SAL-01769								FDA	2007-Apr-25	0	United States	South Dakota				prepared food product	bovine	Bos taurus		beef	beef	meat		GENOMIC	WGS	Paired	273219134	64350862	64612253	72149707	72034595	621067	219.78	58.54	220.14	58.42	99.9737	69	28
SRR1735413	SRS804156	SAMN03265741	SRX824541	SRP018785	GenomeTrakr Project: US Food and Drug Administration	CFSAN	2014-Dec-26	2014-Dec-26	Salmonella enterica	IEH-NGS-SAL-01752								FDA	2007-Apr-25	0	United States	South Dakota				prepared food product	bovine	Bos taurus		beef	beef	meat		GENOMIC	WGS	Paired	536331443	126266037	127912003	140797819	141294754	1262768	211.61	52.77	213.12	52.82	97.9077	81	45
SRR1735414	SRS804157	SAMN03265742	SRX824542	SRP018785	GenomeTrakr Project: US Food and Drug Administration	CFSAN	2014-Dec-26	2014-Dec-26	Salmonella enterica	IEH-NGS-SAL-01753								FDA	2007-Apr-25	0	United States	South Dakota				prepared food product	bovine	Bos taurus		beef	beef	meat		GENOMIC	WGS	Paired	371916808	87264080	88233926	97820623	98562794	813536	228.23	44.71	228.93	44.56	97.9563	73	35
SRR1707979	SRS788939	SAMN03199665	SRX807335	SRP018785	GenomeTrakr Project: US Food and Drug Administration	CFSAN	2014-Dec-12	2014-Dec-12	Salmonella enterica	IEH-NGS-SAL-01660								FDA	2007-Feb-02	0	United States	South Dakota				prepared food product	bovine	Bos taurus		beef	beef	meat		GENOMIC	WGS	Paired	456071881	103775121	108907582	117637323	125656339	1098083	204.34	56.55	210.99	58.39	99.9764	36	25
SRR1707980	SRS788941	SAMN03199666	SRX807336	SRP018785	GenomeTrakr Project: US Food and Drug Administration	CFSAN	2014-Dec-12	2014-Dec-12	Salmonella enterica	IEH-NGS-SAL-01661								FDA	2007-Feb-02	0	United States	South Dakota				prepared food product	bovine	Bos taurus		beef	beef	meat		GENOMIC	WGS	Paired	289454228	66080080	69065656	74323193	79951524	649030	220.84	49.09	225.14	49.5	99.9778	36	24
SRR1695738	SRS781720	SAMN03199642	SRX798429	SRP018785	GenomeTrakr Project: US Food and Drug Administration	CFSAN	2014-Dec-07	2014-Dec-07	Salmonella enterica	IEH-NGS-SAL-01637								FDA	2007-Feb-02	0	United States	South Dakota				prepared food product	bovine	Bos taurus		beef	beef	meat		GENOMIC	WGS	Paired	432450578	102463767	102979165	114409494	112570957	922720	234.07	40.77	234.6	40.44	99.8784	76	44
SRR1695739	SRS781721	SAMN03199646	SRX798430	SRP018785	GenomeTrakr Project: US Food and Drug Administration	CFSAN	2014-Dec-07	2014-Dec-07	Salmonella enterica	IEH-NGS-SAL-01641								FDA	2007-Feb-02	0	United States	South Dakota				prepared food product	bovine	Bos taurus		beef	beef	meat		GENOMIC	WGS	Paired	392328652	92452852	92705026	104382640	102773609	833239	235.13	38.24	235.72	37.9	99.8829	80	45
SRR1695746	SRS781728	SAMN03199644	SRX798437	SRP018785	GenomeTrakr Project: US Food and Drug Administration	CFSAN	2014-Dec-07	2014-Dec-07	Salmonella enterica	IEH-NGS-SAL-01639								FDA	2007-Feb-02	0	United States	South Dakota				prepared food product	bovine	Bos taurus		beef	beef	meat		GENOMIC	WGS	Paired	557821057	132387769	132687708	146632433	146087422	1240037	224.82	44.81	225.02	44.84	99.88	66	39
SRR1695750	SRS781732	SAMN03199645	SRX798441	SRP018785	GenomeTrakr Project: US Food and Drug Administration	CFSAN	2014-Dec-07	2014-Dec-07	Salmonella enterica	IEH-NGS-SAL-01640								FDA	2007-Feb-02	0	United States	South Dakota				prepared food product	bovine	Bos taurus		beef	beef	meat		GENOMIC	WGS	Paired	576340897	136692356	136935640	151661915	151023334	1238803	232.52	41.04	232.72	41	99.8802	78	47
SRR1695740	SRS781722	SAMN03199648	SRX798431	SRP018785	GenomeTrakr Project: US Food and Drug Administration	CFSAN	2014-Dec-07	2014-Dec-07	Salmonella enterica	IEH-NGS-SAL-01643								FDA	2007-Feb-02	0	United States	South Dakota				prepared food product	bovine	Bos taurus		beef	beef	meat		GENOMIC	WGS	Paired	439625559	103293713	103928031	117751995	114622523	946095	231.71	42.49	232.96	41.78	99.715	66	38
SRR1695745	SRS781727	SAMN03199643	SRX798436	SRP018785	GenomeTrakr Project: US Food and Drug Administration	CFSAN	2014-Dec-07	2014-Dec-07	Salmonella enterica	IEH-NGS-SAL-01638								FDA	2007-Feb-02	0	United States	South Dakota				prepared food product	bovine	Bos taurus		beef	beef	meat		GENOMIC	WGS	Paired	589774681	139995435	140235499	155035865	154481561	1315787	224	44.81	224.23	44.82	99.9653	60	29
SRR1695751	SRS781734	SAMN03199647	SRX798442	SRP018785	GenomeTrakr Project: US Food and Drug Administration	CFSAN	2014-Dec-07	2014-Dec-07	Salmonella enterica	IEH-NGS-SAL-01642								FDA	2007-Feb-02	0	United States	South Dakota				prepared food product	bovine	Bos taurus		beef	beef	meat		GENOMIC	WGS	Paired	573925858	136008298	136412033	151822609	149654636	1318647	216.92	48.47	218.32	48.36	99.7519	65	36
SRR1707978	SRS788938	SAMN03199662	SRX807334	SRP018785	GenomeTrakr Project: US Food and Drug Administration	CFSAN	2014-Dec-12	2014-Dec-12	Salmonella enterica	IEH-NGS-SAL-01657								FDA	2007-Feb-02	0	United States	South Dakota				prepared food product	bovine	Bos taurus		beef	beef	meat		GENOMIC	WGS	Paired	251912021	57056317	59690824	65063202	70086628	541104	231.42	41.3	234.13	41.21	99.9643	50	24
SRR1707981	SRS788940	SAMN03199668	SRX807337	SRP018785	GenomeTrakr Project: US Food and Drug Administration	CFSAN	2014-Dec-12	2014-Dec-12	Salmonella enterica	IEH-NGS-SAL-01663								FDA	2007-Feb-02	0	United States	South Dakota				prepared food product	bovine	Bos taurus		beef	beef	meat		GENOMIC	WGS	Paired	366280324	83195802	86672334	95112085	101244243	911556	198.03	57.89	203.79	60.03	100	71	43
SRR1695731	SRS781715	SAMN03199651	SRX798424	SRP018785	GenomeTrakr Project: US Food and Drug Administration	CFSAN	2014-Dec-07	2014-Dec-07	Salmonella enterica	IEH-NGS-SAL-01646								FDA	2007-Feb-02	0	United States	South Dakota				prepared food product	bovine	Bos taurus		beef	beef	meat		GENOMIC	WGS	Paired	391508566	92255775	92388964	103922219	102910177	852675	229.29	45.08	229.86	44.9	99.8642	76	32
SRR1695766	SRS781750	SAMN03199650	SRX798459	SRP018785	GenomeTrakr Project: US Food and Drug Administration	CFSAN	2014-Dec-07	2014-Dec-07	Salmonella enterica	IEH-NGS-SAL-01645								FDA	2007-Feb-02	0	United States	South Dakota				prepared food product	bovine	Bos taurus		beef	beef	meat		GENOMIC	WGS	Paired	626996121	147939968	148173770	166031873	164804764	1420080	220.4	48.31	221.12	48.25	99.9631	79	29
SRR1707971	SRS788869	SAMN03199663	SRX807264	SRP018785	GenomeTrakr Project: US Food and Drug Administration	CFSAN	2014-Dec-12	2014-Dec-12	Salmonella enterica	IEH-NGS-SAL-01658								FDA	2007-Feb-02	0	United States	South Dakota				prepared food product	bovine	Bos taurus		beef	beef	meat		GENOMIC	WGS	Paired	346740134	79064701	82048239	90356086	95163832	945936	179.92	60.16	186.64	64.12	100	55	32
SRR1707977	SRS788936	SAMN03199655	SRX807333	SRP018785	GenomeTrakr Project: US Food and Drug Administration	CFSAN	2014-Dec-12	2014-Dec-12	Salmonella enterica	IEH-NGS-SAL-01650								FDA	2007-Feb-02	0	United States	South Dakota				prepared food product	bovine	Bos taurus		beef	beef	meat		GENOMIC	WGS	Paired	302872419	69211828	71944994	78303150	83378812	708853	211.79	53.38	215.48	54.31	99.9245	71	30
SRR1708048	SRS788944	SAMN03199652	SRX807341	SRP018785	GenomeTrakr Project: US Food and Drug Administration	CFSAN	2014-Dec-12	2014-Dec-12	Salmonella enterica	IEH-NGS-SAL-01647								FDA	2007-Feb-02	0	United States	South Dakota				prepared food product	bovine	Bos taurus		beef	beef	meat		GENOMIC	WGS	Paired	271783614	61838228	64349820	70566955	74994416	661475	203.35	57.22	207.52	58.6	99.9457	74	29
SRR1708049	SRS788946	SAMN03199656	SRX807342	SRP018785	GenomeTrakr Project: US Food and Drug Administration	CFSAN	2014-Dec-12	2014-Dec-12	Salmonella enterica	IEH-NGS-SAL-01651								FDA	2007-Feb-02	0	United States	South Dakota				prepared food product	bovine	Bos taurus		beef	beef	meat		GENOMIC	WGS	Paired	203933110	46378720	48403676	52674753	56460001	453401	223.18	46.91	226.6	47.23	99.8606	80	36
SRR1708050	SRS788947	SAMN03199657	SRX807343	SRP018785	GenomeTrakr Project: US Food and Drug Administration	CFSAN	2014-Dec-12	2014-Dec-12	Salmonella enterica	IEH-NGS-SAL-01652								FDA	2007-Feb-02	0	United States	South Dakota				prepared food product	bovine	Bos taurus		beef	beef	meat		GENOMIC	WGS	Paired	249380957	56896734	59178079	64644241	68635613	612729	201.56	58.64	205.44	59.97	99.8773	81	30
SRR1708051	SRS788948	SAMN03199658	SRX807344	SRP018785	GenomeTrakr Project: US Food and Drug Administration	CFSAN	2014-Dec-12	2014-Dec-12	Salmonella enterica	IEH-NGS-SAL-01653								FDA	2007-Feb-02	0	United States	South Dakota				prepared food product	bovine	Bos taurus		beef	beef	meat		GENOMIC	WGS	Paired	229425183	51342303	53978431	59591298	64501566	478122	239.1	34.51	240.75	34.13	99.9424	82	40
SRR1695772	SRS781755	SAMN03199649	SRX798465	SRP018785	GenomeTrakr Project: US Food and Drug Administration	CFSAN	2014-Dec-07	2014-Dec-07	Salmonella enterica	IEH-NGS-SAL-01644								FDA	2007-Feb-02	0	United States	South Dakota				prepared food product	bovine	Bos taurus		beef	beef	meat		GENOMIC	WGS	Paired	415161090	97731017	97811101	110187858	109397059	903078	229.64	44.79	230.08	44.67	99.9002	79	53
SRR1708052	SRS788950	SAMN03199659	SRX807345	SRP018785	GenomeTrakr Project: US Food and Drug Administration	CFSAN	2014-Dec-12	2014-Dec-12	Salmonella enterica	IEH-NGS-SAL-01654								FDA	2007-Feb-07	0	United States	South Dakota				prepared food product	bovine	Bos taurus		beef	beef	meat		GENOMIC	WGS	Paired	316147252	72337442	75523240	81572619	86677830	782180	199.86	59.43	204.32	60.89	99.9052	85	32
SRR1708054	SRS788957	SAMN03199664	SRX807347	SRP018785	GenomeTrakr Project: US Food and Drug Administration	CFSAN	2014-Dec-12	2014-Dec-12	Salmonella enterica	IEH-NGS-SAL-01659								FDA	2007-Feb-08	0	United States	South Dakota				prepared food product	bovine	Bos taurus		beef	beef	meat		GENOMIC	WGS	Paired	377634443	84973599	89106876	97832762	105670105	842306	222.07	49.9	226.27	50.15	99.9778	45	31
SRR1708053	SRS788951	SAMN03199661	SRX807346	SRP018785	GenomeTrakr Project: US Food and Drug Administration	CFSAN	2014-Dec-12	2014-Dec-12	Salmonella enterica	IEH-NGS-SAL-01656								FDA	2007-Feb-08	0	United States	South Dakota				prepared food product	bovine	Bos taurus		beef	beef	meat		GENOMIC	WGS	Paired	242837373	55433033	57734078	62755837	66891780	560903	214.4	51.3	218.54	52.26	99.905	59	32
SRR1708056	SRS788952	SAMN03199653	SRX807350	SRP018785	GenomeTrakr Project: US Food and Drug Administration	CFSAN	2014-Dec-12	2014-Dec-12	Salmonella enterica	IEH-NGS-SAL-01648								FDA	2007-Feb-08	0	United States	South Dakota				prepared food product	bovine	Bos taurus		beef	beef	meat		GENOMIC	WGS	Paired	335283323	76427013	80016472	86415652	92397691	762836	217.61	49.84	221.91	50.45	99.9085	74	28
SRR1708059	SRS788955	SAMN03199667	SRX807353	SRP018785	GenomeTrakr Project: US Food and Drug Administration	CFSAN	2014-Dec-12	2014-Dec-12	Salmonella enterica	IEH-NGS-SAL-01662								FDA	2007-Feb-09	0	United States	South Dakota				prepared food product	bovine	Bos taurus		beef	beef	meat		GENOMIC	WGS	Paired	399659083	90576041	94736659	102892352	111401496	870437	228.13	46.97	231.02	46.91	98.2534	70	33
SRR1722873	SRS796665	SAMN03199671	SRX816394	SRP018785	GenomeTrakr Project: US Food and Drug Administration	CFSAN	2014-Dec-18	2014-Dec-18	Salmonella enterica	IEH-NGS-SAL-01666								FDA	2007-Feb-09	0	United States	South Dakota				prepared food product	bovine	Bos taurus		beef	beef	meat		GENOMIC	WGS	Paired	467487457	110012670	110358926	123674120	123376112	1016387	229.7	46.53	230.25	46.28	100	72	31
SRR1722870	SRS796662	SAMN03199676	SRX816391	SRP018785	GenomeTrakr Project: US Food and Drug Administration	CFSAN	2014-Dec-18	2014-Dec-18	Salmonella enterica	IEH-NGS-SAL-01671								FDA	2007-Feb-09	0	United States	South Dakota				prepared food product	bovine	Bos taurus		beef	beef	meat		GENOMIC	WGS	Paired	417068862	97962088	98204731	110400718	110392523	929640	224.05	53.44	224.58	53.25	99.6961	212	107
SRR1708057	SRS788954	SAMN03199654	SRX807351	SRP018785	GenomeTrakr Project: US Food and Drug Administration	CFSAN	2014-Dec-12	2014-Dec-12	Salmonella enterica	IEH-NGS-SAL-01649								FDA	2007-Feb-09	0	United States	South Dakota				prepared food product	bovine	Bos taurus		beef	beef	meat		GENOMIC	WGS	Paired	259302291	59803238	61862063	66944662	70638463	670674	191.38	61.48	195.25	63.3	99.9266	72	29
SRR1708058	SRS788956	SAMN03199660	SRX807352	SRP018785	GenomeTrakr Project: US Food and Drug Administration	CFSAN	2014-Dec-12	2014-Dec-12	Salmonella enterica	IEH-NGS-SAL-01655								FDA	2007-Feb-09	0	United States	South Dakota				prepared food product	bovine	Bos taurus		beef	beef	meat		GENOMIC	WGS	Paired	272134681	61775886	64584757	70207419	75535959	586516	230.85	44.13	233.13	44.09	99.888	72	28
SRR1722869	SRS796660	SAMN03199674	SRX816390	SRP018785	GenomeTrakr Project: US Food and Drug Administration	CFSAN	2014-Dec-18	2014-Dec-18	Salmonella enterica	IEH-NGS-SAL-01669								FDA	2007-Feb-09	0	United States	South Dakota				prepared food product	bovine	Bos taurus		beef	beef	meat		GENOMIC	WGS	Paired	246438068	58725702	58810040	64422832	64431019	576047	213.55	54.6	214.26	54.56	99.971	50	29
SRR1722875	SRS796667	SAMN03199672	SRX816396	SRP018785	GenomeTrakr Project: US Food and Drug Administration	CFSAN	2014-Dec-18	2014-Dec-18	Salmonella enterica	IEH-NGS-SAL-01667								FDA	2007-Feb-09	0	United States	South Dakota				prepared food product	bovine	Bos taurus		beef	beef	meat		GENOMIC	WGS	Paired	379019634	90525954	90466353	98974105	98841458	1148955	164.4	68.55	165.49	69.02	99.9709	50	28
SRR1722877	SRS796669	SAMN03199670	SRX816398	SRP018785	GenomeTrakr Project: US Food and Drug Administration	CFSAN	2014-Dec-18	2014-Dec-18	Salmonella enterica	IEH-NGS-SAL-01665								FDA	2007-Feb-12	0	United States	South Dakota				prepared food product	bovine	Bos taurus		beef	beef	meat		GENOMIC	WGS	Paired	252008228	59468582	59483085	66313728	66145503	798172	157.28	78.38	158.45	78.84	99.8103	86	43
SRR1722881	SRS796673	SAMN03199669	SRX816402	SRP018785	GenomeTrakr Project: US Food and Drug Administration	CFSAN	2014-Dec-18	2014-Dec-18	Salmonella enterica	IEH-NGS-SAL-01664								FDA	2007-Feb-14	0	United States	South Dakota				prepared food product	bovine	Bos taurus		beef	beef	meat		GENOMIC	WGS	Paired	251705805	59609789	59741976	66199015	66094125	551324	228.1	51.8	228.45	51.61	99.9709	44	23
SRR1722882	SRS796674	SAMN03199675	SRX816403	SRP018785	GenomeTrakr Project: US Food and Drug Administration	CFSAN	2014-Dec-18	2014-Dec-18	Salmonella enterica	IEH-NGS-SAL-01670								FDA	2007-Feb-14	0	United States	South Dakota				prepared food product	bovine	Bos taurus		beef	beef	meat		GENOMIC	WGS	Paired	370109672	87657206	87903618	97280793	97231333	798947	231.41	43.42	231.83	43.22	99.9709	52	26
SRR1722886	SRS796678	SAMN03199673	SRX816407	SRP018785	GenomeTrakr Project: US Food and Drug Administration	CFSAN	2014-Dec-18	2014-Dec-18	Salmonella enterica	IEH-NGS-SAL-01668								FDA	2007-Feb-15	0	United States	South Dakota				prepared food product	bovine	Bos taurus		beef	beef	meat		GENOMIC	WGS	Paired	509488293	120461364	120702089	134093870	134167812	1162726	218.77	50.22	219.42	50.14	100	55	21
SRR1694076	SRS780180	SAMN03199632	SRX796836	SRP018785	GenomeTrakr Project: US Food and Drug Administration	CFSAN	2014-Dec-05	2014-Dec-05	Salmonella enterica	IEH-NGS-SAL-01627								FDA	2007-Jan-17	0	United States	South Dakota				prepared food product	bovine	Bos taurus		beef	beef	meat		GENOMIC	WGS	Paired	652262866	153200435	153996189	173808942	171224748	1425554	228.03	43.03	229.52	42.59	99.5297	78	40
SRR1695736	SRS781718	SAMN03199637	SRX798427	SRP018785	GenomeTrakr Project: US Food and Drug Administration	CFSAN	2014-Dec-07	2014-Dec-07	Salmonella enterica	IEH-NGS-SAL-01632								FDA	2007-Jan-19	0	United States	South Dakota				prepared food product	bovine	Bos taurus		beef	beef	meat		GENOMIC	WGS	Paired	525173547	124497842	124640778	138221444	137776033	1126827	232.98	42.4	233.09	42.4	99.9668	77	37
SRR1695759	SRS781742	SAMN03199640	SRX798451	SRP018785	GenomeTrakr Project: US Food and Drug Administration	CFSAN	2014-Dec-07	2014-Dec-07	Salmonella enterica	IEH-NGS-SAL-01635								FDA	2007-Jan-22	0	United States	South Dakota				prepared food product	bovine	Bos taurus		beef	beef	meat		GENOMIC	WGS	Paired	434748317	103631391	103865007	114041232	113185066	933617	232.68	40.84	232.98	40.74	98.0578	77	24
SRR1695737	SRS781719	SAMN03199638	SRX798428	SRP018785	GenomeTrakr Project: US Food and Drug Administration	CFSAN	2014-Dec-07	2014-Dec-07	Salmonella enterica	IEH-NGS-SAL-01633								FDA	2007-Jan-22	0	United States	South Dakota				prepared food product	bovine	Bos taurus		beef	beef	meat		GENOMIC	WGS	Paired	721675512	170807310	171070752	190149942	189604981	1562200	230.91	42.06	231.05	42.08	99.5303	70	36
SRR1695758	SRS781740	SAMN03199634	SRX798450	SRP018785	GenomeTrakr Project: US Food and Drug Administration	CFSAN	2014-Dec-07	2014-Dec-07	Salmonella enterica	IEH-NGS-SAL-01629								FDA	2007-Jan-22	0	United States	South Dakota				prepared food product	bovine	Bos taurus		beef	beef	meat		GENOMIC	WGS	Paired	312210161	75081737	75135868	81225133	80705438	705606	221.05	52.95	221.42	52.91	99.5295	77	43
SRR1695765	SRS781749	SAMN03199635	SRX798458	SRP018785	GenomeTrakr Project: US Food and Drug Administration	CFSAN	2014-Dec-07	2014-Dec-07	Salmonella enterica	IEH-NGS-SAL-01630								FDA	2007-Jan-22	0	United States	South Dakota				prepared food product	bovine	Bos taurus		beef	beef	meat		GENOMIC	WGS	Paired	294755439	69956836	70115109	77666881	77009508	622728	236.52	35.09	236.81	34.92	99.9399	74	39
SRR1695776	SRS781760	SAMN03199636	SRX798470	SRP018785	GenomeTrakr Project: US Food and Drug Administration	CFSAN	2014-Dec-07	2014-Dec-07	Salmonella enterica	IEH-NGS-SAL-01631								FDA	2007-Jan-22	0	United States	South Dakota				prepared food product	bovine	Bos taurus		beef	beef	meat		GENOMIC	WGS	Paired	548912035	129584891	130092788	145610354	143582105	1180523	232.24	42.93	232.73	42.68	99.9668	76	37
SRR1695778	SRS781761	SAMN03199641	SRX798472	SRP018785	GenomeTrakr Project: US Food and Drug Administration	CFSAN	2014-Dec-07	2014-Dec-07	Salmonella enterica	IEH-NGS-SAL-01636								FDA	2007-Jan-23	0	United States	South Dakota				prepared food product	bovine	Bos taurus		beef	beef	meat		GENOMIC	WGS	Paired	699964822	166444226	166815716	183999260	182674783	1604351	217.83	48.1	218.46	48.09	100	40	24
SRR1695777	SRS781762	SAMN03199639	SRX798471	SRP018785	GenomeTrakr Project: US Food and Drug Administration	CFSAN	2014-Dec-07	2014-Dec-07	Salmonella enterica	IEH-NGS-SAL-01634								FDA	2007-Jan-23	0	United States	South Dakota				prepared food product	bovine	Bos taurus		beef	beef	meat		GENOMIC	WGS	Paired	401770878	95409348	95541631	105629271	105167072	905046	221.81	47.21	222.11	47.24	99.5301	84	38
SRR1708055	SRS788953	SAMN03199633	SRX807349	SRP018785	GenomeTrakr Project: US Food and Drug Administration	CFSAN	2014-Dec-12	2014-Dec-12	Salmonella enterica	IEH-NGS-SAL-01628								FDA	2007-Jan-29	0	United States	South Dakota				prepared food product	bovine	Bos taurus		beef	beef	meat		GENOMIC	WGS	Paired	145968140	32951260	34614197	37688211	40710097	301802	241.01	30.42	242.65	29.92	99.9668	76	40
SRR4427819	SRS1749361	SAMN03743922	SRX2249380	SRP057694	GenomeTrakr Project: Argentina	CFSAN	2016-Oct-17	2016-Oct-17	Salmonella enterica subsp. enterica	ARIM-STM1287-07	Typhimurium	Typhimurium		I	B	i	1,2	Malbran Institute-Argentina	2007-Jul-02	182	Argentina	Buenos Aires				prepared food product	bovine	Bos taurus		beef	beef	meat		GENOMIC	WGS	Paired	853214507	201431916	201785626	224078248	225623667	1962925	217.17	59.41	217.49	59.4	98.3998	152	74
SRR5132026	SRS1879542	SAMN03743909	SRX2445843	SRP057694	GenomeTrakr Project: Argentina	CFSAN	2016-Dec-27	2016-Dec-27	Salmonella enterica subsp. enterica	ARIM-SNEW527-07	Newport	Newport		I	C2-C3	e,h	1,5	Malbran Institute-Argentina	2007-Mar-12	0	Argentina	Buenos Aires				prepared food product	bovine	Bos taurus		beef	beef	meat		GENOMIC	WGS	Paired	2150282862	502586880	511450237	563782974	572128897	5185634	206.4	56.82	208.26	57.47	98.0833	156	41
SRR5070603	SRS1820576	SAMN03743902	SRX2390476	SRP057694	GenomeTrakr Project: Argentina	CFSAN	2016-Dec-02	2016-Dec-02	Salmonella enterica subsp. enterica	ARIM-SHAD1224-08	Hadar	Hadar		I	C2-C3	z10	e,n,x	Malbran Institute-Argentina	2008-Jun-24	0	Argentina	Entre Rios				prepared food product	bovine	Bos taurus		beef	beef	meat		GENOMIC	WGS	Paired	357370209	84387257	85032372	94075144	93815394	828161	214.95	57.65	216.57	57.73	98.9675	63	26
SRR5057129	SRS1820564	SAMN03743924	SRX2377884	SRP057694	GenomeTrakr Project: Argentina	CFSAN	2016-Nov-28	2016-Nov-28	Salmonella enterica subsp. enterica	ARIM-STM1464-09	Typhimurium	Typhimurium		I	B	i	1,2	Malbran Institute-Argentina	2009-Jul-20	0	Argentina	Buenos Aires				prepared food product	bovine	Bos taurus		beef	beef	meat		GENOMIC	WGS	Paired	642900694	151588390	155111930	169479303	166698325	1396894	227.27	43.2	232.97	41.48	98.908	81	41
SRR5132024	SRS1820564	SAMN03743924	SRX2445841	SRP057694	GenomeTrakr Project: Argentina	CFSAN	2016-Dec-27	2016-Dec-27	Salmonella enterica subsp. enterica	ARIM-STM1464-09	Typhimurium	Typhimurium		I	B	i	1,2	Malbran Institute-Argentina	2009-Jul-20	0	Argentina	Buenos Aires				prepared food product	bovine	Bos taurus		beef	beef	meat		GENOMIC	WGS	Paired	466274121	103310099	107684646	129070028	126167249	980218	237.08	36.71	238.6	36.15	98.7368	87	47
SRR1106446	SRS528739	SAMN02368623	SRX425077	SRP022914	Major food bacterial pathogens in the united states and around the world, including Salmonella enterica, E. coli, Shigella, Listeria monocytogenes, Campylobacter Jejuni, and Vibrio parahaemolyticus genome sequencing	UCD-100K	2015-Jul-22	2015-Dec-11	Salmonella enterica subsp. enterica serovar Newport	BCW_2746	Newport	Newport		I	C2-C3	e,h	1,5	Technical University Of Denmark	2010-Jul-02	182	Denmark					prepared food product	bovine	Bos taurus		beef	beef	meat		GENOMIC	WGS	Paired	402569000	98063274	97235397	102999523	103866605	2012845	100	0	100	0	99.8449	196	55
SRR1170901	SRS558607	SAMN02378178	SRX472032	SRP032981	GenomeTrakr Project: Minnesota Department of Health	CFSAN	2014-Feb-15	2014-Feb-14	Salmonella enterica subsp. enterica	MDH-2013-00173	Enteritidis	Enteritidis		I	D	g,m	-	MDH - Minnesota Department of Health	2012-Aug-20	0	United States	Minnesota				prepared food product	bovine	Bos taurus		raw beef	beef	meat		GENOMIC	WGS	Paired	384448404	91422888	91486103	100398664	101037901	855448	224.63	47.4	224.78	47.35	100	40	22
SRR1539582	SRS676968	SAMN02902744	SRX672478	SRP018785	GenomeTrakr Project: US Food and Drug Administration	CFSAN	2014-Aug-08	2014-Aug-08	Salmonella enterica	IEH-NGS-SAL-00996								FDA	2012-Nov-15	15	United States	Wisconsin				prepared food product	bovine	Bos taurus		boneless beef	beef	meat		GENOMIC	WGS	Paired	380156957	89187554	89750539	100630234	100535319	810687	234.18	42.5	234.75	42.22	98.0064	89	43
SRR1539594	SRS676979	SAMN02902743	SRX672490	SRP018785	GenomeTrakr Project: US Food and Drug Administration	CFSAN	2014-Aug-08	2014-Aug-08	Salmonella enterica	IEH-NGS-SAL-00995								FDA	2012-Nov-15	15	United States	Wisconsin				prepared food product	bovine	Bos taurus		boneless beef	beef	meat		GENOMIC	WGS	Paired	661761744	156051351	156922387	174331099	174352472	1468658	224.76	47.54	225.83	47.38	98.0071	79	37
SRR1539579	SRS676965	SAMN02902742	SRX672475	SRP018785	GenomeTrakr Project: US Food and Drug Administration	CFSAN	2014-Aug-08	2014-Aug-08	Salmonella enterica	IEH-NGS-SAL-00994								FDA	2012-Nov-15	15	United States	Illinois				prepared food product	bovine	Bos taurus		boneless beef	beef	meat		GENOMIC	WGS	Paired	312772695	74202212	74439869	82004563	82064967	682007	228.95	48.56	229.66	48.31	96.4964	124	71
SRR3622959	SRS1480997	SAMN03573391	SRX1818275	SRP018785	GenomeTrakr Project: US Food and Drug Administration	CFSAN	2016-Jun-02	2016-Jun-02	Salmonella enterica	IEH-NGS-SAL-02975								FDA	2013-Aug-19	0	United States	Illinois				prepared food product	bovine	Bos taurus		beef	beef	meat		GENOMIC	WGS	Paired	199378924	46406007	46920110	52648241	53350384	489643	202.71	66.66	204.48	67.26	97.4888	104	66
SRR1777675	SRS829301	SAMN03275299	SRX857321	SRP018785	GenomeTrakr Project: US Food and Drug Administration	CFSAN	2015-Jan-28	2015-Jan-28	Salmonella enterica	IEH-NGS-SAL-01858								FDA	2013-Aug-29	0	United States	Nebraska				prepared food product	bovine	Bos taurus		boneless beef	beef	meat		GENOMIC	WGS	Paired	163690140	38704114	38940767	42804607	43153820	420001	194.34	62.96	195.4	63.3	99.8063	91	43
SRR1777691	SRS829314	SAMN03275300	SRX857337	SRP018785	GenomeTrakr Project: US Food and Drug Administration	CFSAN	2015-Jan-28	2015-Jan-28	Salmonella enterica	IEH-NGS-SAL-01859								FDA	2013-Aug-30	0	United States	Nebraska				prepared food product	bovine	Bos taurus		boneless beef	beef	meat		GENOMIC	WGS	Paired	147886357	34974919	35131513	38649434	39058513	367313	200.83	61.98	201.78	62.19	100	86	45
SRR1777677	SRS829303	SAMN03275307	SRX857323	SRP018785	GenomeTrakr Project: US Food and Drug Administration	CFSAN	2015-Jan-28	2015-Jan-28	Salmonella enterica	IEH-NGS-SAL-01866								FDA	2013-Jul-17	0	United States	Iowa				prepared food product	bovine	Bos taurus		beef	beef	meat		GENOMIC	WGS	Paired	103452387	24332853	24444500	27053457	27413132	295856	174.42	80.46	175.25	80.69	100	164	134
SRR1777678	SRS829304	SAMN03275308	SRX857324	SRP018785	GenomeTrakr Project: US Food and Drug Administration	CFSAN	2015-Jan-28	2015-Jan-28	Salmonella enterica	IEH-NGS-SAL-01867								FDA	2013-Jul-17	0	United States	Iowa				prepared food product	bovine	Bos taurus		beef	beef	meat		GENOMIC	WGS	Paired	155220981	36461364	36599195	40685537	41210482	440141	175.86	78.69	176.8	78.95	100	94	73
SRR1777692	SRS829315	SAMN03275306	SRX857338	SRP018785	GenomeTrakr Project: US Food and Drug Administration	CFSAN	2015-Jan-28	2015-Jan-28	Salmonella enterica	IEH-NGS-SAL-01865								FDA	2013-Jul-18	0	United States	Iowa				prepared food product	bovine	Bos taurus		beef	beef	meat		GENOMIC	WGS	Paired	106031139	25039109	25097669	27643880	27954252	349873	151.03	78.53	152.03	79.09	100	169	144
SRR1777708	SRS829324	SAMN03275305	SRX857354	SRP018785	GenomeTrakr Project: US Food and Drug Administration	CFSAN	2015-Jan-28	2015-Jan-28	Salmonella enterica	IEH-NGS-SAL-01864								FDA	2013-Jul-18	0	United States	Iowa				prepared food product	bovine	Bos taurus		beef	beef	meat		GENOMIC	WGS	Paired	211629328	49983511	50299678	55335015	55842178	542259	194.64	66.82	195.64	67.08	100	44	27
SRR1569673	SRS697213	SAMN02989101	SRX696110	SRP028894	GenomeTrakr Project: Arizona State Public Health Laboratory	CFSAN	2014-Sep-08	2014-Sep-08	Salmonella enterica subsp. enterica	CFSAN023385	Newport	Newport		I	C2-C3	e,h	1,5	Minnesota Department of Health	2013-Jul-25	0	United States	Minnesota				prepared food product	bovine	Bos taurus		beef	beef	meat		GENOMIC	WGS	Paired	413698109	97543556	98777618	108732050	108628260	866641	238.44	35.09	238.92	34.73	99.0778	209	32
SRR5057139	SRS1820579	SAMN03743931	SRX2377901	SRP057694	GenomeTrakr Project: Argentina	CFSAN	2016-Nov-28	2016-Nov-28	Salmonella enterica subsp. enterica	ARIM-STM412-13	Typhimurium	Typhimurium		I	B	i	1,2	Malbran Institute-Argentina	2013-Mar-19	0	Argentina	Neuquen				prepared food product	bovine	Bos taurus		beef	beef	meat		GENOMIC	WGS	Paired	395234556	93559419	93763731	103810425	103962458	930997	211.85	62.31	212.68	62.4	98.7992	97	51
SRR2132189	SRS1015306	SAMN03941005	SRX1122665	SRP040648	GenomeTrakr Project: USDA - Food Safety and Inspection Service	USDA-FSIS	2015-Jul-28	2015-Jul-28	Salmonella enterica	FSIS1503206	Anatum	Anatum		I	E	e,h	1,6	USDA-FSIS	2014-Jul-02	182	United States	Texas				prepared food product	bovine	Bos taurus		product-raw-intact-beef	beef	meat		GENOMIC	WGS	Paired	241278974	60513319	58985089	61890952	59861249	798937	151	0	151	0	99.5226	1751	38
SRR5057866	SRS1821194	SAMN06033738	SRX2378600	SRP018785	GenomeTrakr Project: US Food and Drug Administration	CFSAN	2016-Nov-28	2016-Nov-28	Salmonella enterica	CFSAN056562	enteritidis	Enteritidis		I	D	g,m	-	FDA	2014-Jul-15	15	United States	Minnesota				prepared food product	bovine	Bos taurus		boneless beef	beef	meat		GENOMIC	WGS	Paired	348888090	82529132	82420571	93327964	90334993	660203	261.09	59.79	267.37	58.95	99.6428	91	53
SRR2889960	SRS1144457	SAMN03702202	SRX1409528	SRP018785	GenomeTrakr Project: US Food and Drug Administration	CFSAN	2015-Nov-02	2015-Nov-02	Salmonella enterica	IEH-NGS-SAL-03190								FDA	2014-Nov-04	0	United States	Nebraska				prepared food product	bovine	Bos taurus		boneless beef	beef	meat		GENOMIC	WGS	Paired	266080966	61852334	62699135	70584714	70898373	581796	227.62	50.72	229.72	50.33	97.9822	106	84
SRR2890052	SRS1144615	SAMN03702116	SRX1409690	SRP018785	GenomeTrakr Project: US Food and Drug Administration	CFSAN	2015-Nov-02	2015-Nov-02	Salmonella enterica	IEH-NGS-SAL-03104								FDA	2014-Oct-03	0	United States	Minnesota				prepared food product	bovine	Bos taurus		boneless beef	beef	meat		GENOMIC	WGS	Paired	379715046	92093992	93621168	96734334	97150787	978663	192.47	63.3	195.53	64.13	98.7321	50	35
SRR2890053	SRS1144620	SAMN03702117	SRX1409691	SRP018785	GenomeTrakr Project: US Food and Drug Administration	CFSAN	2015-Nov-02	2015-Nov-02	Salmonella enterica	IEH-NGS-SAL-03105								FDA	2014-Oct-03	0	United States	Minnesota				prepared food product	bovine	Bos taurus		boneless beef	beef	meat		GENOMIC	WGS	Paired	208482398	52004364	52674981	51640679	51537868	813746	126.9	71.04	129.3	73.13	98.6399	68	49
SRR2890055	SRS1144618	SAMN03702119	SRX1409693	SRP018785	GenomeTrakr Project: US Food and Drug Administration	CFSAN	2015-Nov-02	2015-Nov-02	Salmonella enterica	IEH-NGS-SAL-03107								FDA	2014-Oct-03	0	United States	Minnesota				prepared food product	bovine	Bos taurus		boneless beef	beef	meat		GENOMIC	WGS	Paired	460540052	106360460	108265992	122325341	123535724	1013291	226.57	49.1	227.92	48.84	98.7316	66	50
SRR2890056	SRS1144617	SAMN03702120	SRX1409694	SRP018785	GenomeTrakr Project: US Food and Drug Administration	CFSAN	2015-Nov-02	2015-Nov-02	Salmonella enterica	IEH-NGS-SAL-03108								FDA	2014-Oct-03	0	United States	Minnesota				prepared food product	bovine	Bos taurus		boneless beef	beef	meat		GENOMIC	WGS	Paired	467905541	107342838	109718519	124911074	125895800	1013546	230.14	45.7	231.51	45.27	98.7312	65	49
SRR2890057	SRS1144616	SAMN03702121	SRX1409695	SRP018785	GenomeTrakr Project: US Food and Drug Administration	CFSAN	2015-Nov-02	2015-Nov-02	Salmonella enterica	IEH-NGS-SAL-03109								FDA	2014-Oct-03	0	United States	Minnesota				prepared food product	bovine	Bos taurus		boneless beef	beef	meat		GENOMIC	WGS	Paired	204577980	48383382	49227160	53256740	53625263	557236	182.55	69.93	184.58	70.76	98.7382	49	32
SRR2890058	SRS1144625	SAMN03702122	SRX1409696	SRP018785	GenomeTrakr Project: US Food and Drug Administration	CFSAN	2015-Nov-02	2015-Nov-02	Salmonella enterica	IEH-NGS-SAL-03110								FDA	2014-Oct-03	0	United States	Minnesota				prepared food product	bovine	Bos taurus		boneless beef	beef	meat		GENOMIC	WGS	Paired	326080006	77564719	78804561	84406146	85203570	810410	200.29	65.99	202.07	66.3	98.7319	44	31
SRR2890059	SRS1144624	SAMN03702123	SRX1409697	SRP018785	GenomeTrakr Project: US Food and Drug Administration	CFSAN	2015-Nov-02	2015-Nov-02	Salmonella enterica	IEH-NGS-SAL-03111								FDA	2014-Oct-06	0	United States	Minnesota				prepared food product	bovine	Bos taurus		boneless beef	beef	meat		GENOMIC	WGS	Paired	545050692	127310077	130300677	143129846	144122381	1333156	203.07	65.28	205.77	65.49	98.7317	45	30
SRR2890084	SRS1144646	SAMN03702101	SRX1409724	SRP018785	GenomeTrakr Project: US Food and Drug Administration	CFSAN	2015-Nov-02	2015-Nov-02	Salmonella enterica	IEH-NGS-SAL-03089								FDA	2014-Sep-15	15	United States	Minnesota				prepared food product	bovine	Bos taurus		boneless beef	beef	meat		GENOMIC	WGS	Paired	434382666	100782932	101550554	115396197	116479207	1054602	205.7	65.69	206.19	65.71	99.6186	80	53
SRR3490060	SRS1426417	SAMN04451076	SRX1748628	SRP018785	GenomeTrakr Project: US Food and Drug Administration	CFSAN	2016-May-09	2016-May-09	Salmonella enterica	CFSAN045618								FDA	2015-Apr-15	15	United States	Minnesota				prepared food product	bovine	Bos taurus		boneless beef	beef	meat		GENOMIC	WGS	Paired	332241284	77572493	79254962	89160704	86235024	608596	272.17	55.39	273.74	55.1	97.9822	76	37
SRR3490061	SRS1426418	SAMN04451077	SRX1748629	SRP018785	GenomeTrakr Project: US Food and Drug Administration	CFSAN	2016-May-09	2016-May-09	Salmonella enterica	CFSAN045619								FDA	2015-Apr-15	15	United States	Minnesota				prepared food product	bovine	Bos taurus		boneless beef	beef	meat		GENOMIC	WGS	Paired	289461377	67370135	68981148	77992228	75100506	519166	278.31	52.61	279.24	52.29	97.9599	83	43
SRR3715497	SRS1426418	SAMN04451077	SRX1874880	SRP018785	GenomeTrakr Project: US Food and Drug Administration	CFSAN	2016-Jun-24	2016-Jun-24	Salmonella enterica	CFSAN045619								FDA	2015-Apr-15	15	United States	Minnesota				prepared food product	bovine	Bos taurus		boneless beef	beef	meat		GENOMIC	WGS	Paired	112638414	26948701	27335844	30221610	28132259	187107	301	0	301	0	97.979	120	73
SRR3715498	SRS1426417	SAMN04451076	SRX1874881	SRP018785	GenomeTrakr Project: US Food and Drug Administration	CFSAN	2016-Jun-24	2016-Jun-24	Salmonella enterica	CFSAN045618								FDA	2015-Apr-15	15	United States	Minnesota				prepared food product	bovine	Bos taurus		boneless beef	beef	meat		GENOMIC	WGS	Paired	153891066	37205809	37322415	41102379	38260463	255633	301	0	301	0	97.9823	121	38
SRR3223827	SRS1337849	SAMN04546207	SRX1630373	SRP018785	GenomeTrakr Project: US Food and Drug Administration	CFSAN	2016-Mar-14	2016-Mar-14	Salmonella enterica	CFSAN046190								FDA	2015-Aug-10	0	United States	Minnesota				prepared food product	bovine	Bos taurus		beef	beef	meat		GENOMIC	WGS	Paired	691522921	163066849	167533576	184938771	175868599	1267835	272.03	65.15	273.4	65.02	98.0336	58	30
SRR3223835	SRS1337852	SAMN04546215	SRX1630381	SRP018785	GenomeTrakr Project: US Food and Drug Administration	CFSAN	2016-Mar-14	2016-Mar-14	Salmonella enterica	CFSAN046198								FDA	2015-Aug-10	0	United States	Minnesota				prepared food product	bovine	Bos taurus		beef	beef	meat		GENOMIC	WGS	Paired	240123726	56156304	57773908	64720978	61435465	446122	268.52	67.84	269.73	67.89	98.032	45	27
SRR3223836	SRS1337851	SAMN04546216	SRX1630382	SRP018785	GenomeTrakr Project: US Food and Drug Administration	CFSAN	2016-Mar-14	2016-Mar-14	Salmonella enterica	CFSAN046199								FDA	2015-Aug-10	0	United States	Minnesota				prepared food product	bovine	Bos taurus		beef	beef	meat		GENOMIC	WGS	Paired	381597597	89677230	91659985	102092521	98114458	701960	271.07	64.42	272.55	64.4	98.0326	53	29
SRR3223828	SRS1337848	SAMN04546208	SRX1630374	SRP018785	GenomeTrakr Project: US Food and Drug Administration	CFSAN	2016-Mar-14	2016-Mar-14	Salmonella enterica	CFSAN046191								FDA	2015-Aug-11	0	United States	Minnesota				prepared food product	bovine	Bos taurus		beef	beef	meat		GENOMIC	WGS	Paired	244324105	57125379	58492774	65746365	62925979	452909	269.14	66.84	270.31	66.93	98.157	58	37
SRR3223829	SRS1337847	SAMN04546209	SRX1630375	SRP018785	GenomeTrakr Project: US Food and Drug Administration	CFSAN	2016-Mar-14	2016-Mar-14	Salmonella enterica	CFSAN046192								FDA	2015-Aug-11	0	United States	Minnesota				prepared food product	bovine	Bos taurus		beef	beef	meat		GENOMIC	WGS	Paired	308220495	72786503	74129456	81960456	79316157	560916	273.86	58.48	275.64	58.47	98.1631	56	32
SRR3223834	SRS1337853	SAMN04546214	SRX1630380	SRP018785	GenomeTrakr Project: US Food and Drug Administration	CFSAN	2016-Mar-14	2016-Mar-14	Salmonella enterica	CFSAN046197								FDA	2015-Aug-11	0	United States	Minnesota				prepared food product	bovine	Bos taurus		beef	beef	meat		GENOMIC	WGS	Paired	342303388	80158978	82152831	92068561	87890690	614810	277.83	57.63	278.93	57.5	98.1573	55	30
SRR3223837	SRS1337850	SAMN04546217	SRX1630383	SRP018785	GenomeTrakr Project: US Food and Drug Administration	CFSAN	2016-Mar-14	2016-Mar-14	Salmonella enterica	CFSAN046200								FDA	2015-Aug-11	0	United States	Minnesota				prepared food product	bovine	Bos taurus		beef	beef	meat		GENOMIC	WGS	Paired	152599126	35959502	36713049	40726123	39194989	270208	281.5	48.89	283.25	48.53	98.0188	57	40
SRR3223886	SRS1337883	SAMN04546218	SRX1630432	SRP018785	GenomeTrakr Project: US Food and Drug Administration	CFSAN	2016-Mar-14	2016-Mar-14	Salmonella enterica	CFSAN046201								FDA	2015-Aug-11	0	United States	Minnesota				prepared food product	bovine	Bos taurus		beef	beef	meat		GENOMIC	WGS	Paired	164470631	38466992	39429903	44321383	42240202	294594	278.5	56.44	279.8	56.2	98.162	61	38
SRR3223889	SRS1337880	SAMN04546221	SRX1630435	SRP018785	GenomeTrakr Project: US Food and Drug Administration	CFSAN	2016-Mar-14	2016-Mar-14	Salmonella enterica	CFSAN046204								FDA	2015-Aug-11	0	United States	Minnesota				prepared food product	bovine	Bos taurus		beef	beef	meat		GENOMIC	WGS	Paired	393213271	91811713	94665086	106537951	100107695	783177	249.91	80.3	252.16	80.61	98.1476	65	31
SRR3223902	SRS1337886	SAMN04546234	SRX1630448	SRP018785	GenomeTrakr Project: US Food and Drug Administration	CFSAN	2016-Mar-14	2016-Mar-14	Salmonella enterica	CFSAN046217								FDA	2015-Aug-20	0	United States	Minnesota				prepared food product	bovine	Bos taurus		beef	beef	meat		GENOMIC	WGS	Paired	210706474	49680733	50608655	56148804	54257816	379429	276.79	55.1	278.53	54.99	97.9804	50	33
SRR3223903	SRS1337885	SAMN04546235	SRX1630449	SRP018785	GenomeTrakr Project: US Food and Drug Administration	CFSAN	2016-Mar-14	2016-Mar-14	Salmonella enterica	CFSAN046218								FDA	2015-Aug-20	0	United States	Minnesota				prepared food product	bovine	Bos taurus		beef	beef	meat		GENOMIC	WGS	Paired	194453270	45481651	46453690	52248818	50254509	351712	275.95	59.11	276.93	59.12	97.9982	57	33
SRR3223904	SRS1337884	SAMN04546236	SRX1630450	SRP018785	GenomeTrakr Project: US Food and Drug Administration	CFSAN	2016-Mar-14	2016-Mar-14	Salmonella enterica	CFSAN046219								FDA	2015-Aug-20	0	United States	Minnesota				prepared food product	bovine	Bos taurus		beef	beef	meat		GENOMIC	WGS	Paired	366211154	85250658	87428113	99078029	94401725	679656	268.8	67.25	270.02	67.31	98.1873	52	30
SRR2911750	SRS1157055	SAMN03787704	SRX1424756	SRP018785	GenomeTrakr Project: US Food and Drug Administration	CFSAN	2015-Nov-09	2015-Nov-09	Salmonella enterica	IEH-NGS-SAL-03267								FDA	2015-Feb-19	0	United States	Minnesota				prepared food product	bovine	Bos taurus		boneless beef	beef	meat		GENOMIC	WGS	Paired	344285388	80039295	81060333	91423064	91613071	809155	212.43	64.11	213.06	64.04	98.0593	73	52
SRR2911751	SRS1157054	SAMN03787706	SRX1424757	SRP018785	GenomeTrakr Project: US Food and Drug Administration	CFSAN	2015-Nov-09	2015-Nov-09	Salmonella enterica	IEH-NGS-SAL-03269								FDA	2015-Jan-23	0	United States	Minnesota				prepared food product	bovine	Bos taurus		boneless beef	beef	meat		GENOMIC	WGS	Paired	364841737	85123922	85901765	96561221	97207964	810710	224.7	50.33	225.33	50.25	98.2419	72	49
SRR3214233	SRS1330278	SAMN04535602	SRX1621689	SRP018785	GenomeTrakr Project: US Food and Drug Administration	CFSAN	2016-Mar-09	2016-Mar-10	Salmonella enterica	CFSAN046161								FDA	2015-Jul-01	0	United States	Washington				prepared food product	bovine	Bos taurus		beef	beef	meat		GENOMIC	WGS	Paired	102079624	23945474	24947581	27494488	25684241	181063	281.8	53.56	281.98	53.52	98.7556	53	31
SRR3323116	SRS1010760	SAMN03922170	SRX1675313	SRP040648	GenomeTrakr Project: USDA - Food Safety and Inspection Service	USDA-FSIS	2016-Apr-01	2016-Apr-01	Salmonella enterica	FSIS1500987	Abaetetuba	Abaetetuba		I	F	k	1,5	USDA-FSIS	2015-Jul-02	182	United States	Missouri				prepared food product	bovine	Bos taurus		product-rte-other fully cooked, not sliced-beef	beef	meat		GENOMIC	WGS	Paired	381275310	91347284	91463177	98634775	99438038	1464492	130.1	33.26	130.24	33.19	98.0953	90	40
SRR3215313	SRS1330279	SAMN04535606	SRX1621691	SRP018785	GenomeTrakr Project: US Food and Drug Administration	CFSAN	2016-Mar-09	2016-Mar-10	Salmonella enterica	CFSAN046165								FDA	2015-Jul-02	182	United States	Washington				prepared food product	bovine	Bos taurus		beef	beef	meat		GENOMIC	WGS	Paired	132146776	31049388	31856499	35277453	33923641	269958	244.46	81.72	245.04	81.93	98.456	88	51
SRR2421532	SRS1071201	SAMN04088948	SRX1250164	SRP040648	GenomeTrakr Project: USDA - Food Safety and Inspection Service	USDA-FSIS	2015-Sep-16	2015-Sep-16	Salmonella enterica	FSIS1503793	Cerro	Cerro		I	K	z4,z23	1,5	USDA-FSIS	2015-Jul-02	182	United States	Texas				prepared food product	bovine	Bos taurus		product-raw-intact-beef	beef	meat		GENOMIC	WGS	Paired	1038028224	241509807	243970358	276022005	276510969	2113986	245.47	24.12	245.56	24	99.8173	79	39
SRR2985224	SRS1200143	SAMN04252829	SRX1474096	SRP059203	GenomeTrakr Project: Texas Department of State Health Services	CFSAN	2015-Dec-10	2015-Dec-10	Salmonella enterica	CFSAN041619								TX Department of State Health Services	2015-Jul-02	182	United States	Texas				prepared food product	bovine	Bos taurus		seasoned beef	beef	meat		GENOMIC	WGS	Paired	372053533	85067525	85258261	101293352	100387110	815666	227.71	50.75	228.42	50.45	98.4281	343	198
SRR3215314	SRS1330280	SAMN04535607	SRX1621692	SRP018785	GenomeTrakr Project: US Food and Drug Administration	CFSAN	2016-Mar-09	2016-Mar-10	Salmonella enterica	CFSAN046166								FDA	2015-Jul-02	182	United States	Indiana				prepared food product	bovine	Bos taurus		beef	beef	meat		GENOMIC	WGS	Paired	137289966	32227845	33248444	36823088	34959964	265480	258.42	75.53	258.72	75.62	98.3746	89	49
SRR3215322	SRS1331603	SAMN04535616	SRX1621717	SRP018785	GenomeTrakr Project: US Food and Drug Administration	CFSAN	2016-Mar-09	2016-Mar-10	Salmonella enterica	CFSAN046175								FDA	2015-Jul-02	182	United States	Indiana				prepared food product	bovine	Bos taurus		beef	beef	meat		GENOMIC	WGS	Paired	123487138	28976815	29713807	33076584	31675026	262797	234.41	85.78	235.49	86.23	98.1995	131	75
SRR3574515	SRS1463021	SAMN05163678	SRX1793685	SRP040648	GenomeTrakr Project: USDA - Food Safety and Inspection Service	USDA-FSIS	2016-May-23	2016-May-23	Salmonella enterica	FSIS1503842	I 1,4,[5],12:i:-	I 1,4,[5],12:i:-		I	B	i	-	USDA-FSIS	2015-Jul-02	182	United States	Puerto Rico				prepared food product	bovine	Bos taurus		product-raw-intact-beef	beef	meat		GENOMIC	WGS	Paired	563477793	136147204	136354366	144656098	145836691	2085260	135.07	30.3	135.14	30.25	97.3689	123	69
SRR2954362	SRS1174635	SAMN04287662	SRX1446884	SRP040648	GenomeTrakr Project: USDA - Food Safety and Inspection Service	USDA-FSIS	2015-Nov-23	2015-Nov-23	Salmonella enterica	FSIS1503459	Soerenga	Soerenga		I	N	i	l,w	USDA-FSIS	2015-Jul-02	182	United States	Michigan				prepared food product	bovine	Bos taurus		product-raw-intact-beef	beef	meat		GENOMIC	WGS	Paired	464067507	108762962	109696183	122630781	122966136	980802	236.34	35.53	236.81	35.32	98.5859	2432	1043
SRR2067976	SRS963540	SAMN03776984	SRX1063442	SRP040648	GenomeTrakr Project: USDA - Food Safety and Inspection Service	USDA FSIS	2015-Jun-18	2015-Jun-17	Salmonella enterica	FSIS1501011	Infantis	Infantis		I	C1	r	1,5	USDA-FSIS	2015-Jul-02	182	United States	Ohio				prepared food product	bovine	Bos taurus		product-raw-intact-beef	beef	meat		GENOMIC	WGS	Paired	297819482	71307079	71495306	77116545	77700387	1099852	135.34	29.51	135.44	29.43	100	66	40
SRR2184251	SRS1045689	SAMN04012161	SRX1164984	SRP040648	GenomeTrakr Project: USDA - Food Safety and Inspection Service	USDA-FSIS	2015-Aug-26	2015-Aug-26	Salmonella enterica	FSIS1502280	Infantis	Infantis		I	C1	r	1,5	USDA-FSIS	2015-Jul-02	182	United States	Pennsylvania				prepared food product	bovine	Bos taurus		product-raw-intact-beef	beef	meat		GENOMIC	WGS	Paired	727455715	172965631	172907058	190482864	190585521	2052593	176.62	70.64	177.79	71.07	99.8025	106	42
SRR2354273	SRS1065518	SAMN04054343	SRX1226005	SRP040648	GenomeTrakr Project: USDA - Food Safety and Inspection Service	USDA-FSIS	2015-Sep-11	2015-Sep-11	Salmonella enterica	FSIS1503887	Infantis	Infantis		I	C1	r	1,5	USDA-FSIS	2015-Jul-02	182	United States	Texas				prepared food product	bovine	Bos taurus		product-raw-intact-beef	beef	meat		GENOMIC	WGS	Paired	490176196	116305796	117166124	128065475	128558266	1117323	219.14	56.31	219.57	56.18	100	64	29
SRR2961916	SRS1180759	SAMN04297202	SRX1453066	SRP040648	GenomeTrakr Project: USDA - Food Safety and Inspection Service	USDA-FSIS	2015-Nov-27	2015-Nov-27	Salmonella enterica	FSIS1503497	Montevideo	Montevideo		I	O-54	g,m,s	-	USDA-FSIS	2015-Jul-02	182	United States	Texas				prepared food product	bovine	Bos taurus		product-raw-intact-beef	beef	meat		GENOMIC	WGS	Paired	196851420	46033724	46486983	52370772	51929246	455913	215.12	57	216.66	56.88	99.9652	62	35
SRR3215315	SRS1330281	SAMN04535608	SRX1621693	SRP018785	GenomeTrakr Project: US Food and Drug Administration	CFSAN	2016-Mar-09	2016-Mar-10	Salmonella enterica	CFSAN046167								FDA	2015-Jul-02	182	United States	Indiana				prepared food product	bovine	Bos taurus		beef	beef	meat		GENOMIC	WGS	Paired	183537386	42969703	44827057	49594256	46125860	326756	280.74	55.82	280.96	55.76	99.5297	59	36
SRR3215316	SRS1330282	SAMN04535609	SRX1621694	SRP018785	GenomeTrakr Project: US Food and Drug Administration	CFSAN	2016-Mar-09	2016-Mar-10	Salmonella enterica	CFSAN046168								FDA	2015-Jul-02	182	United States	Indiana				prepared food product	bovine	Bos taurus		beef	beef	meat		GENOMIC	WGS	Paired	234281956	54559596	55818063	62903134	60871730	527801	221.7	90.93	222.19	91.25	99.6454	87	54
SRR3215318	SRS1330359	SAMN04535611	SRX1621712	SRP018785	GenomeTrakr Project: US Food and Drug Administration	CFSAN	2016-Mar-09	2016-Mar-10	Salmonella enterica	CFSAN046170								FDA	2015-Jul-02	182	United States	Indiana				prepared food product	bovine	Bos taurus		beef	beef	meat		GENOMIC	WGS	Paired	262539167	61780438	63558248	69943626	67245935	453756	289.17	40.7	289.42	40.61	99.6455	61	36
SRR3215321	SRS1330899	SAMN04535615	SRX1621716	SRP018785	GenomeTrakr Project: US Food and Drug Administration	CFSAN	2016-Mar-09	2016-Mar-10	Salmonella enterica	CFSAN046174								FDA	2015-Jul-02	182	United States	Indiana				prepared food product	bovine	Bos taurus		beef	beef	meat		GENOMIC	WGS	Paired	259085522	60051770	61888573	70331646	66683853	552304	233.86	88.89	235.24	89.26	99.6455	69	39
SRR3214251	SRS1330395	SAMN04535612	SRX1621713	SRP018785	GenomeTrakr Project: US Food and Drug Administration	CFSAN	2016-Mar-09	2016-Mar-10	Salmonella enterica	CFSAN046171								FDA	2015-Jul-02	182	United States	Indiana				prepared food product	bovine	Bos taurus		beef	beef	meat		GENOMIC	WGS	Paired	141012111	32965966	34068853	37971244	35983683	275017	256.1	75.6	256.64	75.76	100	70	25
SRR3215317	SRS1330299	SAMN04535610	SRX1621711	SRP018785	GenomeTrakr Project: US Food and Drug Administration	CFSAN	2016-Mar-09	2016-Mar-10	Salmonella enterica	CFSAN046169								FDA	2015-Jul-02	182	United States	Indiana				prepared food product	bovine	Bos taurus		beef	beef	meat		GENOMIC	WGS	Paired	154006250	35675639	36841263	41768545	39697808	289805	265.55	69.9	265.86	69.96	100	72	27
SRR3215319	SRS1330546	SAMN04535613	SRX1621714	SRP018785	GenomeTrakr Project: US Food and Drug Administration	CFSAN	2016-Mar-09	2016-Mar-10	Salmonella enterica	CFSAN046172								FDA	2015-Jul-02	182	United States	Indiana				prepared food product	bovine	Bos taurus		beef	beef	meat		GENOMIC	WGS	Paired	120694357	28145602	29051253	32625010	30846347	236144	255.11	76.91	255.99	77.03	100	70	28
SRR2239946	SRS1054469	SAMN04027159	SRX1182242	SRP040648	GenomeTrakr Project: USDA - Food Safety and Inspection Service	USDA-FSIS	2015-Sep-03	2015-Sep-05	Salmonella enterica	FSIS1501040	Newport	Newport		I	C2-C3	e,h	1,5	USDA-FSIS	2015-Jul-02	182	United States	Minnesota				prepared food product	bovine	Bos taurus		product-raw-intact-beef	beef	meat		GENOMIC	WGS	Paired	293851971	70201393	70352265	76256930	76779163	1102869	133.17	31.01	133.28	30.95	99.764	365	40
SRR3215320	SRS1330611	SAMN04535614	SRX1621715	SRP018785	GenomeTrakr Project: US Food and Drug Administration	CFSAN	2016-Mar-09	2016-Mar-10	Salmonella enterica	CFSAN046173								FDA	2015-Jul-02	182	United States	Indiana				prepared food product	bovine	Bos taurus		beef	beef	meat		GENOMIC	WGS	Paired	123319956	29264994	30213790	32855584	30960738	237320	259.39	73.71	260.25	73.79	99.1969	96	52
SRR3215323	SRS1332019	SAMN04535617	SRX1621823	SRP018785	GenomeTrakr Project: US Food and Drug Administration	CFSAN	2016-Mar-09	2016-Mar-10	Salmonella enterica	CFSAN046176								FDA	2015-Jul-02	182	United States	Indiana				prepared food product	bovine	Bos taurus		beef	beef	meat		GENOMIC	WGS	Paired	119458661	28109327	28937246	31993346	30381537	243134	245.21	82.42	246.12	82.66	99.222	104	55
SRR2954357	SRS1174640	SAMN04287663	SRX1446879	SRP040648	GenomeTrakr Project: USDA - Food Safety and Inspection Service	USDA-FSIS	2015-Nov-23	2015-Nov-23	Salmonella enterica	FSIS1503460	Senftenberg	Senftenberg		I	E	g,[s],t	-	USDA-FSIS	2015-Jul-02	182	United States	Texas				prepared food product	bovine	Bos taurus		product-raw-intact-beef	beef	meat		GENOMIC	WGS	Paired	280971071	65830546	66671417	74281142	74182716	581151	241.54	29.58	241.93	29.28	100	81	48
SRR2353850	SRS1065455	SAMN04054239	SRX1225795	SRP040648	GenomeTrakr Project: USDA - Food Safety and Inspection Service	USDA-FSIS	2015-Sep-11	2015-Sep-11	Salmonella enterica	FSIS1503898	Typhimurium	Typhimurium		I	B	i	1,2	USDA-FSIS	2015-Jul-02	182	United States	Kansas				prepared food product	bovine	Bos taurus		product-raw-intact-beef	beef	meat		GENOMIC	WGS	Paired	524361984	125228682	125708630	136206298	136719624	1993717	131.38	32.74	131.62	32.58	99.0062	63	33
SRR3215306	SRS1330254	SAMN04485974	SRX1621667	SRP018785	GenomeTrakr Project: US Food and Drug Administration	CFSAN	2016-Mar-09	2016-Mar-10	Salmonella enterica	CFSAN046151								FDA	2015-Jul-17	0	United States	Washington				prepared food product	bovine	Bos taurus		beef	beef	meat		GENOMIC	WGS	Paired	238435232	55174787	56847182	64665221	61710695	448100	265.89	69.53	266.21	69.57	99.3145	68	43
SRR3215307	SRS1330255	SAMN04485975	SRX1621666	SRP018785	GenomeTrakr Project: US Food and Drug Administration	CFSAN	2016-Mar-09	2016-Mar-10	Salmonella enterica	CFSAN046152								FDA	2015-Jul-17	0	United States	Washington				prepared food product	bovine	Bos taurus		beef	beef	meat		GENOMIC	WGS	Paired	157899513	37008215	38088124	42294670	40466784	317519	248.39	80.01	248.9	80.17	99.8946	52	28
SRR3214214	SRS1330258	SAMN04535603	SRX1621670	SRP018785	GenomeTrakr Project: US Food and Drug Administration	CFSAN	2016-Mar-09	2016-Mar-10	Salmonella enterica	CFSAN046162								FDA	2015-Jul-23	0	United States	Washington				prepared food product	bovine	Bos taurus		beef	beef	meat		GENOMIC	WGS	Paired	256052229	59596891	61109147	68903531	66329854	558875	228.72	88.56	229.44	88.9	98.0147	60	33
SRR3225824	SRS1338872	SAMN04549408	SRX1631869	SRP018785	GenomeTrakr Project: US Food and Drug Administration	CFSAN	2016-Mar-15	2016-Mar-15	Salmonella enterica	CFSAN046177								FDA	2015-Jul-23	0	United States	Minnesota				prepared food product	bovine	Bos taurus		beef	beef	meat		GENOMIC	WGS	Paired	170675900	40031469	40850114	45788468	43999529	303995	279.62	50.04	281.83	49.63	100	59	25
SRR3225825	SRS1338871	SAMN04549409	SRX1631870	SRP018785	GenomeTrakr Project: US Food and Drug Administration	CFSAN	2016-Mar-15	2016-Mar-15	Salmonella enterica	CFSAN046178								FDA	2015-Jul-23	0	United States	Minnesota				prepared food product	bovine	Bos taurus		beef	beef	meat		GENOMIC	WGS	Paired	237456905	55550115	56793955	63878738	61216585	425149	278.34	54.3	280.19	53.97	100	61	19
SRR3214215	SRS1330257	SAMN04535604	SRX1621671	SRP018785	GenomeTrakr Project: US Food and Drug Administration	CFSAN	2016-Mar-09	2016-Mar-10	Salmonella enterica	CFSAN046163								FDA	2015-Jul-30	0	United States	Washington				prepared food product	bovine	Bos taurus		beef	beef	meat		GENOMIC	WGS	Paired	185850327	43378937	44520292	49899823	48004479	376351	246.72	80.98	247.1	81.17	97.5219	70	37
SRR3214213	SRS1330259	SAMN04535601	SRX1621669	SRP018785	GenomeTrakr Project: US Food and Drug Administration	CFSAN	2016-Mar-09	2016-Mar-10	Salmonella enterica	CFSAN046160								FDA	2015-Jun-18	0	United States	Washington				prepared food product	bovine	Bos taurus		beef	beef	meat		GENOMIC	WGS	Paired	139398968	32340525	33390161	37750025	35894422	264814	263.05	71.64	263.36	71.72	100	72	31
SRR3057198	SRS1224103	SAMN04277218	SRX1503052	SRP018785	GenomeTrakr Project: US Food and Drug Administration	CFSAN	2015-Dec-28	2015-Dec-28	Salmonella enterica	CFSAN042067								FDA	2015-Mar-27	0	United States	Minnesota				prepared food product	bovine	Bos taurus		boneless beef	beef	meat		GENOMIC	WGS	Paired	309542389	72149732	72972494	82364092	82025831	666651	231.83	45.09	232.49	44.8	99.8554	90	30
SRR3057199	SRS1224110	SAMN04277219	SRX1503053	SRP018785	GenomeTrakr Project: US Food and Drug Administration	CFSAN	2015-Dec-28	2015-Dec-28	Salmonella enterica	CFSAN042068								FDA	2015-Mar-27	0	United States	Minnesota				prepared food product	bovine	Bos taurus		boneless beef	beef	meat		GENOMIC	WGS	Paired	221414901	52138841	52593180	58411048	58223532	538458	204.91	62.11	206.29	62.24	99.7856	155	53
SRR3372337	SRS1394201	SAMN04535448	SRX1701064	SRP018785	GenomeTrakr Project: US Food and Drug Administration	CFSAN	2016-Apr-12	2016-Apr-12	Salmonella enterica	CFSAN047685								FDA	2015-Nov-15	15	United States	Nebraska				prepared food product	bovine	Bos taurus		boneless beef	beef	meat		GENOMIC	WGS	Paired	316651692	74956303	75222183	83840005	82506119	585715	269.33	58.21	271.29	57.55	100	88	46
SRR3372338	SRS1394209	SAMN04535449	SRX1701065	SRP018785	GenomeTrakr Project: US Food and Drug Administration	CFSAN	2016-Apr-12	2016-Apr-12	Salmonella enterica	CFSAN047686								FDA	2015-Nov-15	15	United States	Nebraska				prepared food product	bovine	Bos taurus		boneless beef	beef	meat		GENOMIC	WGS	Paired	336964403	79405311	79697149	89501600	88222469	638664	262.84	60.51	264.77	60.18	100	117	64
SRR3372346	SRS1394212	SAMN04535457	SRX1701079	SRP018785	GenomeTrakr Project: US Food and Drug Administration	CFSAN	2016-Apr-12	2016-Apr-12	Salmonella enterica	CFSAN047694								FDA	2015-Nov-15	15	United States	Nebraska				prepared food product	bovine	Bos taurus		boneless beef	beef	meat		GENOMIC	WGS	Paired	371903391	87303747	87640454	99223301	97565043	690289	268.75	64.07	270.01	63.46	100	93	48
SRR5000276	SRS1786982	SAMN04572838	SRX2332732	SRP018785	GenomeTrakr Project: US Food and Drug Administration	CFSAN	2016-Nov-07	2016-Nov-07	Salmonella enterica	CFSAN048256								FDA	2015-Nov-15	15	United States	Washington				prepared food product	bovine	Bos taurus		beef	beef	meat		GENOMIC	WGS	Paired	298598546	70176222	71730171	79804203	76882768	553944	267.48	53.62	271.56	53.61	99.9484	72	36
SRR5000280	SRS1786978	SAMN04572842	SRX2332728	SRP018785	GenomeTrakr Project: US Food and Drug Administration	CFSAN	2016-Nov-07	2016-Nov-07	Salmonella enterica	CFSAN048260								FDA	2015-Nov-15	15	United States	Washington				prepared food product	bovine	Bos taurus		beef	beef	meat		GENOMIC	WGS	Paired	338444171	79139126	81899194	91391435	86010774	603361	277.77	46.75	283.16	44.97	99.9783	74	36
SRR5000282	SRS1786985	SAMN04572839	SRX2332735	SRP018785	GenomeTrakr Project: US Food and Drug Administration	CFSAN	2016-Nov-07	2016-Nov-07	Salmonella enterica	CFSAN048257								FDA	2015-Nov-15	15	United States	Washington				prepared food product	bovine	Bos taurus		beef	beef	meat		GENOMIC	WGS	Paired	284392535	66718786	68278287	76191245	73199947	528656	266.66	54.41	271.3	54.38	99.9433	82	40
SRR5000283	SRS1786979	SAMN04572840	SRX2332729	SRP018785	GenomeTrakr Project: US Food and Drug Administration	CFSAN	2016-Nov-07	2016-Nov-07	Salmonella enterica	CFSAN048258								FDA	2015-Nov-15	15	United States	Washington				prepared food product	bovine	Bos taurus		beef	beef	meat		GENOMIC	WGS	Paired	319524309	74643719	77188239	86263167	81423861	579698	272.38	50.67	278.81	49.27	99.9782	110	33
SRR5000273	SRS1786977	SAMN04572841	SRX2332727	SRP018785	GenomeTrakr Project: US Food and Drug Administration	CFSAN	2016-Nov-07	2016-Nov-07	Salmonella enterica	CFSAN048259								FDA	2015-Nov-15	15	United States	Washington				prepared food product	bovine	Bos taurus		beef	beef	meat		GENOMIC	WGS	Paired	299662226	70151022	72463466	80750963	76290848	550135	268.81	52.72	275.89	51.52	99.671	110	44
SRR5057142	SRS1820584	SAMN04590284	SRX2377906	SRP018785	GenomeTrakr Project: US Food and Drug Administration	CFSAN	2016-Nov-28	2016-Nov-28	Salmonella enterica	CFSAN048502								FDA	2015-Nov-15	15	United States	Minnesota				prepared food product	bovine	Bos taurus		beef	beef	meat		GENOMIC	WGS	Paired	291306187	67436065	69252002	78751975	75858456	512817	283.39	45.72	284.66	45.1	98.3963	80	53
SRR5057168	SRS1820599	SAMN04590296	SRX2377921	SRP018785	GenomeTrakr Project: US Food and Drug Administration	CFSAN	2016-Nov-28	2016-Nov-28	Salmonella enterica	CFSAN048512								FDA	2015-Nov-15	15	United States	Minnesota				prepared food product	bovine	Bos taurus		beef	beef	meat		GENOMIC	WGS	Paired	337663026	78615031	80390568	90727385	87921157	609316	276.01	50.84	278.15	50.41	98.4322	51	33
SRR5057169	SRS1820602	SAMN04590295	SRX2377924	SRP018785	GenomeTrakr Project: US Food and Drug Administration	CFSAN	2016-Nov-28	2016-Nov-28	Salmonella enterica	CFSAN048511								FDA	2015-Nov-15	15	United States	Minnesota				prepared food product	bovine	Bos taurus		beef	beef	meat		GENOMIC	WGS	Paired	459589659	107186802	109609603	123284143	119496221	844310	270.68	53.58	273.65	53.31	98.4323	50	32
SRR5057170	SRS1820603	SAMN04590294	SRX2377925	SRP018785	GenomeTrakr Project: US Food and Drug Administration	CFSAN	2016-Nov-28	2016-Nov-28	Salmonella enterica	CFSAN048510								FDA	2015-Nov-15	15	United States	Minnesota				prepared food product	bovine	Bos taurus		beef	beef	meat		GENOMIC	WGS	Paired	344514521	80379870	82305019	92412895	89407024	615406	278.93	48.32	280.89	47.77	98.4331	74	34
SRR5057171	SRS1820608	SAMN04590293	SRX2377930	SRP018785	GenomeTrakr Project: US Food and Drug Administration	CFSAN	2016-Nov-28	2016-Nov-28	Salmonella enterica	CFSAN048509								FDA	2015-Nov-15	15	United States	Minnesota				prepared food product	bovine	Bos taurus		beef	beef	meat		GENOMIC	WGS	Paired	353077183	85899585	87817226	91075688	88243897	730050	240.06	73.88	243.58	74.56	98.4339	76	36
SRR5057173	SRS1820606	SAMN04590292	SRX2377928	SRP018785	GenomeTrakr Project: US Food and Drug Administration	CFSAN	2016-Nov-28	2016-Nov-28	Salmonella enterica	CFSAN048508								FDA	2015-Nov-15	15	United States	Minnesota				prepared food product	bovine	Bos taurus		beef	beef	meat		GENOMIC	WGS	Paired	310368833	72070869	73930500	83684565	80674955	550185	281.12	46.66	282.99	45.97	98.4016	75	51
SRR5057174	SRS1820604	SAMN04590291	SRX2377926	SRP018785	GenomeTrakr Project: US Food and Drug Administration	CFSAN	2016-Nov-28	2016-Nov-28	Salmonella enterica	CFSAN048507								FDA	2015-Nov-15	15	United States	Minnesota				prepared food product	bovine	Bos taurus		beef	beef	meat		GENOMIC	WGS	Paired	356209414	83214765	85010846	95347265	92627686	646551	274.44	50.36	276.5	50.12	98.3042	53	36
SRR5057175	SRS1820605	SAMN04590290	SRX2377927	SRP018785	GenomeTrakr Project: US Food and Drug Administration	CFSAN	2016-Nov-28	2016-Nov-28	Salmonella enterica	CFSAN048506								FDA	2015-Nov-15	15	United States	Minnesota				prepared food product	bovine	Bos taurus		beef	beef	meat		GENOMIC	WGS	Paired	346280002	80787297	82625751	92818843	90037512	618015	279.44	48.55	280.87	48.22	98.3913	75	40
SRR5057176	SRS1820607	SAMN04590287	SRX2377929	SRP018785	GenomeTrakr Project: US Food and Drug Administration	CFSAN	2016-Nov-28	2016-Nov-28	Salmonella enterica	CFSAN048505								FDA	2015-Nov-15	15	United States	Minnesota				prepared food product	bovine	Bos taurus		beef	beef	meat		GENOMIC	WGS	Paired	336035556	78458463	80301635	90033302	87234723	598694	279.69	46.65	281.59	46.14	97.9856	66	35
SRR5057177	SRS1820610	SAMN04590286	SRX2377932	SRP018785	GenomeTrakr Project: US Food and Drug Administration	CFSAN	2016-Nov-28	2016-Nov-28	Salmonella enterica	CFSAN048504								FDA	2015-Nov-15	15	United States	Minnesota				prepared food product	bovine	Bos taurus		beef	beef	meat		GENOMIC	WGS	Paired	527401792	123160834	125802410	141183115	137240927	935897	281.24	48.08	282.29	47.83	97.9244	86	36
SRR5058103	SRS1821391	SAMN04590285	SRX2378796	SRP018785	GenomeTrakr Project: US Food and Drug Administration	CFSAN	2016-Nov-28	2016-Nov-28	Salmonella enterica	CFSAN048503								FDA	2015-Nov-15	15	United States	Minnesota				prepared food product	bovine	Bos taurus		beef	beef	meat		GENOMIC	WGS	Paired	262507220	62972952	62682085	69428238	67235103	460166	283.68	44.87	286.78	42.13	98.3917	59	34
SRR3372394	SRS1394233	SAMN04535460	SRX1701140	SRP018785	GenomeTrakr Project: US Food and Drug Administration	CFSAN	2016-Apr-12	2016-Apr-12	Salmonella enterica	CFSAN047697								FDA	2015-Nov-15	15	United States	Washington				prepared food product	bovine	Bos taurus		boneless beef	beef	meat		GENOMIC	WGS	Paired	271091006	63783366	64008253	72378479	70826798	495538	272.7	58.74	274.36	58.14	97.9877	71	50
SRR3372347	SRS1394211	SAMN04535458	SRX1701080	SRP018785	GenomeTrakr Project: US Food and Drug Administration	CFSAN	2016-Apr-12	2016-Apr-12	Salmonella enterica	CFSAN047695								FDA	2015-Nov-15	15	United States	Nebraska				prepared food product	bovine	Bos taurus		boneless beef	beef	meat		GENOMIC	WGS	Paired	272834298	63827282	64061420	73109184	71720915	497050	273.82	59.25	275.08	58.45	100	65	40
SRR3306368	SRS1365449	SAMN04535529	SRX1667111	SRP018785	GenomeTrakr Project: US Food and Drug Administration	CFSAN	2016-Mar-28	2016-Mar-28	Salmonella enterica	CFSAN047763								FDA	2015-Oct-02	0	United States	Nebraska				prepared food product	bovine	Bos taurus		boneless beef	beef	meat		GENOMIC	WGS	Paired	188954877	43924855	48435416	52400593	44137505	323077	292.09	33.28	292.77	31.57	99.5627	183	123
SRR3306369	SRS1365452	SAMN04535530	SRX1667113	SRP018785	GenomeTrakr Project: US Food and Drug Administration	CFSAN	2016-Mar-28	2016-Mar-28	Salmonella enterica	CFSAN047764								FDA	2015-Oct-02	0	United States	Nebraska				prepared food product	bovine	Bos taurus		boneless beef	beef	meat		GENOMIC	WGS	Paired	190123924	44264013	49089620	52843380	43867863	326629	290.53	37.89	291.55	35.28	99.7664	210	149
SRR3306370	SRS1365451	SAMN04535531	SRX1667114	SRP018785	GenomeTrakr Project: US Food and Drug Administration	CFSAN	2016-Mar-28	2016-Mar-28	Salmonella enterica	CFSAN047765								FDA	2015-Oct-03	0	United States	Nebraska				prepared food product	bovine	Bos taurus		boneless beef	beef	meat		GENOMIC	WGS	Paired	207679482	48243205	52770441	57273634	49329979	355478	291.75	33.75	292.48	31.97	99.5746	202	138
SRR3306371	SRS1365456	SAMN04535532	SRX1667115	SRP018785	GenomeTrakr Project: US Food and Drug Administration	CFSAN	2016-Mar-28	2016-Mar-28	Salmonella enterica	CFSAN047766								FDA	2015-Oct-04	0	United States	Nebraska				prepared food product	bovine	Bos taurus		boneless beef	beef	meat		GENOMIC	WGS	Paired	198533450	45891393	51835205	55854988	44891822	339659	291.78	36.34	292.73	33.77	99.7717	322	231
SRR3306511	SRS1365464	SAMN04535543	SRX1667126	SRP018785	GenomeTrakr Project: US Food and Drug Administration	CFSAN	2016-Mar-28	2016-Mar-28	Salmonella enterica	CFSAN047777								FDA	2015-Oct-05	0	United States	Nebraska				prepared food product	bovine	Bos taurus		boneless beef	beef	meat		GENOMIC	WGS	Paired	148536635	34492583	38156237	41283257	34558822	255435	290.23	39.35	291.27	36.74	99.7242	302	215
SRR3306510	SRS1365465	SAMN04535542	SRX1667125	SRP018785	GenomeTrakr Project: US Food and Drug Administration	CFSAN	2016-Mar-28	2016-Mar-28	Salmonella enterica	CFSAN047776								FDA	2015-Oct-05	0	United States	Nebraska				prepared food product	bovine	Bos taurus		boneless beef	beef	meat		GENOMIC	WGS	Paired	172078884	40090011	44823270	48048062	39061353	298313	287.71	44.58	289.13	41.3	98.7106	195	144
SRR3306509	SRS1365461	SAMN04535541	SRX1667124	SRP018785	GenomeTrakr Project: US Food and Drug Administration	CFSAN	2016-Mar-28	2016-Mar-28	Salmonella enterica	CFSAN047775								FDA	2015-Oct-05	0	United States	Nebraska				prepared food product	bovine	Bos taurus		boneless beef	beef	meat		GENOMIC	WGS	Paired	147193317	34136912	38176887	41272164	33561165	253232	290.04	40.47	291.22	37.45	99.7329	274	199
SRR3306512	SRS1365463	SAMN04535544	SRX1667127	SRP018785	GenomeTrakr Project: US Food and Drug Administration	CFSAN	2016-Mar-28	2016-Mar-28	Salmonella enterica	CFSAN047778								FDA	2015-Oct-05	0	United States	Nebraska				prepared food product	bovine	Bos taurus		boneless beef	beef	meat		GENOMIC	WGS	Paired	173293755	40237367	46157008	49079031	37767484	295252	293.09	33.69	293.84	31.53	99.7719	261	187
SRR3306372	SRS1365455	SAMN04535533	SRX1667116	SRP018785	GenomeTrakr Project: US Food and Drug Administration	CFSAN	2016-Mar-28	2016-Mar-28	Salmonella enterica	CFSAN047767								FDA	2015-Oct-05	0	United States	Nebraska				prepared food product	bovine	Bos taurus		boneless beef	beef	meat		GENOMIC	WGS	Paired	177029796	41121820	44901351	49102033	41851702	302586	292.17	34.21	292.89	32.33	99.5877	233	167
SRR3306373	SRS1365453	SAMN04535534	SRX1667117	SRP018785	GenomeTrakr Project: US Food and Drug Administration	CFSAN	2016-Mar-28	2016-Mar-28	Salmonella enterica	CFSAN047768								FDA	2015-Oct-05	0	United States	Nebraska				prepared food product	bovine	Bos taurus		boneless beef	beef	meat		GENOMIC	WGS	Paired	378515564	88560212	98562485	105336523	85932335	654858	288.34	42.44	289.67	39.29	99.5352	183	90
SRR3306374	SRS1365454	SAMN04535535	SRX1667118	SRP018785	GenomeTrakr Project: US Food and Drug Administration	CFSAN	2016-Mar-28	2016-Mar-28	Salmonella enterica	CFSAN047769								FDA	2015-Oct-05	0	United States	Nebraska				prepared food product	bovine	Bos taurus		boneless beef	beef	meat		GENOMIC	WGS	Paired	177253892	41277621	45526569	49157679	41238154	302735	292.38	33.84	293.13	31.8	99.7094	189	128
SRR3306389	SRS1365459	SAMN04535538	SRX1667121	SRP018785	GenomeTrakr Project: US Food and Drug Administration	CFSAN	2016-Mar-28	2016-Mar-28	Salmonella enterica	CFSAN047772								FDA	2015-Oct-05	0	United States	Nebraska				prepared food product	bovine	Bos taurus		boneless beef	beef	meat		GENOMIC	WGS	Paired	174598642	40737966	44968165	48303197	40534878	300566	289.95	38.75	290.95	36.26	99.7286	210	148
SRR3306431	SRS1365462	SAMN04535540	SRX1667123	SRP018785	GenomeTrakr Project: US Food and Drug Administration	CFSAN	2016-Mar-28	2016-Mar-28	Salmonella enterica	CFSAN047774								FDA	2015-Oct-05	0	United States	Nebraska				prepared food product	bovine	Bos taurus		boneless beef	beef	meat		GENOMIC	WGS	Paired	196844722	45870857	49927030	54124004	46862084	339006	289.81	38.38	290.84	35.95	99.5304	191	136
SRR3306375	SRS1365457	SAMN04535536	SRX1667119	SRP018785	GenomeTrakr Project: US Food and Drug Administration	CFSAN	2016-Mar-28	2016-Mar-28	Salmonella enterica	CFSAN047770								FDA	2015-Oct-05	0	United States	Nebraska				prepared food product	bovine	Bos taurus		boneless beef	beef	meat		GENOMIC	WGS	Paired	191470455	45014680	50432730	53576042	42386995	327194	292.11	36.29	293.08	33.55	99.5889	295	199
SRR3306376	SRS1365460	SAMN04535537	SRX1667120	SRP018785	GenomeTrakr Project: US Food and Drug Administration	CFSAN	2016-Mar-28	2016-Mar-28	Salmonella enterica	CFSAN047771								FDA	2015-Oct-05	0	United States	Nebraska				prepared food product	bovine	Bos taurus		boneless beef	beef	meat		GENOMIC	WGS	Paired	174745870	40873084	45577760	48702901	39539758	297881	292.88	34.26	293.74	31.76	99.7093	258	193
SRR3306430	SRS1365458	SAMN04535539	SRX1667122	SRP018785	GenomeTrakr Project: US Food and Drug Administration	CFSAN	2016-Mar-28	2016-Mar-28	Salmonella enterica	CFSAN047773								FDA	2015-Oct-05	0	United States	Nebraska				prepared food product	bovine	Bos taurus		boneless beef	beef	meat		GENOMIC	WGS	Paired	137935444	32228808	35420312	38208788	32035658	236875	290.71	37.61	291.6	35.36	99.7209	311	235
SRR3306514	SRS1365466	SAMN04535546	SRX1667129	SRP018785	GenomeTrakr Project: US Food and Drug Administration	CFSAN	2016-Mar-28	2016-Mar-28	Salmonella enterica	CFSAN047780								FDA	2015-Oct-15	15	United States	Washington				prepared food product	bovine	Bos taurus		boneless beef	beef	meat		GENOMIC	WGS	Paired	249613632	58100729	64363986	69442430	57630061	430080	289.72	38.65	290.67	36.37	98.1268	185	120
SRR3306516	SRS1365470	SAMN04535548	SRX1667131	SRP018785	GenomeTrakr Project: US Food and Drug Administration	CFSAN	2016-Mar-28	2016-Mar-28	Salmonella enterica	CFSAN047782								FDA	2015-Oct-15	15	United States	Minnesota				prepared food product	bovine	Bos taurus		boneless beef	beef	meat		GENOMIC	WGS	Paired	175697654	41333493	45668576	48621388	40020176	302178	290.23	37.8	291.21	35.35	97.9482	201	139
SRR3306518	SRS1365468	SAMN04535550	SRX1667133	SRP018785	GenomeTrakr Project: US Food and Drug Administration	CFSAN	2016-Mar-28	2016-Mar-28	Salmonella enterica	CFSAN047784								FDA	2015-Oct-15	15	United States	Minnesota				prepared food product	bovine	Bos taurus		boneless beef	beef	meat		GENOMIC	WGS	Paired	242727905	56215751	62683741	67969727	55785366	416107	291.14	37.09	292.19	34.5	97.944	212	154
SRR3306517	SRS1365469	SAMN04535549	SRX1667132	SRP018785	GenomeTrakr Project: US Food and Drug Administration	CFSAN	2016-Mar-28	2016-Mar-28	Salmonella enterica	CFSAN047783								FDA	2015-Oct-15	15	United States	Minnesota				prepared food product	bovine	Bos taurus		boneless beef	beef	meat		GENOMIC	WGS	Paired	139922250	32700901	36022438	38765394	32391501	239637	291.56	34.08	292.33	32.23	97.942	276	208
SRR3306513	SRS1365467	SAMN04535545	SRX1667128	SRP018785	GenomeTrakr Project: US Food and Drug Administration	CFSAN	2016-Mar-28	2016-Mar-28	Salmonella enterica	CFSAN047779								FDA	2015-Oct-15	15	United States	Washington				prepared food product	bovine	Bos taurus		boneless beef	beef	meat		GENOMIC	WGS	Paired	181246192	42356888	46543011	50228018	42063465	312144	289.87	36.97	290.78	34.93	99.1634	183	114
SRR3306515	SRS1365471	SAMN04535547	SRX1667130	SRP018785	GenomeTrakr Project: US Food and Drug Administration	CFSAN	2016-Mar-28	2016-Mar-28	Salmonella enterica	CFSAN047781								FDA	2015-Oct-15	15	United States	Washington				prepared food product	bovine	Bos taurus		boneless beef	beef	meat		GENOMIC	WGS	Paired	188590264	44024307	49688334	52974739	41844324	322635	291.79	36.94	292.74	34.32	99.5269	228	151
SRR3306520	SRS1365475	SAMN04535335	SRX1667136	SRP018785	GenomeTrakr Project: US Food and Drug Administration	CFSAN	2016-Mar-28	2016-Mar-28	Salmonella enterica	CFSAN047588								FDA	2015-Oct-15	15	United States	Washington				prepared food product	bovine	Bos taurus		boneless beef	beef	meat		GENOMIC	WGS	Paired	356781960	82936420	90694776	98560367	84480430	621079	286.56	41.48	287.89	39.14	99.6241	132	77
SRR3306521	SRS1365474	SAMN04535336	SRX1667137	SRP018785	GenomeTrakr Project: US Food and Drug Administration	CFSAN	2016-Mar-28	2016-Mar-28	Salmonella enterica	CFSAN047589								FDA	2015-Oct-15	15	United States	Washington				prepared food product	bovine	Bos taurus		boneless beef	beef	meat		GENOMIC	WGS	Paired	174514877	40587193	46597354	49642890	37634930	296386	294.02	31.66	294.79	29.31	99.7977	325	240
SRR3372314	SRS1394176	SAMN04535410	SRX1701029	SRP018785	GenomeTrakr Project: US Food and Drug Administration	CFSAN	2016-Apr-12	2016-Apr-12	Salmonella enterica	CFSAN047662								FDA	2015-Oct-19	0	United States	Washington				prepared food product	bovine	Bos taurus		boneless beef	beef	meat		GENOMIC	WGS	Paired	344609463	80847586	81176671	92263798	90173032	635209	270.29	62.28	272.22	61.47	97.9855	76	50
SRR3372315	SRS1394175	SAMN04535411	SRX1701030	SRP018785	GenomeTrakr Project: US Food and Drug Administration	CFSAN	2016-Apr-12	2016-Apr-12	Salmonella enterica	CFSAN047663								FDA	2015-Oct-19	0	United States	Washington				prepared food product	bovine	Bos taurus		boneless beef	beef	meat		GENOMIC	WGS	Paired	282746308	66484987	66736928	75507243	73900578	515397	273.32	58.51	275.28	57.55	97.9856	85	59
SRR3372316	SRS1394174	SAMN04535412	SRX1701031	SRP018785	GenomeTrakr Project: US Food and Drug Administration	CFSAN	2016-Apr-12	2016-Apr-12	Salmonella enterica	CFSAN047664								FDA	2015-Oct-19	0	United States	Washington				prepared food product	bovine	Bos taurus		boneless beef	beef	meat		GENOMIC	WGS	Paired	313367465	73827732	73997486	83869539	81522305	589710	264.61	69.15	266.78	68.44	97.9871	61	41
SRR3372317	SRS1394173	SAMN04535413	SRX1701032	SRP018785	GenomeTrakr Project: US Food and Drug Administration	CFSAN	2016-Apr-12	2016-Apr-12	Salmonella enterica	CFSAN047665								FDA	2015-Oct-19	0	United States	Washington				prepared food product	bovine	Bos taurus		boneless beef	beef	meat		GENOMIC	WGS	Paired	263584681	62143924	62316111	70368620	68634163	492750	266.72	67.49	268.21	66.97	97.9866	65	40
SRR3372318	SRS1394183	SAMN04535414	SRX1701041	SRP018785	GenomeTrakr Project: US Food and Drug Administration	CFSAN	2016-Apr-12	2016-Apr-12	Salmonella enterica	CFSAN047666								FDA	2015-Oct-19	0	United States	Washington				prepared food product	bovine	Bos taurus		boneless beef	beef	meat		GENOMIC	WGS	Paired	411251713	96974181	97462738	109328832	107310992	764426	267.79	60.58	270.2	59.82	97.987	60	37
SRR3372319	SRS1394189	SAMN04535415	SRX1701045	SRP018785	GenomeTrakr Project: US Food and Drug Administration	CFSAN	2016-Apr-12	2016-Apr-12	Salmonella enterica	CFSAN047667								FDA	2015-Oct-19	0	United States	Washington				prepared food product	bovine	Bos taurus		boneless beef	beef	meat		GENOMIC	WGS	Paired	309769087	72855880	73123309	82828745	80830079	567789	271.87	61.51	273.7	60.68	97.985	64	38
SRR3467005	SRS1417533	SAMN04572723	SRX1736814	SRP018785	GenomeTrakr Project: US Food and Drug Administration	CFSAN	2016-Apr-29	2016-Apr-29	Salmonella enterica	CFSAN048156								FDA	2015-Oct-19	0	United States	Minnesota				prepared food product	bovine	Bos taurus		beef	beef	meat		GENOMIC	WGS	Paired	295892562	68405463	70307968	81234115	75842688	519799	280.53	47.82	288.72	43.04	97.6579	80	37
SRR3294578	SRS1361394	SAMN04535489	SRX1661771	SRP018785	GenomeTrakr Project: US Food and Drug Administration	CFSAN	2016-Mar-25	2016-Mar-25	Salmonella enterica	CFSAN047725								FDA	2015-Oct-26	0	United States	Minnesota				prepared food product	bovine	Bos taurus		boneless beef	beef	meat		GENOMIC	WGS	Paired	248287222	57106231	62959140	69068550	59149377	439142	281.95	44.23	283.44	42.43	99.8071	100	52
SRR3294579	SRS1361396	SAMN04535490	SRX1661773	SRP018785	GenomeTrakr Project: US Food and Drug Administration	CFSAN	2016-Mar-25	2016-Mar-25	Salmonella enterica	CFSAN047726								FDA	2015-Oct-26	0	United States	Minnesota				prepared food product	bovine	Bos taurus		boneless beef	beef	meat		GENOMIC	WGS	Paired	192912200	44301300	49460007	54148856	44999386	336513	285.98	40.64	287.29	38.75	99.4501	179	115
SRR3294783	SRS1361405	SAMN04535494	SRX1661776	SRP018785	GenomeTrakr Project: US Food and Drug Administration	CFSAN	2016-Mar-25	2016-Mar-25	Salmonella enterica	CFSAN047730								FDA	2015-Oct-26	0	United States	Minnesota				prepared food product	bovine	Bos taurus		boneless beef	beef	meat		GENOMIC	WGS	Paired	215719809	49444871	54876260	60408358	50987253	376877	285.5	41.16	286.89	39.17	99.3836	149	95
SRR3294563	SRS1361388	SAMN04535487	SRX1661769	SRP018785	GenomeTrakr Project: US Food and Drug Administration	CFSAN	2016-Mar-25	2016-Mar-25	Salmonella enterica	CFSAN047723								FDA	2015-Oct-26	0	United States	Minnesota				prepared food product	bovine	Bos taurus		boneless beef	beef	meat		GENOMIC	WGS	Paired	219539241	50271195	57720360	62982042	48561877	374368	292.68	34.13	293.74	31.34	99.5238	234	137
SRR3294577	SRS1361387	SAMN04535488	SRX1661770	SRP018785	GenomeTrakr Project: US Food and Drug Administration	CFSAN	2016-Mar-25	2016-Mar-25	Salmonella enterica	CFSAN047724								FDA	2015-Oct-26	0	United States	Minnesota				prepared food product	bovine	Bos taurus		boneless beef	beef	meat		GENOMIC	WGS	Paired	208085959	47430520	55786802	60411780	44452750	355233	292.31	35.88	293.47	32.77	99.5305	240	146
SRR3294865	SRS1361400	SAMN04535501	SRX1661781	SRP018785	GenomeTrakr Project: US Food and Drug Administration	CFSAN	2016-Mar-25	2016-Mar-25	Salmonella enterica	CFSAN047735								FDA	2015-Oct-26	0	United States	Nebraska				prepared food product	bovine	Bos taurus		boneless beef	beef	meat		GENOMIC	WGS	Paired	228571933	52707940	58383453	63937717	53538846	405410	281.15	44.98	282.65	43.2	98.6433	132	66
SRR3294866	SRS1361399	SAMN04535502	SRX1661782	SRP018785	GenomeTrakr Project: US Food and Drug Administration	CFSAN	2016-Mar-25	2016-Mar-25	Salmonella enterica	CFSAN047736								FDA	2015-Oct-26	0	United States	Nebraska				prepared food product	bovine	Bos taurus		boneless beef	beef	meat		GENOMIC	WGS	Paired	211568523	48815753	53980297	58850691	49917809	394052	267.47	55.99	269.43	54.64	99.7834	129	75
SRR3294867	SRS1361398	SAMN04535503	SRX1661783	SRP018785	GenomeTrakr Project: US Food and Drug Administration	CFSAN	2016-Mar-25	2016-Mar-25	Salmonella enterica	CFSAN047737								FDA	2015-Oct-26	0	United States	Nebraska				prepared food product	bovine	Bos taurus		boneless beef	beef	meat		GENOMIC	WGS	Paired	188092673	43054347	48313408	52938197	43785015	323335	290.47	34.19	291.26	32.83	99.6604	178	84
SRR3294870	SRS1361408	SAMN04535506	SRX1661786	SRP018785	GenomeTrakr Project: US Food and Drug Administration	CFSAN	2016-Mar-25	2016-Mar-25	Salmonella enterica	CFSAN047740								FDA	2015-Oct-26	0	United States	Nebraska				prepared food product	bovine	Bos taurus		boneless beef	beef	meat		GENOMIC	WGS	Paired	293418204	67160102	76226922	83063853	66963631	503021	291.21	33.88	292.1	32.05	99.6887	225	58
SRR3294871	SRS1361407	SAMN04535507	SRX1661787	SRP018785	GenomeTrakr Project: US Food and Drug Administration	CFSAN	2016-Mar-25	2016-Mar-25	Salmonella enterica	CFSAN047741								FDA	2015-Oct-26	0	United States	Nebraska				prepared food product	bovine	Bos taurus		boneless beef	beef	meat		GENOMIC	WGS	Paired	305473368	69497205	78661422	86759360	70551096	522054	292.13	33.25	293.01	31.2	99.7819	145	60
SRR3294872	SRS1361411	SAMN04535508	SRX1661788	SRP018785	GenomeTrakr Project: US Food and Drug Administration	CFSAN	2016-Mar-25	2016-Mar-25	Salmonella enterica	CFSAN047742								FDA	2015-Oct-26	0	United States	Nebraska				prepared food product	bovine	Bos taurus		boneless beef	beef	meat		GENOMIC	WGS	Paired	190072435	43306426	49274603	54044269	43444208	324370	292.54	33.69	293.44	31.47	99.719	192	109
SRR3294873	SRS1361417	SAMN04535509	SRX1661998	SRP018785	GenomeTrakr Project: US Food and Drug Administration	CFSAN	2016-Mar-25	2016-Mar-25	Salmonella enterica	CFSAN047743								FDA	2015-Oct-26	0	United States	Nebraska				prepared food product	bovine	Bos taurus		boneless beef	beef	meat		GENOMIC	WGS	Paired	255681238	57809348	67357671	73618217	56891042	439437	290.34	38.17	291.5	35.43	99.7904	217	113
SRR3294874	SRS1361416	SAMN04535510	SRX1661999	SRP018785	GenomeTrakr Project: US Food and Drug Administration	CFSAN	2016-Mar-25	2016-Mar-25	Salmonella enterica	CFSAN047744								FDA	2015-Oct-26	0	United States	Nebraska				prepared food product	bovine	Bos taurus		boneless beef	beef	meat		GENOMIC	WGS	Paired	197906988	45026202	51547108	56738566	44590560	339017	291.25	37.47	292.51	34.28	99.7189	245	153
SRR3294877	SRS1361498	SAMN04535513	SRX1662006	SRP018785	GenomeTrakr Project: US Food and Drug Administration	CFSAN	2016-Mar-25	2016-Mar-25	Salmonella enterica	CFSAN047747								FDA	2015-Oct-26	0	United States	Nebraska				prepared food product	bovine	Bos taurus		boneless beef	beef	meat		GENOMIC	WGS	Paired	223002160	50719147	57065377	63350682	51861456	383240	290.28	39.1	291.61	35.9	99.7276	244	132
SRR3294878	SRS1361503	SAMN04535514	SRX1662007	SRP018785	GenomeTrakr Project: US Food and Drug Administration	CFSAN	2016-Mar-25	2016-Mar-25	Salmonella enterica	CFSAN047748								FDA	2015-Oct-26	0	United States	Nebraska				prepared food product	bovine	Bos taurus		boneless beef	beef	meat		GENOMIC	WGS	Paired	222045689	50672192	58638378	63777381	48952568	380610	291.05	38.14	292.35	34.88	98.8432	247	148
SRR3294876	SRS1361496	SAMN04535512	SRX1662005	SRP018785	GenomeTrakr Project: US Food and Drug Administration	CFSAN	2016-Mar-25	2016-Mar-25	Salmonella enterica	CFSAN047746								FDA	2015-Oct-26	0	United States	Nebraska				prepared food product	bovine	Bos taurus		boneless beef	beef	meat		GENOMIC	WGS	Paired	183975504	41621861	49209733	53713743	39425202	317104	289.32	41.96	290.86	38.35	98.9021	330	199
SRR3306364	SRS1365446	SAMN04535525	SRX1667107	SRP018785	GenomeTrakr Project: US Food and Drug Administration	CFSAN	2016-Mar-28	2016-Mar-28	Salmonella enterica	CFSAN047759								FDA	2015-Oct-28	0	United States	Nebraska				prepared food product	bovine	Bos taurus		boneless beef	beef	meat		GENOMIC	WGS	Paired	179017380	41806101	47795525	50808568	38552761	306019	292.02	36.74	292.97	34.12	99.6962	296	227
SRR3306355	SRS1365435	SAMN04535516	SRX1667097	SRP018785	GenomeTrakr Project: US Food and Drug Administration	CFSAN	2016-Mar-28	2016-Mar-28	Salmonella enterica	CFSAN047750								FDA	2015-Oct-28	0	United States	Nebraska				prepared food product	bovine	Bos taurus		boneless beef	beef	meat		GENOMIC	WGS	Paired	208510738	48440235	53923850	58395042	47686987	358364	290.27	40.03	291.57	36.73	99.4705	211	141
SRR3306356	SRS1365434	SAMN04535517	SRX1667098	SRP018785	GenomeTrakr Project: US Food and Drug Administration	CFSAN	2016-Mar-28	2016-Mar-28	Salmonella enterica	CFSAN047751								FDA	2015-Oct-28	0	United States	Nebraska				prepared food product	bovine	Bos taurus		boneless beef	beef	meat		GENOMIC	WGS	Paired	142290853	32992034	37308128	40184856	31761983	243557	291.63	37.25	292.59	34.65	98.8638	339	244
SRR3306357	SRS1365440	SAMN04535518	SRX1667099	SRP018785	GenomeTrakr Project: US Food and Drug Administration	CFSAN	2016-Mar-28	2016-Mar-28	Salmonella enterica	CFSAN047752								FDA	2015-Oct-28	0	United States	Nebraska				prepared food product	bovine	Bos taurus		boneless beef	beef	meat		GENOMIC	WGS	Paired	188776067	43570705	49807269	53836089	41503379	325466	289.36	42.07	290.66	38.83	98.9593	302	208
SRR3306358	SRS1365439	SAMN04535519	SRX1667100	SRP018785	GenomeTrakr Project: US Food and Drug Administration	CFSAN	2016-Mar-28	2016-Mar-28	Salmonella enterica	CFSAN047753								FDA	2015-Oct-28	0	United States	Nebraska				prepared food product	bovine	Bos taurus		boneless beef	beef	meat		GENOMIC	WGS	Paired	144029750	33326571	37821021	40779230	32058546	246674	291.41	37.82	292.48	34.96	98.9312	379	267
SRR3306359	SRS1365437	SAMN04535520	SRX1667102	SRP018785	GenomeTrakr Project: US Food and Drug Administration	CFSAN	2016-Mar-28	2016-Mar-28	Salmonella enterica	CFSAN047754								FDA	2015-Oct-28	0	United States	Nebraska				prepared food product	bovine	Bos taurus		boneless beef	beef	meat		GENOMIC	WGS	Paired	181758625	41837637	47965880	51741447	40159602	309033	293.71	32.23	294.45	30.03	98.9364	311	209
SRR3306361	SRS1365441	SAMN04535522	SRX1667104	SRP018785	GenomeTrakr Project: US Food and Drug Administration	CFSAN	2016-Mar-28	2016-Mar-28	Salmonella enterica	CFSAN047756								FDA	2015-Oct-28	0	United States	Nebraska				prepared food product	bovine	Bos taurus		boneless beef	beef	meat		GENOMIC	WGS	Paired	208009463	48302423	55415561	59396512	44831894	356019	291.64	37.38	292.62	34.7	98.8701	351	208
SRR3306365	SRS1365444	SAMN04535526	SRX1667108	SRP018785	GenomeTrakr Project: US Food and Drug Administration	CFSAN	2016-Mar-28	2016-Mar-28	Salmonella enterica	CFSAN047760								FDA	2015-Oct-28	0	United States	Nebraska				prepared food product	bovine	Bos taurus		boneless beef	beef	meat		GENOMIC	WGS	Paired	177521891	41262568	45148732	48990410	42065859	306207	289.47	36.5	290.27	34.77	99.5441	181	112
SRR3286871	SRS1357547	SAMN04549402	SRX1657308	SRP018785	GenomeTrakr Project: US Food and Drug Administration	CFSAN	2016-Mar-23	2016-Mar-23	Salmonella enterica	CFSAN047860								FDA	2015-Sep-08	0	United States	Minnesota				prepared food product	bovine	Bos taurus		beef	beef	meat		GENOMIC	WGS	Paired	290257912	68038229	69757382	78877663	73584638	482156	301	0	301	0	98.0619	137	46
SRR3286876	SRS1357538	SAMN04549405	SRX1657311	SRP018785	GenomeTrakr Project: US Food and Drug Administration	CFSAN	2016-Mar-23	2016-Mar-23	Salmonella enterica	CFSAN047863								FDA	2015-Sep-08	0	United States	Minnesota				prepared food product	bovine	Bos taurus		beef	beef	meat		GENOMIC	WGS	Paired	281606570	65684038	67517733	76866497	71538299	467785	301	0	301	0	99.7871	132	41
SRR3286878	SRS1357537	SAMN04549406	SRX1657312	SRP018785	GenomeTrakr Project: US Food and Drug Administration	CFSAN	2016-Mar-23	2016-Mar-23	Salmonella enterica	CFSAN047864								FDA	2015-Sep-08	0	United States	Minnesota				prepared food product	bovine	Bos taurus		beef	beef	meat		GENOMIC	WGS	Paired	208952394	48573080	50122722	57422515	52834076	347097	301	0	301	0	99.6434	263	133
SRR3286873	SRS1357546	SAMN04549403	SRX1657309	SRP018785	GenomeTrakr Project: US Food and Drug Administration	CFSAN	2016-Mar-23	2016-Mar-23	Salmonella enterica	CFSAN047861								FDA	2015-Sep-08	0	United States	Minnesota				prepared food product	bovine	Bos taurus		beef	beef	meat		GENOMIC	WGS	Paired	470107218	110774745	113214270	127471496	118646705	780909	301	0	301	0	99.6959	184	51
SRR3286874	SRS1357539	SAMN04549404	SRX1657310	SRP018785	GenomeTrakr Project: US Food and Drug Administration	CFSAN	2016-Mar-23	2016-Mar-23	Salmonella enterica	CFSAN047862								FDA	2015-Sep-08	0	United States	Minnesota				prepared food product	bovine	Bos taurus		beef	beef	meat		GENOMIC	WGS	Paired	298137490	70039627	71920540	81126546	75050773	495245	301	0	301	0	99.1927	195	69
SRR3271010	SRS1352677	SAMN04517073	SRX1650444	SRP018785	GenomeTrakr Project: US Food and Drug Administration	CFSAN	2016-Mar-21	2016-Mar-21	Salmonella enterica	CFSAN047063								FDA	2015-Sep-15	15	United States	Indiana				prepared food product	bovine	Bos taurus		beef	beef	meat		GENOMIC	WGS	Paired	189222243	44412776	44973154	50518169	49206573	344846	273.88	59.77	274.84	60.32	100	66	28
SRR3223085	SRS1337392	SAMN04516938	SRX1629837	SRP018785	GenomeTrakr Project: US Food and Drug Administration	CFSAN	2016-Mar-11	2016-Mar-11	Salmonella enterica	CFSAN046975								FDA	2015-Sep-15	15	United States	Minnesota				prepared food product	bovine	Bos taurus		beef	beef	meat		GENOMIC	WGS	Paired	379853540	89594454	91702394	101441354	97090999	678722	279.29	55.49	280.37	55.36	97.998	61	31
SRR3225375	SRS1338647	SAMN04516941	SRX1631531	SRP018785	GenomeTrakr Project: US Food and Drug Administration	CFSAN	2016-Mar-14	2016-Mar-14	Salmonella enterica	CFSAN046978								FDA	2015-Sep-15	15	United States	Minnesota				prepared food product	bovine	Bos taurus		beef	beef	meat		GENOMIC	WGS	Paired	189377959	44271215	45168031	50879469	49045384	337455	280.22	54.32	280.97	54.26	97.9976	60	34
SRR3225376	SRS1338646	SAMN04516942	SRX1631532	SRP018785	GenomeTrakr Project: US Food and Drug Administration	CFSAN	2016-Mar-14	2016-Mar-14	Salmonella enterica	CFSAN046979								FDA	2015-Sep-15	15	United States	Minnesota				prepared food product	bovine	Bos taurus		beef	beef	meat		GENOMIC	WGS	Paired	226516453	53000777	53956860	60690465	58845109	408525	276.79	57.92	277.69	57.93	97.9938	68	48
SRR3286869	SRS1357536	SAMN04549401	SRX1657307	SRP018785	GenomeTrakr Project: US Food and Drug Administration	CFSAN	2016-Mar-23	2016-Mar-23	Salmonella enterica	CFSAN047859								FDA	2015-Sep-15	15	United States	Minnesota				prepared food product	bovine	Bos taurus		beef	beef	meat		GENOMIC	WGS	Paired	223549088	52215022	53557622	61062107	56714335	371344	301	0	301	0	99.9571	131	53
SRR3306222	SRS1352677	SAMN04517073	SRX1666657	SRP018785	GenomeTrakr Project: US Food and Drug Administration	CFSAN	2016-Mar-28	2016-Mar-28	Salmonella enterica	CFSAN047063								FDA	2015-Sep-17	0	United States	Indiana				prepared food product	bovine	Bos taurus		beef	beef	meat		GENOMIC	WGS	Paired	263006094	61715501	62436675	70464104	68281794	478577	274.02	59.11	275.53	59.22	100	65	29
SRR3225387	SRS1338658	SAMN04516953	SRX1631543	SRP018785	GenomeTrakr Project: US Food and Drug Administration	CFSAN	2016-Mar-14	2016-Mar-14	Salmonella enterica	CFSAN046990								FDA	2015-Sep-28	0	United States	Washington				prepared food product	bovine	Bos taurus		beef	beef	meat		GENOMIC	WGS	Paired	243224327	56997573	58141866	65139303	62860185	507770	238.94	84.72	240.06	85.26	99.897	48	25
SRR3306353	SRS1365429	SAMN04516954	SRX1667095	SRP018785	GenomeTrakr Project: US Food and Drug Administration	CFSAN	2016-Mar-28	2016-Mar-28	Salmonella enterica	CFSAN046991								FDA	2015-Sep-28	0	United States	Washington				prepared food product	bovine	Bos taurus		beef	beef	meat		GENOMIC	WGS	Paired	187957760	43378084	48689805	53045272	42786441	323386	290.04	40.32	291.18	37.5	99.778	249	189
SRR3225394	SRS1338667	SAMN04516961	SRX1631551	SRP018785	GenomeTrakr Project: US Food and Drug Administration	CFSAN	2016-Mar-14	2016-Mar-14	Salmonella enterica	CFSAN046998								FDA	2015-Sep-28	0	United States	Minnesota				prepared food product	bovine	Bos taurus		beef	beef	meat		GENOMIC	WGS	Paired	354257493	82881402	84441254	94806183	92091239	641456	275.65	58.66	276.62	58.7	97.5608	87	41
SRR3225395	SRS1338668	SAMN04516962	SRX1631552	SRP018785	GenomeTrakr Project: US Food and Drug Administration	CFSAN	2016-Mar-14	2016-Mar-14	Salmonella enterica	CFSAN046999								FDA	2015-Sep-28	0	United States	Minnesota				prepared food product	bovine	Bos taurus		beef	beef	meat		GENOMIC	WGS	Paired	269465424	63452171	64476424	71579293	69942520	486520	276.22	53.5	277.64	53.57	97.5647	96	44
SRR3225396	SRS1338665	SAMN04516963	SRX1631553	SRP018785	GenomeTrakr Project: US Food and Drug Administration	CFSAN	2016-Mar-14	2016-Mar-14	Salmonella enterica	CFSAN047000								FDA	2015-Sep-28	0	United States	Minnesota				prepared food product	bovine	Bos taurus		beef	beef	meat		GENOMIC	WGS	Paired	241149222	56507645	57687295	64513024	62421938	430630	279.69	55.19	280.3	55.18	97.6616	93	40
SRR3225397	SRS1338666	SAMN04516964	SRX1631554	SRP018785	GenomeTrakr Project: US Food and Drug Administration	CFSAN	2016-Mar-14	2016-Mar-14	Salmonella enterica	CFSAN047001								FDA	2015-Sep-28	0	United States	Minnesota				prepared food product	bovine	Bos taurus		beef	beef	meat		GENOMIC	WGS	Paired	275548105	65062119	66205272	73099968	71162091	492510	279.12	52.21	280.35	52.16	97.5665	131	42
SRR3271012	SRS1352684	SAMN04517075	SRX1650446	SRP018785	GenomeTrakr Project: US Food and Drug Administration	CFSAN	2016-Mar-21	2016-Mar-21	Salmonella enterica	CFSAN047065								FDA	2015-Sep-28	0	United States	Indiana				prepared food product	bovine	Bos taurus		beef	beef	meat		GENOMIC	WGS	Paired	226723184	53016831	53623574	60712837	59242645	404921	279.73	53.61	280.18	54.23	99.2869	64	28
SRR3306224	SRS1352684	SAMN04517075	SRX1666659	SRP018785	GenomeTrakr Project: US Food and Drug Administration	CFSAN	2016-Mar-28	2016-Mar-28	Salmonella enterica	CFSAN047065								FDA	2015-Sep-28	0	United States	Indiana				prepared food product	bovine	Bos taurus		beef	beef	meat		GENOMIC	WGS	Paired	311883947	72907833	73681608	83772398	81398735	556508	279.77	53.1	280.66	53.33	99.2869	68	25
SRR3225383	SRS1338654	SAMN04516949	SRX1631539	SRP018785	GenomeTrakr Project: US Food and Drug Administration	CFSAN	2016-Mar-14	2016-Mar-14	Salmonella enterica	CFSAN046986								FDA	2015-Sep-28	0	United States	Minnesota				prepared food product	bovine	Bos taurus		beef	beef	meat		GENOMIC	WGS	Paired	209610664	48904780	50162465	56575441	53945927	378294	276.67	59.58	277.42	59.54	99.8604	52	25
SRR3474554	SRS1420320	SAMN04902921	SRX1740726	SRP018785	GenomeTrakr Project: US Food and Drug Administration	CFSAN	2016-May-04	2016-May-04	Salmonella enterica	CFSAN049009								FDA	2016-Apr-13	0	United States	Nebraska				prepared food product	bovine	Bos taurus		beef	beef	meat		GENOMIC	WGS	Paired	420482026	97168122	98822952	119082319	105334874	743003	281.24	51.52	284.68	49.67	98.9519	100	44
SRR3474555	SRS1420322	SAMN04902920	SRX1740727	SRP018785	GenomeTrakr Project: US Food and Drug Administration	CFSAN	2016-May-04	2016-May-04	Salmonella enterica	CFSAN049008								FDA	2016-Apr-15	15	United States	Nebraska				prepared food product	bovine	Bos taurus		beef	beef	meat		GENOMIC	WGS	Paired	189076224	43484766	44239019	53364816	47960855	331113	284.14	46.65	286.89	45.2	100	77	27
SRR5057159	SRS1820592	SAMN05968027	SRX2377914	SRP018785	GenomeTrakr Project: US Food and Drug Administration	CFSAN	2016-Nov-28	2016-Nov-28	Salmonella enterica	CFSAN056363	enteritidis	Enteritidis		I	D	g,m	-	FDA	2016-Apr-20	0	United States	Minnesota				prepared food product	bovine	Bos taurus		beef	beef	meat		GENOMIC	WGS	Paired	387916923	90148475	92115067	104340873	101282077	719548	268.62	61.04	270.5	60.88	98.203	77	46
SRR5057158	SRS1820591	SAMN05968024	SRX2377913	SRP018785	GenomeTrakr Project: US Food and Drug Administration	CFSAN	2016-Nov-28	2016-Nov-28	Salmonella enterica	CFSAN056366	enteritidis	Enteritidis		I	D	g,m	-	FDA	2016-Apr-22	0	United States	Minnesota				prepared food product	bovine	Bos taurus		beef	beef	meat		GENOMIC	WGS	Paired	498165100	115308353	117825446	134446738	130568158	886183	280.59	49.74	281.56	49.5	97.9651	70	44
SRR3437482	SRS1410572	SAMN04858524	SRX1725148	SRP018785	GenomeTrakr Project: US Food and Drug Administration	CFSAN	2016-Apr-25	2016-Apr-25	Salmonella enterica	CFSAN048788								FDA	2016-Apr-26	0	United States	Minnesota				prepared food product	bovine	Bos taurus		beef	beef	meat		GENOMIC	WGS	Paired	285795369	65614892	66157160	82484915	71486290	494272	286.29	43.88	291.93	37.96	97.9933	82	33
SRR5057144	SRS1820586	SAMN05968026	SRX2377908	SRP018785	GenomeTrakr Project: US Food and Drug Administration	CFSAN	2016-Nov-28	2016-Nov-28	Salmonella enterica	CFSAN056364	enteritidis	Enteritidis		I	D	g,m	-	FDA	2016-Apr-26	0	United States	Minnesota				prepared food product	bovine	Bos taurus		beef	beef	meat		GENOMIC	WGS	Paired	368088508	85335040	87412092	99296020	96034781	654026	280.63	48.14	282.17	47.67	97.1188	138	79
SRR5057156	SRS1820590	SAMN05968025	SRX2377912	SRP018785	GenomeTrakr Project: US Food and Drug Administration	CFSAN	2016-Nov-28	2016-Nov-28	Salmonella enterica	CFSAN056365	enteritidis	Enteritidis		I	D	g,m	-	FDA	2016-Apr-26	0	United States	Minnesota				prepared food product	bovine	Bos taurus		beef	beef	meat		GENOMIC	WGS	Paired	525018797	122272693	124673366	140861017	137196578	969895	269.5	54.08	271.82	54	97.0866	124	56
SRR3437483	SRS1410573	SAMN04858525	SRX1725149	SRP018785	GenomeTrakr Project: US Food and Drug Administration	CFSAN	2016-Apr-25	2016-Apr-25	Salmonella enterica	CFSAN048789								FDA	2016-Apr-27	0	United States	Minnesota				prepared food product	bovine	Bos taurus		beef	beef	meat		GENOMIC	WGS	Paired	157720540	35643444	35900367	46779199	39365052	276744	282.87	52.4	287.04	48.67	97.9935	109	76
SRR3437484	SRS1410574	SAMN04858536	SRX1725150	SRP018785	GenomeTrakr Project: US Food and Drug Administration	CFSAN	2016-Apr-25	2016-Apr-25	Salmonella enterica	CFSAN048790								FDA	2016-Apr-27	0	United States	Minnesota				prepared food product	bovine	Bos taurus		beef	beef	meat		GENOMIC	WGS	Paired	267175627	60452918	61122476	78304861	67238554	467328	283.63	50.54	288.07	46.57	97.9934	98	53
SRR3437511	SRS1410575	SAMN04858537	SRX1725151	SRP018785	GenomeTrakr Project: US Food and Drug Administration	CFSAN	2016-Apr-25	2016-Apr-25	Salmonella enterica	CFSAN048791								FDA	2016-Apr-27	0	United States	Minnesota				prepared food product	bovine	Bos taurus		beef	beef	meat		GENOMIC	WGS	Paired	260354982	58668386	59208194	76655820	65768044	455150	283.54	50.4	288.48	45.91	97.9913	103	62
SRR3405715	SRS1404904	SAMN04578545	SRX1715940	SRP040281	PulseNet Salmonella enterica Genome sequencing	edlb-cdc	2016-Apr-20	2016-Apr-20	Salmonella enterica	PNUSAS001636								CDC	2016-Feb-15	15	United States					prepared food product	bovine	Bos taurus		beef	beef	meat		GENOMIC	WGS	Paired	583132165	139173242	139074709	152026462	152821678	1208501	241.2	33.01	241.32	32.88	97.9848	74	34
SRR3928685	SRS1568872	SAMN05413519	SRX1958444	SRP040648	GenomeTrakr Project: USDA - Food Safety and Inspection Service	USDA-FSIS	2016-Jul-18	2016-Jul-18	Salmonella enterica	FSIS1607130	Agona	Agona		I	B	f,g,s	1,2	USDA-FSIS	2016-Jul-02	182	United States	Florida				prepared food product	bovine	Bos taurus		product-raw-intact-beef	beef	meat		GENOMIC	WGS	Paired	548410690	129565904	129410791	143931164	145344477	2009506	136.43	27.69	136.48	27.66	99.9228	104	49
SRR5000707	SRS1787102	SAMN05991082	SRX2333024	SRP040648	GenomeTrakr Project: USDA - Food Safety and Inspection Service	USDA-FSIS	2016-Nov-07	2016-Nov-07	Salmonella enterica	FSIS1608314	Anatum	Anatum		I	E	e,h	1,6	USDA-FSIS	2016-Jul-02	182	United States	Puerto Rico				prepared food product	bovine	Bos taurus		product-raw-intact-beef	beef	meat		GENOMIC	WGS	Paired	452114802	108493315	108826524	116842854	117582334	1672641	135.13	30.2	135.17	30.18	99.9639	110	33
SRR5105591	SRS1858459	SAMN06140402	SRX2421213	SRP040648	GenomeTrakr Project: USDA - Food Safety and Inspection Service	USDA-FSIS	2016-Dec-13	2016-Dec-13	Salmonella enterica	FSIS1608991	Anatum	Anatum		I	E	e,h	1,6	USDA-FSIS	2016-Jul-02	182	United States	Ohio				prepared food product	bovine	Bos taurus		product-raw-intact-beef	beef	meat		GENOMIC	WGS	Paired	459523853	110142134	110407260	118948744	120017035	1533430	149.84	6.8	149.83	6.79	99.5762	89	39
SRR5019847	SRS1797950	SAMN06015800	SRX2347678	SRP040648	GenomeTrakr Project: USDA - Food Safety and Inspection Service	USDA-FSIS	2016-Nov-15	2016-Nov-15	Salmonella enterica	FSIS1608442								USDA-FSIS	2016-Jul-02	182	United States	Pennsylvania				prepared food product	bovine	Bos taurus		product-raw-intact-beef	beef	meat		GENOMIC	WGS	Paired	392943566	94098320	94500413	101808122	102307601	1454160	135.07	29.6	135.15	29.54	97.8441	453	75
SRR5077956	SRS1837744	SAMN06111692	SRX2396631	SRP040648	GenomeTrakr Project: USDA - Food Safety and Inspection Service	USDA-FSIS	2016-Dec-05	2016-Dec-05	Salmonella enterica	FSIS1608817	I 1,4,[5],12:e,h:e,n,x,z15	Sandiego		I	B	e,h	e,n,z15	USDA-FSIS	2016-Jul-02	182	United States	Kansas				prepared food product	bovine	Bos taurus		product-raw-intact-beef	beef	meat		GENOMIC	WGS	Paired	494659604	117729898	118022795	128856334	130037557	1651072	149.8	7.17	149.8	7.16	97.4834	82	35
SRR4897061	SRS1781773	SAMN05980078	SRX2326338	SRP040648	GenomeTrakr Project: USDA - Food Safety and Inspection Service	USDA-FSIS	2016-Nov-03	2016-Nov-04	Salmonella enterica	FSIS1608086	Sandiego	Sandiego		I	B	e,h	e,n,z15	USDA-FSIS	2016-Jul-02	182	United States	Texas				prepared food product	bovine	Bos taurus		product-raw-intact-beef	beef	meat		GENOMIC	WGS	Paired	398514778	95894770	96076721	102663358	103323184	1535433	129.74	34.09	129.81	34.05	99.9656	76	32
SRR5075657	SRS1835952	SAMN06103562	SRX2394599	SRP040648	GenomeTrakr Project: USDA - Food Safety and Inspection Service	USDA-FSIS	2016-Dec-04	2016-Dec-04	Salmonella enterica	FSIS1608681	Dublin	Dublin		I	D	g,p	-	USDA-FSIS	2016-Jul-02	182	United States	Colorado				prepared food product	bovine	Bos taurus		product-raw-intact-beef	beef	meat		GENOMIC	WGS	Paired	332523787	80043509	79946117	85651504	86873277	1112889	149.39	8.77	149.4	8.73	100	64	31
SRR5075622	SRS1835923	SAMN06103552	SRX2394563	SRP040648	GenomeTrakr Project: USDA - Food Safety and Inspection Service	USDA-FSIS	2016-Dec-04	2016-Dec-04	Salmonella enterica	FSIS1608690	Give	Give		I	E	l,v	1,7	USDA-FSIS	2016-Jul-02	182	United States	Pennsylvania				prepared food product	bovine	Bos taurus		product-raw-intact-beef	beef	meat		GENOMIC	WGS	Paired	260187275	62248432	62400077	67397982	68133924	869462	149.62	7.68	149.63	7.66	99.8038	73	27
SRR5079901	SRS1839257	SAMN06111766	SRX2398326	SRP040648	GenomeTrakr Project: USDA - Food Safety and Inspection Service	USDA-FSIS	2016-Dec-06	2016-Dec-06	Salmonella enterica	FSIS1608963	Give	Give		I	E	l,v	1,7	USDA-FSIS	2016-Jul-02	182	United States	New York				prepared food product	bovine	Bos taurus		product-raw-intact-beef	beef	meat		GENOMIC	WGS	Paired	359831482	85973709	86152816	93510717	94187590	1199610	149.98	6.15	149.98	6.14	99.8845	91	33
SRR5075656	SRS1835950	SAMN06103561	SRX2394598	SRP040648	GenomeTrakr Project: USDA - Food Safety and Inspection Service	USDA-FSIS	2016-Dec-04	2016-Dec-04	Salmonella enterica	FSIS1608680	Hadar	Hadar		I	C2-C3	z10	e,n,x	USDA-FSIS	2016-Jul-02	182	United States	Virginia				prepared food product	bovine	Bos taurus		product-raw-intact-beef	beef	meat		GENOMIC	WGS	Paired	709066153	170546369	170605084	182786203	185117507	2366971	149.78	6.98	149.78	6.97	99.8315	94	41
SRR5006489	SRS1791326	SAMN06006075	SRX2338317	SRP040648	GenomeTrakr Project: USDA - Food Safety and Inspection Service	USDA-FSIS	2016-Nov-08	2016-Nov-08	Salmonella enterica	FSIS1608278	Heidelberg	Heidelberg		I	B	r	1,2	USDA-FSIS	2016-Jul-02	182	United States	Virginia				prepared food product	bovine	Bos taurus		product-raw-intact-beef	beef	meat		GENOMIC	WGS	Paired	411753354	99254103	99442721	106000484	106748746	1521799	135.27	29.88	135.3	29.85	95.3149	108	48
SRR4896910	SRS1781626	SAMN05928240	SRX2326187	SRP040648	GenomeTrakr Project: USDA - Food Safety and Inspection Service	USDA-FSIS	2016-Nov-03	2016-Nov-04	Salmonella enterica	FSIS1607887	I 1,4,[5],12:i:-	I 1,4,[5],12:i:-		I	B	i	-	USDA-FSIS	2016-Jul-02	182	United States	Wisconsin				prepared food product	bovine	Bos taurus		product-raw-intact-beef	beef	meat		GENOMIC	WGS	Paired	430140374	102835536	103188534	111571129	112041560	1641004	130.95	33.16	131.17	33.02	98.0093	118	56
SRR5075655	SRS1835951	SAMN06103563	SRX2394597	SRP040648	GenomeTrakr Project: USDA - Food Safety and Inspection Service	USDA-FSIS	2016-Dec-04	2016-Dec-04	Salmonella enterica	FSIS1608682	I 1,4,[5],12:i:-	I 1,4,[5],12:i:-		I	B	i	-	USDA-FSIS	2016-Jul-02	182	United States	California				prepared food product	bovine	Bos taurus		product-raw-intact-beef	beef	meat		GENOMIC	WGS	Paired	242097307	58168740	58096290	62501650	63313407	815177	148.49	11.97	148.49	11.96	99.4187	87	52
SRR5088806	SRS1844522	SAMN06124898	SRX2405801	SRP040648	GenomeTrakr Project: USDA - Food Safety and Inspection Service	USDA-FSIS	2016-Dec-08	2016-Dec-08	Salmonella enterica	FSIS1608972	I 1,4,[5],12:i:-	I 1,4,[5],12:i:-		I	B	i	-	USDA-FSIS	2016-Jul-02	182	United States	New York				prepared food product	bovine	Bos taurus		product-raw-intact-beef	beef	meat		GENOMIC	WGS	Paired	323375861	77378817	77584165	83886030	84522089	1077596	150.05	5.87	150.04	5.86	99.8204	98	47
SRR5125695	SRS1874731	SAMN06174673	SRX2440144	SRP040648	GenomeTrakr Project: USDA - Food Safety and Inspection Service	USDA-FSIS	2016-Dec-22	2016-Dec-22	Salmonella enterica	FSIS1609329	I 1,4,[5],12:i:-	I 1,4,[5],12:i:-		I	B	i	-	USDA-FSIS	2016-Jul-02	182	United States	Tennessee				prepared food product	bovine	Bos taurus		product-raw-intact-beef	beef	meat		GENOMIC	WGS	Paired	749806357	181420564	181594545	192381719	194379674	2529481	148.21	11.65	148.22	11.62	99.7766	303	68
SRR3194368	SRS1314730	SAMN04521100	SRX1605017	SRP040648	GenomeTrakr Project: USDA - Food Safety and Inspection Service	USDA-FSIS	2016-Feb-29	2016-Feb-29	Salmonella enterica	FSIS1605769	I 1,4,[5],12:i:-	I 1,4,[5],12:i:-		I	B	i	-	USDA-FSIS	2016-Jul-02	182	United States	Texas				prepared food product	bovine	Bos taurus		rte product-beef corndog	beef	meat		GENOMIC	WGS	Paired	1099787163	257271402	259091256	293492878	289908877	2234532	246.07	23.28	246.1	23.18	99.4584	148	61
SRR5040880	SRS1811173	SAMN06020392	SRX2364024	SRP059203	GenomeTrakr Project: Texas Department of State Health Services	CFSAN	2016-Nov-21	2016-Nov-21	Salmonella enterica	CFSAN056531								TX	2016-Jul-02	182	United States	Texas				prepared food product	bovine	Bos taurus		beef cutlets	beef	meat		GENOMIC	WGS	Paired	413060088	97735293	98015617	109037589	108256714	861353	239.65	33.78	239.9	33.57	99.9761	70	35
SRR4892806	SRS1780283	SAMN05977901	SRX2324448	SRP040648	GenomeTrakr Project: USDA - Food Safety and Inspection Service	USDA-FSIS	2016-Nov-03	2016-Nov-04	Salmonella enterica	FSIS1608195	Infantis	Infantis		I	C1	r	1,5	USDA-FSIS	2016-Jul-02	182	United States	New York				prepared food product	bovine	Bos taurus		product-raw-intact-beef	beef	meat		GENOMIC	WGS	Paired	534399874	128156890	128646923	138224572	138742959	2037324	131.08	33.25	131.23	33.17	98.0807	121	39
SRR5019845	SRS1797948	SAMN06015799	SRX2347676	SRP040648	GenomeTrakr Project: USDA - Food Safety and Inspection Service	USDA-FSIS	2016-Nov-15	2016-Nov-15	Salmonella enterica	FSIS1608441	Kentucky	Kentucky		I	C2-C3	i	z6	USDA-FSIS	2016-Jul-02	182	United States	Michigan				prepared food product	bovine	Bos taurus		product-raw-intact-beef	beef	meat		GENOMIC	WGS	Paired	279011079	67755901	68073171	71397272	71705425	1010870	137.97	26.67	138.04	26.61	95.7485	153	78
SRR4419039	SRS1742696	SAMN05900903	SRX2241421	SRP040648	GenomeTrakr Project: USDA - Food Safety and Inspection Service	USDA-FSIS	2016-Oct-12	2016-Oct-12	Salmonella enterica	FSIS1607810	Mbandaka	Mbandaka		I	C1	z10	e,n,z15	USDA-FSIS	2016-Jul-02	182	United States	Washington				prepared food product	bovine	Bos taurus		product-raw-intact-beef	beef	meat		GENOMIC	WGS	Paired	480354748	112255640	112836388	127663434	127586756	977340	245.73	24.25	245.77	24.15	99.7205	99	30
SRR4288731	SRS1707969	SAMN05800190	SRX2184273	SRP040648	GenomeTrakr Project: USDA - Food Safety and Inspection Service	USDA-FSIS	2016-Sep-21	2016-Sep-21	Salmonella enterica	FSIS1607675	Meleagridis	Meleagridis		I	E	e,h	l,w	USDA-FSIS	2016-Jul-02	182	United States	Kansas				prepared food product	bovine	Bos taurus		product-raw-intact-beef	beef	meat		GENOMIC	WGS	Paired	682031664	162794432	163087930	177453691	178224126	2628076	129.71	32.66	129.81	32.62	99.7404	107	42
SRR5000756	SRS1787125	SAMN05991244	SRX2333074	SRP040648	GenomeTrakr Project: USDA - Food Safety and Inspection Service	USDA-FSIS	2016-Nov-07	2016-Nov-07	Salmonella enterica	FSIS1608252	Montevideo	Montevideo		I	O-54	g,m,s	-	USDA-FSIS	2016-Jul-02	182	United States	New York				prepared food product	bovine	Bos taurus		product-raw-intact-beef	beef	meat		GENOMIC	WGS	Paired	322255605	77633756	77593607	83207175	83603262	1193626	134.93	29.94	135.05	29.86	99.964	97	34
SRR5130025	SRS1878129	SAMN06183462	SRX2444074	SRP040648	GenomeTrakr Project: USDA - Food Safety and Inspection Service	USDA-FSIS	2016-Dec-23	2016-Dec-23	Salmonella enterica	FSIS1609241	Montevideo	Montevideo		I	O-54	g,m,s	-	USDA-FSIS	2016-Jul-02	182	United States	Washington				prepared food product	bovine	Bos taurus		product-raw-intact-beef	beef	meat		GENOMIC	WGS	Paired	720082519	171645504	171516601	187202571	189701253	2402214	149.88	6.75	149.88	6.74	99.9648	75	30
SRR5132813	SRS1880272	SAMN06187005	SRX2446819	SRP040648	GenomeTrakr Project: USDA - Food Safety and Inspection Service	USDA-FSIS	2016-Dec-27	2016-Dec-27	Salmonella enterica	FSIS1609502	Montevideo	Montevideo		I	O-54	g,m,s	-	USDA-FSIS	2016-Jul-02	182	United States	California				prepared food product	bovine	Bos taurus		product-raw-intact-beef	beef	meat		GENOMIC	WGS	Paired	362869867	86265682	86269864	94683521	95640125	1212184	149.68	7.7	149.67	7.7	98.8734	87	46
SRR5043208	SRS1812505	SAMN06046048	SRX2366280	SRP040648	GenomeTrakr Project: USDA - Food Safety and Inspection Service	USDA-FSIS	2016-Nov-21	2016-Nov-21	Salmonella enterica	FSIS1608628	muenchen	Muenchen		I	C2-C3	d	1,2	USDA-FSIS	2016-Jul-02	182	United States	Connecticut				prepared food product	bovine	Bos taurus		product-raw-intact-beef	beef	meat		GENOMIC	WGS	Paired	567801681	137147388	137683058	145847052	146481933	2154733	131.72	32.72	131.79	32.68	99.8942	54	27
SRR5075629	SRS1835930	SAMN06103551	SRX2394570	SRP040648	GenomeTrakr Project: USDA - Food Safety and Inspection Service	USDA-FSIS	2016-Dec-04	2016-Dec-04	Salmonella enterica	FSIS1608689	muenchen	Muenchen		I	C2-C3	d	1,2	USDA-FSIS	2016-Jul-02	182	United States	Puerto Rico				prepared food product	bovine	Bos taurus		product-raw-intact-beef	beef	meat		GENOMIC	WGS	Paired	275954183	66389430	66606294	71065148	71886416	922232	149.61	7.76	149.61	7.75	99.801	62	29
SRR4893114	SRS1780590	SAMN05977914	SRX2324756	SRP040648	GenomeTrakr Project: USDA - Food Safety and Inspection Service	USDA-FSIS	2016-Nov-03	2016-Nov-04	Salmonella enterica	FSIS1608037	Muenster	Muenster		I	E	e,h	1,5	USDA-FSIS	2016-Jul-02	182	United States	Illinois				prepared food product	bovine	Bos taurus		product-raw-intact-beef	beef	meat		GENOMIC	WGS	Paired	397116189	93858416	93447642	104813528	104990128	805540	246.46	21.59	246.52	21.49	99.0089	131	41
SRR5045024	SRS1814121	SAMN06048868	SRX2368014	SRP040648	GenomeTrakr Project: USDA - Food Safety and Inspection Service	USDA-FSIS	2016-Nov-22	2016-Nov-22	Salmonella enterica	FSIS1608668	Muenster	Muenster		I	E	e,h	1,5	USDA-FSIS	2016-Jul-02	182	United States	California				prepared food product	bovine	Bos taurus		product-raw-intact-beef	beef	meat		GENOMIC	WGS	Paired	472845679	114536843	114797099	121167141	121811581	1824622	129.52	33.51	129.63	33.45	99.9657	75	34
SRR5105569	SRS1858456	SAMN06140401	SRX2421210	SRP040648	GenomeTrakr Project: USDA - Food Safety and Inspection Service	USDA-FSIS	2016-Dec-13	2016-Dec-13	Salmonella enterica	FSIS1608990	Newport	Newport		I	C2-C3	e,h	1,5	USDA-FSIS	2016-Jul-02	182	United States	Pennsylvania				prepared food product	bovine	Bos taurus		product-raw-intact-beef	beef	meat		GENOMIC	WGS	Paired	458184265	109319641	109663426	119040058	120148820	1531591	149.58	8	149.58	7.99	99.8596	108	43
SRR3995460	SRS1597970	SAMN05505560	SRX1996525	SRP040648	GenomeTrakr Project: USDA - Food Safety and Inspection Service	USDA-FSIS	2016-Aug-02	2016-Aug-02	Salmonella enterica	FSIS1607153	Reading	Reading		I	B	e,h	1,5	USDA-FSIS	2016-Jul-02	182	United States	Kansas				prepared food product	bovine	Bos taurus		product-raw-intact-beef	beef	meat		GENOMIC	WGS	Paired	386333422	94124001	94217025	98444994	99186447	1441772	133.94	31.1	134.02	31.04	98.8719	200	45
SRR5082004	SRS1840256	SAMN06111806	SRX2400109	SRP040648	GenomeTrakr Project: USDA - Food Safety and Inspection Service	USDA-FSIS	2016-Dec-06	2016-Dec-06	Salmonella enterica	FSIS1608787								USDA-FSIS	2016-Jul-02	182	United States	Kansas				prepared food product	bovine	Bos taurus		product-raw-intact-beef	beef	meat		GENOMIC	WGS	Paired	480559472	115277335	115645214	124500601	125126137	1605071	149.7	7.46	149.7	7.45	99.8839	128	54
SRR5019485	SRS1797824	SAMN06015743	SRX2347380	SRP040648	GenomeTrakr Project: USDA - Food Safety and Inspection Service	USDA-FSIS	2016-Nov-15	2016-Nov-15	Salmonella enterica	FSIS1608131	Typhimurium	Typhimurium		I	B	i	1,2	USDA-FSIS	2016-Jul-02	182	United States	Pennsylvania				prepared food product	bovine	Bos taurus		product-raw-intact-beef	beef	meat		GENOMIC	WGS	Paired	313362147	75772876	75741358	80559524	81028024	1169974	133.86	31.25	133.97	31.16	99.7345	123	58
SRR5019778	SRS1797919	SAMN06015965	SRX2347618	SRP040648	GenomeTrakr Project: USDA - Food Safety and Inspection Service	USDA-FSIS	2016-Nov-15	2016-Nov-15	Salmonella enterica	FSIS1608406	Typhimurium	Typhimurium		I	B	i	1,2	USDA-FSIS	2016-Jul-02	182	United States	Pennsylvania				prepared food product	bovine	Bos taurus		product-raw-intact-beef	beef	meat		GENOMIC	WGS	Paired	427266636	102622414	103042455	110307397	110795688	1625957	131.32	33.05	131.45	32.98	99.6333	121	62
SRR5045373	SRS1814260	SAMN06048920	SRX2368244	SRP040648	GenomeTrakr Project: USDA - Food Safety and Inspection Service	USDA-FSIS	2016-Nov-22	2016-Nov-22	Salmonella enterica	FSIS1608650	Typhimurium	Typhimurium		I	B	i	1,2	USDA-FSIS	2016-Jul-02	182	United States	California				prepared food product	bovine	Bos taurus		product-raw-intact-beef	beef	meat		GENOMIC	WGS	Paired	375179646	90841627	90799233	96351163	96861482	1426653	131.3	32.38	131.68	32.12	98.9385	151	80
SRR5125756	SRS1874754	SAMN06174655	SRX2440167	SRP040648	GenomeTrakr Project: USDA - Food Safety and Inspection Service	USDA-FSIS	2016-Dec-22	2016-Dec-22	Salmonella enterica	FSIS1609314	Typhimurium	Typhimurium		I	B	i	1,2	USDA-FSIS	2016-Jul-02	182	United States	New York				prepared food product	bovine	Bos taurus		product-raw-intact-beef	beef	meat		GENOMIC	WGS	Paired	446738629	106241649	106534634	116467252	117479271	1492693	149.64	7.88	149.64	7.88	99.833	122	61
SRR3721486	SRS1526531	SAMN05291682	SRX1879444	SRP018785	GenomeTrakr Project: US Food and Drug Administration	CFSAN	2016-Jun-27	2016-Jun-27	Salmonella enterica	CFSAN051896								FDA	2016-Jun-07	0	United States	Minnesota				prepared food product	bovine	Bos taurus		beef	beef	meat		GENOMIC	WGS	Paired	706264751	164226002	169312346	190057879	182647419	1237710	284.87	45.03	285.75	44.46	99.8819	68	24
SRR3286881	SRS1357545	SAMN04549407	SRX1657313	SRP018785	GenomeTrakr Project: US Food and Drug Administration	CFSAN	2016-Mar-23	2016-Mar-23	Salmonella enterica	CFSAN047865								FDA	2016-Mar-01	0	United States	Minnesota				prepared food product	bovine	Bos taurus		beef	beef	meat		GENOMIC	WGS	Paired	274399426	63918310	65872108	75055151	69553856	455813	301	0	301	0	97.9891	194	76
SRR3294548	SRS1361377	SAMN04572797	SRX1661752	SRP018785	GenomeTrakr Project: US Food and Drug Administration	CFSAN	2016-Mar-25	2016-Mar-25	Salmonella enterica	CFSAN048219								FDA	2016-Mar-15	15	United States	Minnesota				prepared food product	bovine	Bos taurus		beef	beef	meat		GENOMIC	WGS	Paired	222409593	50522548	58319304	64604186	48960215	377747	293.93	31.71	294.85	29.06	99.859	249	131
SRR3372312	SRS1394180	SAMN04607381	SRX1701021	SRP018785	GenomeTrakr Project: US Food and Drug Administration	CFSAN	2016-Apr-12	2016-Apr-12	Salmonella enterica	CFSAN048600								FDA	2016-Mar-22	0	United States	South Dakota				prepared food product	bovine	Bos taurus		beef	beef	meat		GENOMIC	WGS	Paired	338351894	79522866	80499936	89835092	88482694	610515	276.97	53.28	277.24	53.5	99.7871	83	33
SRR3372307	SRS1394170	SAMN04607384	SRX1701015	SRP018785	GenomeTrakr Project: US Food and Drug Administration	CFSAN	2016-Apr-12	2016-Apr-12	Salmonella enterica	CFSAN048601								FDA	2016-Mar-23	0	United States	South Dakota				prepared food product	bovine	Bos taurus		beef	beef	meat		GENOMIC	WGS	Paired	285407298	66979584	67912480	75910467	74600007	506017	281.95	48.08	282.07	48.27	99.8354	78	35
SRR3372308	SRS1394169	SAMN04607386	SRX1701016	SRP018785	GenomeTrakr Project: US Food and Drug Administration	CFSAN	2016-Apr-12	2016-Apr-12	Salmonella enterica	CFSAN048602								FDA	2016-Mar-23	0	United States	South Dakota				prepared food product	bovine	Bos taurus		beef	beef	meat		GENOMIC	WGS	Paired	233683238	54462086	55354469	62592806	61259107	424059	275.57	58.37	275.49	58.68	99.8353	125	47
SRR3372309	SRS1394168	SAMN04607387	SRX1701017	SRP018785	GenomeTrakr Project: US Food and Drug Administration	CFSAN	2016-Apr-12	2016-Apr-12	Salmonella enterica	CFSAN048603								FDA	2016-Mar-23	0	United States	South Dakota				prepared food product	bovine	Bos taurus		beef	beef	meat		GENOMIC	WGS	Paired	371521629	87207736	88246964	98770137	97283212	672842	275.9	53.47	276.27	53.69	99.8355	248	33
SRR3372310	SRS1394167	SAMN04607389	SRX1701018	SRP018785	GenomeTrakr Project: US Food and Drug Administration	CFSAN	2016-Apr-12	2016-Apr-12	Salmonella enterica	CFSAN048604								FDA	2016-Mar-23	0	United States	South Dakota				prepared food product	bovine	Bos taurus		beef	beef	meat		GENOMIC	WGS	Paired	515170027	120984338	122266459	136811978	135083382	941901	273.37	56.91	273.58	57.18	99.8355	81	27
SRR5058064	SRS1821357	SAMN05968012	SRX2378762	SRP018785	GenomeTrakr Project: US Food and Drug Administration	CFSAN	2016-Nov-28	2016-Nov-28	Salmonella enterica	CFSAN056377	enteritidis	Enteritidis		I	D	g,m	-	FDA	2016-Oct-01	0	United States	Minnesota				prepared food product	bovine	Bos taurus		beef	beef	meat		GENOMIC	WGS	Paired	313344765	73967613	73787894	83648591	81696697	558362	279.28	48.84	281.9	46.94	98.0223	63	43
SRR5058066	SRS1821358	SAMN05968013	SRX2378763	SRP018785	GenomeTrakr Project: US Food and Drug Administration	CFSAN	2016-Nov-28	2016-Nov-28	Salmonella enterica	CFSAN056376	enteritidis	Enteritidis		I	D	g,m	-	FDA	2016-Oct-01	0	United States	Minnesota				prepared food product	bovine	Bos taurus		beef	beef	meat		GENOMIC	WGS	Paired	270939902	63847073	63699868	72443659	70755509	483463	278.96	49.43	281.46	47.71	98.0219	79	59
SRR5057163	SRS1820596	SAMN05967945	SRX2377918	SRP018785	GenomeTrakr Project: US Food and Drug Administration	CFSAN	2016-Nov-28	2016-Nov-28	Salmonella enterica	CFSAN056359	enteritidis	Enteritidis		I	D	g,m	-	FDA	2016-Oct-03	0	United States	South Dakota				prepared food product	bovine	Bos taurus		beef	beef	meat		GENOMIC	WGS	Paired	330177318	76609303	78368287	89026549	86164703	591061	278.18	48.44	280.44	47.81	98.0586	60	40
SRR5076344	SRS1836608	SAMN06033960	SRX2395295	SRP018785	GenomeTrakr Project: US Food and Drug Administration	CFSAN	2016-Dec-05	2016-Dec-05	Salmonella enterica	CFSAN056851	enteritidis	Enteritidis		I	D	g,m	-	FDA	2016-Oct-15	15	United States	South Dakota				prepared food product	bovine	Bos taurus		boneless beef	beef	meat		GENOMIC	WGS	Paired	200690158	46538225	47909563	54423625	51813565	352974	283.45	46.17	285.11	45.64	97.8868	77	53
SRR5076582	SRS1836608	SAMN06033960	SRX2395535	SRP018785	GenomeTrakr Project: US Food and Drug Administration	CFSAN	2016-Dec-05	2016-Dec-05	Salmonella enterica	CFSAN056851	enteritidis	Enteritidis		I	D	g,m	-	FDA	2016-Oct-15	15	United States	South Dakota				prepared food product	bovine	Bos taurus		boneless beef	beef	meat		GENOMIC	WGS	Paired	200690158	46538225	47909563	54423625	51813565	352974	283.45	46.17	285.11	45.64	97.8868	77	53
SRR5057755	SRS1821092	SAMN06033956	SRX2378497	SRP018785	GenomeTrakr Project: US Food and Drug Administration	CFSAN	2016-Nov-28	2016-Nov-28	Salmonella enterica	CFSAN056855	enteritidis	Enteritidis		I	D	g,m	-	FDA	2016-Oct-18	0	United States	Nebraska				prepared food product	bovine	Bos taurus		boneless beef	beef	meat		GENOMIC	WGS	Paired	266362350	62944229	62763339	71059339	69393653	492741	268.43	55.75	272.15	54.7	98.9204	90	42
SRR5057756	SRS1821091	SAMN06033955	SRX2378496	SRP018785	GenomeTrakr Project: US Food and Drug Administration	CFSAN	2016-Nov-28	2016-Nov-28	Salmonella enterica	CFSAN056856	enteritidis	Enteritidis		I	D	g,m	-	FDA	2016-Oct-18	0	United States	Nebraska				prepared food product	bovine	Bos taurus		boneless beef	beef	meat		GENOMIC	WGS	Paired	236712260	56237402	56003057	62998467	61306198	449722	261.44	59.19	264.91	58.89	98.9241	85	40
SRR5057760	SRS1821097	SAMN06033959	SRX2378502	SRP018785	GenomeTrakr Project: US Food and Drug Administration	CFSAN	2016-Nov-28	2016-Nov-28	Salmonella enterica	CFSAN056852	enteritidis	Enteritidis		I	D	g,m	-	FDA	2016-Oct-18	0	United States	Nebraska				prepared food product	bovine	Bos taurus		boneless beef	beef	meat		GENOMIC	WGS	Paired	287948604	67641237	67420607	77350825	75318916	514271	278.42	49.57	281.5	47.68	99.9644	60	45
SRR5057757	SRS1821093	SAMN06033957	SRX2378498	SRP018785	GenomeTrakr Project: US Food and Drug Administration	CFSAN	2016-Nov-28	2016-Nov-28	Salmonella enterica	CFSAN056854	enteritidis	Enteritidis		I	D	g,m	-	FDA	2016-Oct-19	0	United States	Nebraska				prepared food product	bovine	Bos taurus		boneless beef	beef	meat		GENOMIC	WGS	Paired	295695996	69792787	69681894	78878426	77115043	533610	275.68	50.78	278.46	49.2	99.0623	80	31
SRR5057758	SRS1821094	SAMN06033958	SRX2378499	SRP018785	GenomeTrakr Project: US Food and Drug Administration	CFSAN	2016-Nov-28	2016-Nov-28	Salmonella enterica	CFSAN056853	enteritidis	Enteritidis		I	D	g,m	-	FDA	2016-Oct-19	0	United States	Nebraska				prepared food product	bovine	Bos taurus		boneless beef	beef	meat		GENOMIC	WGS	Paired	321047032	75814493	75730209	85564544	83688826	574292	278.38	50.08	280.65	48.45	98.9683	81	32
SRR5058019	SRS1821310	SAMN05968011	SRX2378715	SRP018785	GenomeTrakr Project: US Food and Drug Administration	CFSAN	2016-Nov-28	2016-Nov-28	Salmonella enterica	CFSAN056378	enteritidis	Enteritidis		I	D	g,m	-	FDA	2016-Oct-20	0	United States	South Dakota				prepared food product	bovine	Bos taurus		beef	beef	meat		GENOMIC	WGS	Paired	348095919	83053830	82719521	92212811	89854924	614934	281.61	46.48	284.46	44.24	98.149	96	52
SRR5057754	SRS1821090	SAMN06033954	SRX2378495	SRP018785	GenomeTrakr Project: US Food and Drug Administration	CFSAN	2016-Nov-28	2016-Nov-28	Salmonella enterica	CFSAN056857	enteritidis	Enteritidis		I	D	g,m	-	FDA	2016-Oct-23	0	United States	Minnesota				prepared food product	bovine	Bos taurus		boneless beef	beef	meat		GENOMIC	WGS	Paired	287068534	67304637	66899410	77642783	75029875	506887	281.63	48.67	284.71	46.34	98.5993	123	102
SRR5058017	SRS1821308	SAMN05968010	SRX2378713	SRP018785	GenomeTrakr Project: US Food and Drug Administration	CFSAN	2016-Nov-28	2016-Nov-28	Salmonella enterica	CFSAN056379	enteritidis	Enteritidis		I	D	g,m	-	FDA	2016-Oct-24	0	United States	Minnesota				prepared food product	bovine	Bos taurus		beef	beef	meat		GENOMIC	WGS	Paired	338280687	79969103	79741669	90276946	88044814	591153	285.28	44.6	286.96	42.6	99.7264	64	43
SRR5058015	SRS1821312	SAMN05968007	SRX2378717	SRP018785	GenomeTrakr Project: US Food and Drug Administration	CFSAN	2016-Nov-28	2016-Nov-28	Salmonella enterica	CFSAN056381	enteritidis	Enteritidis		I	D	g,m	-	FDA	2016-Oct-24	0	United States	Minnesota				prepared food product	bovine	Bos taurus		beef	beef	meat		GENOMIC	WGS	Paired	270144502	63783412	63520469	72289909	70364746	471387	285.57	43.63	287.51	41.42	98.2818	67	46
SRR5058016	SRS1821304	SAMN05968009	SRX2378711	SRP018785	GenomeTrakr Project: US Food and Drug Administration	CFSAN	2016-Nov-28	2016-Nov-28	Salmonella enterica	CFSAN056380	enteritidis	Enteritidis		I	D	g,m	-	FDA	2016-Oct-24	0	United States	Minnesota				prepared food product	bovine	Bos taurus		beef	beef	meat		GENOMIC	WGS	Paired	283888052	67088207	66945108	75675644	73955610	511321	276.28	51.18	278.92	49.62	98.2808	67	43
SRR4473729	SRS1766172	SAMN05948800	SRX2279603	SRP083070	GenomeTrakr Project: State Hygienic Laboratory at the University of Iowa	CFSAN	2016-Oct-28	2016-Oct-28	Salmonella enterica	CFSAN056153	Mbandaka	Mbandaka		I	C1	z10	e,n,z15	SHL	2016-Sep-12	0	United States	Iowa				prepared food product	bovine	Bos taurus		beef trim	beef	meat		GENOMIC	WGS	Paired	313399739	73877150	74717227	83200660	81595462	677957	229.74	41.43	232.53	40.81	97.817	137	40
SRR5058092	SRS1821371	SAMN05968021	SRX2378776	SRP018785	GenomeTrakr Project: US Food and Drug Administration	CFSAN	2016-Nov-28	2016-Nov-28	Salmonella enterica	CFSAN056368	enteritidis	Enteritidis		I	D	g,m	-	FDA	2016-Sep-19	0	United States	Minnesota				prepared food product	bovine	Bos taurus		beef	beef	meat		GENOMIC	WGS	Paired	361044788	85259909	85033116	96609410	93866895	640600	280.53	49.73	283.07	47.78	98.0375	52	22
SRR5058065	SRS1821359	SAMN05968016	SRX2378764	SRP018785	GenomeTrakr Project: US Food and Drug Administration	CFSAN	2016-Nov-28	2016-Nov-28	Salmonella enterica	CFSAN056373	enteritidis	Enteritidis		I	D	g,m	-	FDA	2016-Sep-19	0	United States	Minnesota				prepared food product	bovine	Bos taurus		beef	beef	meat		GENOMIC	WGS	Paired	299367922	70761492	70635928	79997978	77745504	533213	279.12	49.53	282.32	47.38	97.9893	51	36
SRR5058067	SRS1821363	SAMN05968015	SRX2378768	SRP018785	GenomeTrakr Project: US Food and Drug Administration	CFSAN	2016-Nov-28	2016-Nov-28	Salmonella enterica	CFSAN056374	enteritidis	Enteritidis		I	D	g,m	-	FDA	2016-Sep-19	0	United States	Minnesota				prepared food product	bovine	Bos taurus		beef	beef	meat		GENOMIC	WGS	Paired	326422946	77026524	76820496	87367059	84962209	581561	279.15	50.61	282.13	48.58	97.9884	80	50
SRR5058068	SRS1821364	SAMN05968014	SRX2378769	SRP018785	GenomeTrakr Project: US Food and Drug Administration	CFSAN	2016-Nov-28	2016-Nov-28	Salmonella enterica	CFSAN056375	enteritidis	Enteritidis		I	D	g,m	-	FDA	2016-Sep-19	0	United States	Minnesota				prepared food product	bovine	Bos taurus		beef	beef	meat		GENOMIC	WGS	Paired	318442190	75157816	75008877	85227686	82807567	565910	279.88	49.57	282.83	47.51	97.9889	46	32
SRR5058073	SRS1821362	SAMN05968017	SRX2378767	SRP018785	GenomeTrakr Project: US Food and Drug Administration	CFSAN	2016-Nov-28	2016-Nov-28	Salmonella enterica	CFSAN056372	enteritidis	Enteritidis		I	D	g,m	-	FDA	2016-Sep-19	0	United States	Minnesota				prepared food product	bovine	Bos taurus		beef	beef	meat		GENOMIC	WGS	Paired	380665646	90154382	90027703	101484381	98712790	685807	276.17	54.63	278.89	53.13	97.9879	58	36
SRR5058074	SRS1821360	SAMN05968019	SRX2378765	SRP018785	GenomeTrakr Project: US Food and Drug Administration	CFSAN	2016-Nov-28	2016-Nov-28	Salmonella enterica	CFSAN056370	enteritidis	Enteritidis		I	D	g,m	-	FDA	2016-Sep-19	0	United States	Minnesota				prepared food product	bovine	Bos taurus		beef	beef	meat		GENOMIC	WGS	Paired	245066517	57590236	57462998	65806745	64016578	436856	279.07	49.64	281.91	47.73	98.6007	89	69
SRR5058075	SRS1821361	SAMN05968018	SRX2378766	SRP018785	GenomeTrakr Project: US Food and Drug Administration	CFSAN	2016-Nov-28	2016-Nov-28	Salmonella enterica	CFSAN056371	enteritidis	Enteritidis		I	D	g,m	-	FDA	2016-Sep-19	0	United States	Minnesota				prepared food product	bovine	Bos taurus		beef	beef	meat		GENOMIC	WGS	Paired	359862685	84724708	84427323	96689044	93752954	635942	281.62	48.99	284.25	46.83	97.9887	59	42
SRR5058076	SRS1821370	SAMN05968020	SRX2378775	SRP018785	GenomeTrakr Project: US Food and Drug Administration	CFSAN	2016-Nov-28	2016-Nov-28	Salmonella enterica	CFSAN056369	enteritidis	Enteritidis		I	D	g,m	-	FDA	2016-Sep-19	0	United States	South Dakota				prepared food product	bovine	Bos taurus		beef	beef	meat		GENOMIC	WGS	Paired	274661314	65016813	64920091	73339756	71179592	491875	277.47	50.42	280.92	48.46	98.6015	68	44
SRR5058091	SRS1821369	SAMN05968023	SRX2378774	SRP018785	GenomeTrakr Project: US Food and Drug Administration	CFSAN	2016-Nov-28	2016-Nov-28	Salmonella enterica	CFSAN056367	enteritidis	Enteritidis		I	D	g,m	-	FDA	2016-Sep-19	0	United States	Minnesota				prepared food product	bovine	Bos taurus		beef	beef	meat		GENOMIC	WGS	Paired	226640825	53773586	53566086	60438624	58705296	397081	284.32	45.46	286.44	43.35	98.6004	64	40
SRR3136899	SRS1271202	SAMN04440921	SRX1555477	SRP059203	GenomeTrakr Project: Texas Department of State Health Services	CFSAN	2016-Feb-01	2016-Feb-03	Salmonella enterica	CFSAN045431								Texas Department of State Health Services	2016-Jul-02	182	United States	Texas				prepared food product	bovine	Bos taurus		beef for fajita	beef			GENOMIC	WGS	Paired	459829472	106143511	107893424	124698064	121019573	1013575	226.08	51.45	227.59	50.93	98.8418	195	126
SRR3136900	SRS1271201	SAMN04440922	SRX1555478	SRP059203	GenomeTrakr Project: Texas Department of State Health Services	CFSAN	2016-Feb-01	2016-Feb-03	Salmonella enterica	CFSAN045432								Texas Department of State Health Services	2016-Jul-02	182	United States	Texas				prepared food product	bovine	Bos taurus		beef for fajita	beef			GENOMIC	WGS	Paired	375053307	88179098	88476184	99302137	99066033	794545	235.89	40.84	236.14	40.72	98.5635	145	57
SRR1106501	SRS528684	SAMN02368558	SRX425022	SRP022914	Major food bacterial pathogens in the united states and around the world, including Salmonella enterica, E. coli, Shigella, Listeria monocytogenes, Campylobacter Jejuni, and Vibrio parahaemolyticus genome sequencing	UCD-100K	2015-Jul-22	2015-Dec-11	Salmonella enterica subsp. enterica serovar Enteritidis	BCW_2679	Enteritidis	Enteritidis		I	D	g,m	-	Technical University Of Denmark	1999-Jul-02	182	China					prepared food product	bovine	Bos taurus		cooked beef	beef: ground			GENOMIC	WGS	Paired	830972000	206665560	202297445	209167213	212021932	4154860	100	0	100	0	99.8071	121	50
SRR1195641	SRS575640	SAMN02640827	SRX492487	SRP028334	GenomeTrakr Project: Washington State Department of Health Public Health Laboratory	CFSAN	2014-Mar-15	2014-Mar-15	Salmonella enterica subsp. enterica	WAPHL-SAL-A00264	Anatum	Anatum		I	E	e,h	1,6	FDA	2002-Jul-02	182	United States	Connecticut				prepared food product	bovine	Bos taurus		ground beef	beef: ground			GENOMIC	WGS	Paired	722759148	170389760	170899657	190622170	190799358	1544775	233.84	40.82	234.04	40.76	100	68	24
SRR1195659	SRS575658	SAMN02640826	SRX492505	SRP028334	GenomeTrakr Project: Washington State Department of Health Public Health Laboratory	CFSAN	2014-Mar-15	2014-Mar-15	Salmonella enterica subsp. enterica	WAPHL-SAL-A00263	Anatum	Anatum		I	E	e,h	1,6	FDA	2002-Jul-02	182	United States	Connecticut				prepared food product	bovine	Bos taurus		ground beef	beef: ground			GENOMIC	WGS	Paired	656306360	155939984	156381510	172024268	171926002	1426682	229.86	43.7	230.16	43.63	100	72	22
SRR1181520	SRS565296	SAMN02640800	SRX480358	SRP028334	GenomeTrakr Project: Washington State Department of Health Public Health Laboratory	CFSAN	2014-Mar-02	2014-Mar-02	Salmonella enterica subsp. enterica	WAPHL-SAL-A00237	Enteritidis	Enteritidis		I	D	g,m	-	FDA	2002-Jul-02	182	United States	Maryland				prepared food product	bovine	Bos taurus		ground beef	beef: ground			GENOMIC	WGS	Paired	428073026	101610488	101370778	112401508	112638996	900673	237.55	36.93	237.73	36.79	100	50	21
SRR1299219	SRS620531	SAMN02640918	SRX553237	SRP028334	GenomeTrakr Project: Washington State Department of Health Public Health Laboratory	CFSAN	2014-Jun-01	2014-May-27	Salmonella enterica subsp. enterica	WAPHL-SAL-A00355	Montevideo	Montevideo		I	O-54	g,m,s	-	FDA	2002-Jul-02	182	United States	Georgia				prepared food product	bovine	Bos taurus		ground beef	beef: ground			GENOMIC	WGS	Paired	531164838	125254526	125432698	139967221	140490940	1129407	235.04	37.59	235.26	37.48	97.951	71	30
SRR1200767	SRS579507	SAMN02640865	SRX497526	SRP028334	GenomeTrakr Project: Washington State Department of Health Public Health Laboratory	CFSAN	2014-Mar-20	2014-Mar-20	Salmonella enterica subsp. enterica	WAPHL-SAL-A00302	Newport	Newport		I	C2-C3	e,h	1,5	FDA	2002-Jul-02	182	United States	Georgia				prepared food product	bovine	Bos taurus		ground beef	beef: ground			GENOMIC	WGS	Paired	467474370	111072560	109676056	123791539	122842451	993073	235.01	40.49	235.73	39.83	99.9161	78	29
SRR1203019	SRS580838	SAMN02640880	SRX499447	SRP028334	GenomeTrakr Project: Washington State Department of Health Public Health Laboratory	CFSAN	2014-Mar-24	2014-Mar-24	Salmonella enterica subsp. enterica	WAPHL-SAL-A00317	Newport	Newport		I	C2-C3	e,h	1,5	FDA	2002-Jul-02	182	United States	Connecticut				prepared food product	bovine	Bos taurus		ground beef	beef: ground			GENOMIC	WGS	Paired	434951451	103440318	103509363	114427330	113537407	924226	235.1	39.75	235.52	39.39	99.0529	103	34
SRR1514721	SRS659963	SAMN02777647	SRX652288	SRP028607	GenomeTrakr Project: NY State Dept. of Health, Wadsworth Center	CFSAN	2014-Jul-14	2014-Jul-14	Salmonella enterica subsp. enterica	NY-22707	Newport	Newport		I	C2-C3	e,h	1,5	FDA	2002-Jul-02	182	United States	Maryland				prepared food product	bovine	Bos taurus		ground beef	beef: ground			GENOMIC	WGS	Paired	353973988	83112597	84267887	92375730	94147039	786173	224.86	52.58	225.39	52.52	99.8304	110	39
SRR1185790	SRS567665	SAMN02640793	SRX483170	SRP028334	GenomeTrakr Project: Washington State Department of Health Public Health Laboratory	CFSAN	2014-Mar-08	2014-Mar-07	Salmonella enterica subsp. enterica	WAPHL-SAL-A00230	Typhimurium	Typhimurium		I	B	i	1,2	FDA	2002-Jul-02	182	United States	Connecticut				prepared food product	bovine	Bos taurus		ground beef	beef: ground			GENOMIC	WGS	Paired	624699012	147792921	147622430	164509060	164760694	1317250	237	35.52	237.24	35.34	99.9101	90	50
SRR1203017	SRS580836	SAMN02640878	SRX499445	SRP028334	GenomeTrakr Project: Washington State Department of Health Public Health Laboratory	CFSAN	2014-Mar-24	2014-Mar-24	Salmonella enterica subsp. enterica	WAPHL-SAL-A00315	Typhimurium	Typhimurium		I	B	i	1,2	FDA	2002-Jul-02	182	United States	Connecticut				prepared food product	bovine	Bos taurus		ground beef	beef: ground			GENOMIC	WGS	Paired	541373248	128578802	129090169	141849498	141837488	1123191	240.95	30.52	241.05	30.41	99.8894	70	44
SRR1257300	SRS594886	SAMN02640911	SRX522532	SRP028334	GenomeTrakr Project: Washington State Department of Health Public Health Laboratory	CFSAN	2014-Apr-18	2014-Apr-18	Salmonella enterica subsp. enterica	WAPHL-SAL-A00348	Dublin	Dublin		I	D	g,p	-	FDA	2003-Jul-02	182	United States	Oregon				prepared food product	bovine	Bos taurus		ground beef	beef: ground			GENOMIC	WGS	Paired	505878221	118040891	118164550	134517170	135121729	1068221	236.71	37.52	236.86	37.41	98.1927	73	48
SRR1257307	SRS594893	SAMN02640912	SRX522539	SRP028334	GenomeTrakr Project: Washington State Department of Health Public Health Laboratory	CFSAN	2014-Apr-18	2014-Apr-18	Salmonella enterica subsp. enterica	WAPHL-SAL-A00349	Dublin	Dublin		I	D	g,p	-	FDA	2003-Jul-02	182	United States	Oregon				prepared food product	bovine	Bos taurus		ground beef	beef: ground			GENOMIC	WGS	Paired	483395031	113241990	113340946	128123930	128654737	1026091	235.46	38.25	235.64	38.12	98.1927	63	42
SRR1363299	SRS630397	SAMN02640962	SRX581723	SRP028334	GenomeTrakr Project: Washington State Department of Health Public Health Laboratory	CFSAN	2014-Jun-09	2014-Jun-09	Salmonella enterica subsp. enterica	WAPHL-SAL-A00399	Dublin	Dublin		I	D	g,p	-	FDA	2003-Jul-02	182	United States	Minnesota				prepared food product	bovine	Bos taurus		ground beef	beef: ground			GENOMIC	WGS	Paired	618598945	147163108	147528811	162148732	161735200	1371452	225.33	46.55	225.72	46.41	98.5481	92	28
SRR1272853	SRS602958	SAMN02640939	SRX534232	SRP028334	GenomeTrakr Project: Washington State Department of Health Public Health Laboratory	CFSAN	2014-May-06	2014-May-06	Salmonella enterica subsp. enterica	WAPHL-SAL-A00376	Enteritidis	Enteritidis		I	D	g,m	-	FDA	2003-Jul-02	182	United States	Maryland				prepared food product	bovine	Bos taurus		ground beef	beef: ground			GENOMIC	WGS	Paired	192658938	45989278	45843071	50393304	50432020	394363	244.15	22.84	244.38	22.5	100	52	28
SRR1778035	SRS829601	SAMN02777762	SRX857662	SRP028607	GenomeTrakr Project: NY State Dept. of Health, Wadsworth Center	CFSAN	2015-Jan-30	2015-Jan-30	Salmonella enterica	NY-32513	Montevideo	Montevideo		I	O-54	g,m,s	-	FDA	2003-Jul-02	182	United States	Georgia				prepared food product	bovine	Bos taurus		ground beef	beef: ground			GENOMIC	WGS	Paired	114899504	27381192	27419529	30005994	30017329	316629	181.27	71.44	181.62	71.49	100	93	68
SRR1783222	SRS833508	SAMN02777763	SRX862256	SRP028607	GenomeTrakr Project: NY State Dept. of Health, Wadsworth Center	CFSAN	2015-Feb-04	2015-Feb-04	Salmonella enterica	NY-32514	Montevideo	Montevideo		I	O-54	g,m,s	-	FDA	2003-Jul-02	182	United States	Georgia				prepared food product	bovine	Bos taurus		ground beef	beef: ground			GENOMIC	WGS	Paired	405909224	96562990	96882480	106248301	105893450	1139471	177.74	71.69	178.48	71.84	98.128	50	25
SRR1363311	SRS630409	SAMN02640969	SRX581735	SRP028334	GenomeTrakr Project: Washington State Department of Health Public Health Laboratory	CFSAN	2014-Jun-09	2014-Jun-09	Salmonella enterica subsp. enterica	WAPHL-SAL-A00406	Muenchen	Muenchen		I	C2-C3	d	1,2	FDA	2003-Jul-02	182	United States	Tennessee				prepared food product	bovine	Bos taurus		ground beef	beef: ground			GENOMIC	WGS	Paired	521793152	124883460	125173108	135836341	135866050	1164825	223.88	49.54	224.08	49.5	99.8694	67	23
SRR1525269	SRS666469	SAMN02777653	SRX661538	SRP028607	GenomeTrakr Project: NY State Dept. of Health, Wadsworth Center	CFSAN	2014-Jul-25	2014-Jul-25	Salmonella enterica subsp. enterica	NY-29461	Newport	Newport		I	C2-C3	e,h	1,5	FDA	2003-Jul-02	182	United States	California				prepared food product	bovine	Bos taurus		ground beef	beef: ground			GENOMIC	WGS	Paired	534348847	127090626	127444365	139737595	140024461	1156983	230.81	43.67	231.04	43.53	99.9231	101	36
SRR1713619	SRS791433	SAMN02777717	SRX810222	SRP028607	GenomeTrakr Project: NY State Dept. of Health, Wadsworth Center	CFSAN	2014-Dec-15	2014-Dec-15	Salmonella enterica subsp. enterica	NY-30666	Typhimurium var. 5-	Typhimurium	-5	I	B	i	1,2	FDA	2003-Jul-02	182	United States	Maryland				prepared food product	bovine	Bos taurus		ground beef	beef: ground			GENOMIC	WGS	Paired	998327505	237089560	238379281	260955784	261859583	2110002	236.42	36.48	236.72	36.28	99.8642	140	60
SRR1300584	SRS621664	SAMN02646781	SRX554389	SRP032981	GenomeTrakr Project: Minnesota Department of Health	CFSAN	2014-Jun-01	2014-May-27	Salmonella enterica subsp. enterica	MDH-2014-00007	Dublin	Dublin		I	D	g,p	-	MDH	2003-May-28	0	United States	Minnesota				prepared food product	bovine	Bos taurus		ground beef	beef: ground			GENOMIC	WGS	Paired	503784809	120230702	120466088	131705034	131368215	1056122	238.36	34.78	238.65	34.52	98.548	54	29
SRR1562587	SRS693327	SAMN02782582	SRX690853	SRP028334	GenomeTrakr Project: Washington State Department of Health Public Health Laboratory	CFSAN	2014-Sep-02	2014-Sep-02	Salmonella enterica subsp. enterica	WAPHL_SAL-A00530	Berta	Berta		I	D	g,t	-	FDA	2004-Jul-02	182	United States	Maryland				prepared food product	bovine	Bos taurus		ground beef	beef: ground			GENOMIC	WGS	Paired	451127444	107071209	107306558	118060469	118653124	960553	234.79	40.29	234.87	40.24	99.9353	65	35
SRR1299277	SRS620588	SAMN02766946	SRX553294	SRP028812	GenomeTrakr Project: Florida Department of Health, University of Florida	CFSAN	2014-Jun-01	2014-May-27	Salmonella enterica subsp. enterica	FL-NRM001	Braenderup	Braenderup		I	C1	e,h	e,n,z15	FDA	2004-Jul-02	182	United States	Connecticut				prepared food product	bovine	Bos taurus		ground beef	beef: ground			GENOMIC	WGS	Paired	579220242	143065743	142093911	146903339	147085217	1399821	206.32	56.98	207.46	57.02	99.9388	56	33
SRR1299314	SRS620625	SAMN02766947	SRX553331	SRP028812	GenomeTrakr Project: Florida Department of Health, University of Florida	CFSAN	2014-Jun-01	2014-May-27	Salmonella enterica subsp. enterica	FL-NRM002	Braenderup	Braenderup		I	C1	e,h	e,n,z15	FDA	2004-Jul-02	182	United States	Connecticut				prepared food product	bovine	Bos taurus		ground beef	beef: ground			GENOMIC	WGS	Paired	410185192	100831622	100304564	104343101	104688578	966027	211.78	52.97	212.83	52.96	99.8657	58	36
SRR1813426	SRS852727	SAMN02777840	SRX885833	SRP028607	GenomeTrakr Project: NY State Dept. of Health, Wadsworth Center	CFSAN	2015-Feb-23	2015-Feb-23	Salmonella enterica	NY-N159	Braenderup	Braenderup		I	C1	e,h	e,n,z15	FDA	2004-Jul-02	182	United States	Connecticut				prepared food product	bovine	Bos taurus		ground beef	beef: ground			GENOMIC	WGS	Paired	254527314	60676285	61057039	66396269	66384911	526169	241.82	29.95	241.92	29.83	99.9691	58	27
SRR1813427	SRS852749	SAMN02777839	SRX885834	SRP028607	GenomeTrakr Project: NY State Dept. of Health, Wadsworth Center	CFSAN	2015-Feb-23	2015-Feb-23	Salmonella enterica	NY-N158	Braenderup	Braenderup		I	C1	e,h	e,n,z15	FDA	2004-Jul-02	182	United States	Connecticut				prepared food product	bovine	Bos taurus		ground beef	beef: ground			GENOMIC	WGS	Paired	289072732	68931693	69339474	75412496	75378604	596968	242.06	29.31	242.17	29.17	99.9691	57	28
SRR2917942	SRS1164398	SAMN02777838	SRX1433409	SRP028607	GenomeTrakr Project: NY State Dept. of Health, Wadsworth Center	CFSAN	2015-Nov-16	2015-Nov-16	Salmonella enterica	NY-N157	Braenderup	Braenderup		I	C1	e,h	e,n,z15	FDA	2004-Jul-02	182	United States	Connecticut				prepared food product	bovine	Bos taurus		ground beef	beef: ground			GENOMIC	WGS	Paired	461505229	108354786	107917590	122316861	122894822	952704	242.09	29.95	242.33	29.73	99.9294	67	44
SRR1793247	SRS839545	SAMN02777814	SRX868710	SRP028607	GenomeTrakr Project: NY State Dept. of Health, Wadsworth Center	CFSAN	2015-Feb-07	2015-Feb-07	Salmonella enterica	NY-N28	Dublin	Dublin		I	D	g,p	-	FDA	2004-Jul-02	182	United States	California				prepared food product	bovine	Bos taurus		ground beef	beef: ground			GENOMIC	WGS	Paired	276834183	66243546	66614698	72050028	71890421	672334	205.64	60.69	206.11	60.66	100	67	24
SRR1544161	SRS679289	SAMN02782500	SRX675622	SRP028334	GenomeTrakr Project: Washington State Department of Health Public Health Laboratory	CFSAN	2014-Aug-11	2014-Aug-11	Salmonella enterica subsp. enterica	WAPHL_SAL-A00448	Muenster	Muenster		I	E	e,h	1,5	FDA	2004-Jul-02	182	United States	Oregon				prepared food product	bovine	Bos taurus		ground beef	beef: ground			GENOMIC	WGS	Paired	630372278	150189432	148600598	166784598	164771751	1350720	232.84	40.35	233.86	39.78	99.9195	70	35
SRR1544334	SRS679424	SAMN02782503	SRX675789	SRP028334	GenomeTrakr Project: Washington State Department of Health Public Health Laboratory	CFSAN	2014-Aug-12	2014-Aug-12	Salmonella enterica subsp. enterica	WAPHL_SAL-A00451	Muenster	Muenster		I	E	e,h	1,5	FDA	2004-Jul-02	182	United States	Oregon				prepared food product	bovine	Bos taurus		ground beef	beef: ground			GENOMIC	WGS	Paired	552947823	133237668	129709254	146892819	143071147	1192665	230.81	42.68	232.82	41.61	99.9361	84	38
SRR1544371	SRS679453	SAMN02782499	SRX675828	SRP028334	GenomeTrakr Project: Washington State Department of Health Public Health Laboratory	CFSAN	2014-Aug-12	2014-Aug-12	Salmonella enterica subsp. enterica	WAPHL_SAL-A00447	Muenster	Muenster		I	E	e,h	1,5	FDA	2004-Jul-02	182	United States	Oregon				prepared food product	bovine	Bos taurus		ground beef	beef: ground			GENOMIC	WGS	Paired	548386282	130923763	129271674	145142532	143012870	1203481	227.17	46.51	228.49	45.95	99.9673	72	36
SRR1544372	SRS679454	SAMN02782501	SRX675829	SRP028334	GenomeTrakr Project: Washington State Department of Health Public Health Laboratory	CFSAN	2014-Aug-12	2014-Aug-12	Salmonella enterica subsp. enterica	WAPHL_SAL-A00449	Muenster	Muenster		I	E	e,h	1,5	FDA	2004-Jul-02	182	United States	Oregon				prepared food product	bovine	Bos taurus		ground beef	beef: ground			GENOMIC	WGS	Paired	618312221	146685245	146810006	162463750	162309782	1359168	227.27	46.62	227.65	46.52	99.9413	76	33
SRR1544415	SRS679482	SAMN02782502	SRX675872	SRP028334	GenomeTrakr Project: Washington State Department of Health Public Health Laboratory	CFSAN	2014-Aug-12	2014-Aug-12	Salmonella enterica subsp. enterica	WAPHL_SAL-A00450	Muenster	Muenster		I	E	e,h	1,5	FDA	2004-Jul-02	182	United States	Oregon				prepared food product	bovine	Bos taurus		ground beef	beef: ground			GENOMIC	WGS	Paired	426854477	101105036	100696925	112922105	112098049	927205	229.87	44.83	230.5	44.53	99.9673	65	42
SRR1544208	SRS679327	SAMN02782495	SRX675669	SRP028334	GenomeTrakr Project: Washington State Department of Health Public Health Laboratory	CFSAN	2014-Aug-11	2014-Aug-11	Salmonella enterica subsp. enterica	WAPHL_SAL-A00443	Newport	Newport		I	C2-C3	e,h	1,5	FDA	2004-Jul-02	182	United States	Oregon				prepared food product	bovine	Bos taurus		ground beef	beef: ground			GENOMIC	WGS	Paired	585405361	140036557	138099194	155104786	152133672	1256154	232.42	41.26	233.61	40.56	98.4398	96	38
SRR1686641	SRS775433	SAMN02908673	SRX791519	SRP050382	Comparative genomics of 194 Salmonella enterica	U.S. Department of Agriculture	2015-Dec-01	2014-Dec-29	Salmonella enterica	CRJJGF_00167	Give	Give		I	E	l,v	1,7		2004-Jul-02	182	United States					prepared food product	bovine	Bos taurus		ground beef	beef: ground			GENOMIC	WGS	Paired	347214600	83747648	83707403	89748889	89981995	1736073	100	0	100	0	100	60	35
SRR1686637	SRS775429	SAMN02908669	SRX791515	SRP050382	Comparative genomics of 194 Salmonella enterica	U.S. Department of Agriculture	2015-Dec-01	2014-Dec-29	Salmonella enterica	CRJJGF_00163	Orion	Orion		I	E	y	1,5		2004-Jul-02	182	United States					prepared food product	bovine	Bos taurus		ground beef	beef: ground			GENOMIC	WGS	Paired	332912600	80167809	80079382	86300641	86339849	1664563	100	0	100	0	99.9033	179	72
SRR1686634	SRS775426	SAMN02908666	SRX791512	SRP050382	Comparative genomics of 194 Salmonella enterica	U.S. Department of Agriculture	2015-Dec-01	2014-Dec-29	Salmonella enterica	CRJJGF_00160	Uganda	Uganda		I	E	l,z13	1,5		2004-Jul-02	182	United States					prepared food product	bovine	Bos taurus		ground beef	beef: ground			GENOMIC	WGS	Paired	348609800	83416614	83647981	90736291	90778681	1743049	100	0	100	0	100	53	33
SRR2533470	SRS598435	SAMN02646881	SRX1293926	SRP032981	GenomeTrakr Project: Minnesota Department of Health	FDA	2015-Oct-01	2015-Sep-29	Salmonella enterica subsp. enterica	MDH-2014-00107	Reading	Reading		I	B	e,h	1,5	MDH	2004-Jul-02	182	United States	Minnesota				prepared food product	bovine	Bos taurus		ground beef	beef: ground			GENOMIC	WGS	Paired	312713593	73878882	73767153	82114843	82922300	652337	239.65	37.31	239.73	37.22	99.3552	66	40
SRR1653752	SRS745126	SAMN02699773	SRX760521	SRP032981	GenomeTrakr Project: Minnesota Department of Health	CFSAN	2014-Nov-18	2014-Nov-17	Salmonella enterica subsp. enterica	MDH-2014-00607	Typhimurium	Typhimurium		I	B	i	1,2	Minnesota Department of Health	2004-Oct-05	0	United States	Minnesota				prepared food product	bovine	Bos taurus		ground beef	beef: ground			GENOMIC	WGS	Paired	463532402	110970609	110914683	120514720	121096760	989633	234.1	40.64	234.28	40.55	100	79	46
SRR949398	SRS468307	SAMN01902257	SRX332877	SRP028607	GenomeTrakr Project: NY State Dept. of Health, Wadsworth Center	CFSAN	2013-Aug-08	2013-Aug-08	Salmonella enterica subsp. enterica	NY_BAC0500006140	Typhimurium	Typhimurium		I	B	i	1,2	NY	2005-Aug-16	0	United States	New York		Wayne		prepared food product	bovine	Bos taurus		ground beef	beef: ground			GENOMIC	WGS	Paired	755434305	177000265	177560035	200094202	200617252	1622764	232.69	39.44	232.83	39.39	100	68	42
SRR4243072	SRS1692047	SAMN03577059	SRX2164078	SRP057873	GenomeTrakr: OSU-ICOPHAI project	CFSAN	2016-Sep-14	2016-Sep-14	Salmonella enterica subsp. enterica	CFSAN031526	Braenderup	Braenderup		I	C1	e,h	e,n,z15	Addis Ababa Univ.	2005-Jan-01	0	Ethiopia		Central Ethiopia			prepared food product	bovine	Bos taurus		bovine minced meat	beef: ground			GENOMIC	WGS	Paired	357227786	85573553	85052719	92652366	93887756	1218521	146.58	16.89	146.59	16.94	99.8669	80	37
SRR4243077	SRS1692053	SAMN03577064	SRX2164084	SRP057873	GenomeTrakr: OSU-ICOPHAI project	CFSAN	2016-Sep-14	2016-Sep-14	Salmonella enterica subsp. enterica	CFSAN031531	Dublin	Dublin		I	D	g,p	-	Addis Ababa Univ.	2005-Jan-01	0	Ethiopia		Central Ethiopia			prepared food product	bovine	Bos taurus		bovine minced meat	beef: ground			GENOMIC	WGS	Paired	428260282	102450025	101952661	111155695	112627491	1454872	147.19	15.57	147.18	15.65	100	65	31
SRR1686632	SRS775424	SAMN02908664	SRX791510	SRP050382	Comparative genomics of 194 Salmonella enterica	U.S. Department of Agriculture	2015-Dec-01	2014-Dec-29	Salmonella enterica	CRJJGF_00158	Agona	Agona		I	B	f,g,s	1,2		2005-Jul-02	182	United States					prepared food product	bovine	Bos taurus		ground beef	beef: ground			GENOMIC	WGS	Paired	370141200	87710456	88001485	97139205	97262520	1850706	100	0	100	0	100	55	35
SRR1122493	SRS536064	SAMN02368388	SRX436238	SRP022914	Major food bacterial pathogens in the united states and around the world, including Salmonella enterica, E. coli, Shigella, Listeria monocytogenes, Campylobacter Jejuni, and Vibrio parahaemolyticus genome sequencing	UCD-100K	2015-Jul-22	2015-Dec-12	Salmonella enterica subsp. enterica serovar Dublin	BCW_3413	Dublin	Dublin		I	D	g,p	-	FDA/NCTR	2005-Jul-02	182	United States	Minnesota				prepared food product	bovine	Bos taurus		ground beef	beef: ground			GENOMIC	WGS	Paired	428309600	105434843	104595027	108513131	109481531	2141548	100	0	100	0	98.5486	109	56
SRR1598881	SRS716260	SAMN02782627	SRX722047	SRP028334	GenomeTrakr Project: Washington State Department of Health Public Health Laboratory	CFSAN	2014-Oct-06	2014-Oct-06	Salmonella enterica subsp. enterica	WAPHL_SAL-A00575	Dublin	Dublin		I	D	g,p	-	FDA	2005-Jul-02	182	United States	California				prepared food product	bovine	Bos taurus		ground beef	beef: ground			GENOMIC	WGS	Paired	297418614	69944565	69923714	78561628	78969280	616471	241.17	32.21	241.29	32.1	98.3848	82	62
SRR1200633	SRS579395	SAMN02313943	SRX497399	SRP040400	Foodborne Pathogen Survey	CFSAN	2014-Mar-20	2014-Mar-20	Salmonella enterica subsp. enterica serovar Heidelberg str. CFSAN003465	CFSAN003465	Heidelberg	Heidelberg		I	B	r	1,2		2005-Jul-02	182	United States	Missouri				prepared food product	bovine	Bos taurus		ground beef	beef: ground			GENOMIC	WGS	Paired	172118868	40379683	40370769	45116632	46225931	365176	235.57	42.72	235.76	42.67	98.5059	112	53
SRR1528479	SRS667966	SAMN02894130	SRX663091	SRP028894	GenomeTrakr Project: Arizona State Public Health Laboratory	CFSAN	2014-Jul-28	2014-Jul-28	Salmonella enterica subsp. enterica	AZ-TG74324	Minnesota	Minnesota		I	L	b	e,n,x	FDA	2005-Jul-02	182	United States	Connecticut				prepared food product	bovine	Bos taurus		ground beef	beef: ground			GENOMIC	WGS	Paired	546419743	129404039	130703900	143537293	142754351	1167117	233.86	39.16	234.32	38.81	99.8662	102	32
SRR1556983	SRS688666	SAMN02894132	SRX685817	SRP028894	GenomeTrakr Project: Arizona State Public Health Laboratory	CFSAN	2014-Aug-25	2014-Aug-25	Salmonella enterica subsp. enterica	AZ-TG74748	Montevideo	Montevideo		I	O-54	g,m,s	-	FDA	2005-Jul-02	182	United States	Minnesota				prepared food product	bovine	Bos taurus		ground beef	beef: ground			GENOMIC	WGS	Paired	521616333	122431845	124634909	137348552	137174707	1088377	239.44	34.43	239.82	34.07	99.9268	79	34
SRR1763810	SRS965891	SAMN03269473	SRX845962	SRP028812	GenomeTrakr Project: Florida Department of Health, University of Florida	CFSAN	2015-Jun-19	2015-Jan-16	Salmonella enterica	FL-NRM121	Montevideo	Montevideo		I	O-54	g,m,s	-	FDA	2005-Jul-02	182	United States	Oregon				prepared food product	bovine	Bos taurus		ground beef	beef: ground			GENOMIC	WGS	Paired	463023263	109549713	108557556	122215142	122669176	1076812	214.62	52.46	215.37	52.42	90.2924	1826	790
SRR1556965	SRS688649	SAMN02894138	SRX685799	SRP028894	GenomeTrakr Project: Arizona State Public Health Laboratory	CFSAN	2014-Aug-25	2014-Aug-25	Salmonella enterica subsp. enterica	AZ-TG74868	Muenster	Muenster		I	E	e,h	1,5	FDA	2005-Jul-02	182	United States	New Mexico				prepared food product	bovine	Bos taurus		ground beef	beef: ground			GENOMIC	WGS	Paired	247679812	59125625	59902860	64192903	64452229	507705	243.82	26.44	244.02	26.2	99.9394	64	33
SRR1773656	SRS965934	SAMN03269483	SRX853491	SRP028812	GenomeTrakr Project: Florida Department of Health, University of Florida	CFSAN	2015-Jun-19	2015-Jan-27	Salmonella enterica	FL-NRM153	Muenster	Muenster		I	E	e,h	1,5	FDA	2005-Jul-02	182	United States	Connecticut				prepared food product	bovine	Bos taurus		ground beef	beef: ground			GENOMIC	WGS	Paired	347262275	83765482	82580227	90342657	90537333	813124	213.04	55.8	214.04	55.73	98.9635	2151	139
SRR1774022	SRS965933	SAMN03269482	SRX853855	SRP028812	GenomeTrakr Project: Florida Department of Health, University of Florida	CFSAN	2015-Jun-19	2015-Jan-27	Salmonella enterica	FL-NRM152	Muenster	Muenster		I	E	e,h	1,5	FDA	2005-Jul-02	182	United States	Connecticut				prepared food product	bovine	Bos taurus		ground beef	beef: ground			GENOMIC	WGS	Paired	454405861	111193371	110135591	116292965	116616424	1316503	172.16	68.26	173	68.65	98.9575	2020	184
SRR1777697	SRS966032	SAMN03269493	SRX857343	SRP028812	GenomeTrakr Project: Florida Department of Health, University of Florida	CFSAN	2015-Jun-19	2015-Jan-28	Salmonella enterica	FL-NRM180	Saintpaul	Saintpaul		I	B	e,h	1,2	FDA	2005-Jul-02	182	United States	Tennessee				prepared food product	bovine	Bos taurus		ground beef	beef: ground			GENOMIC	WGS	Paired	419686946	103512245	102530980	106739047	106715845	1293124	161.6	68.74	162.95	69.38	96.9511	2584	291
SRR3066228	SRS1228797	SAMN03577248	SRX1508296	SRP057873	GenomeTrakr: OSU-ICOPHAI project	CFSAN	2015-Dec-30	2015-Dec-30	Salmonella enterica subsp. enterica	CFSAN031715								Ohio State Univ.	2005-Sep-23	0	Ethiopia		Central Ethiopia			prepared food product	bovine	Bos taurus		bovine minced beef	beef: ground			GENOMIC	WGS	Paired	370510962	109213799	108974202	75827903	76453594	813199	227.74	49.55	227.88	49.53	53.2047	1475	1164
SRR3115985	SRS1260363	SAMN03577269	SRX1543868	SRP057873	GenomeTrakr: OSU-ICOPHAI project	CFSAN	2016-Jan-25	2016-Jan-25	Salmonella enterica subsp. enterica	CFSAN031736								Ohio State Univ.	2005-Sep-23	0	Ethiopia		Central Ethiopia			prepared food product	bovine	Bos taurus		bovine minced meat	beef: ground			GENOMIC	WGS	Paired	218903671	52010114	52479886	56977759	57382132	633123	171.36	68.76	174.4	69.96	100	52	26
SRR3115967	SRS1260355	SAMN03577267	SRX1543849	SRP057873	GenomeTrakr: OSU-ICOPHAI project	CFSAN	2016-Jan-25	2016-Jan-25	Salmonella enterica subsp. enterica	CFSAN031734								Ohio State Univ.	2005-Sep-23	0	Ethiopia		Central Ethiopia			prepared food product	bovine	Bos taurus		bovine minced meat	beef: ground			GENOMIC	WGS	Paired	320386920	75901291	76435436	83734336	84153328	968448	163.9	69.31	166.93	70.52	99.9663	61	25
SRR1946860	SRS888727	SAMN03275950	SRX973482	SRP028607	GenomeTrakr Project: NY State Dept. of Health, Wadsworth Center	CFSAN	2015-Mar-30	2015-Mar-30	Salmonella enterica	NY-N11249	Anatum	Anatum		I	E	e,h	1,6	FDA	2006-Jul-02	182	United States	Tennessee				prepared food product	bovine	Bos taurus		ground beef	beef: ground			GENOMIC	WGS	Paired	252796658	59144866	59382606	66948252	67306269	525002	240.75	32.95	240.77	32.91	99.4938	119	94
SRR1946908	SRS888767	SAMN03275931	SRX973525	SRP028607	GenomeTrakr Project: NY State Dept. of Health, Wadsworth Center	CFSAN	2015-Mar-30	2015-Mar-30	Salmonella enterica	NY-N11230	Anatum	Anatum		I	E	e,h	1,6	FDA	2006-Jul-02	182	United States	Tennessee				prepared food product	bovine	Bos taurus		ground beef	beef: ground			GENOMIC	WGS	Paired	441999570	105044524	105065553	115863855	115890078	1048208	210.58	59.22	211.09	59.18	99.4342	102	58
SRR1909005	SRS870905	SAMN03275932	SRX950660	SRP028607	GenomeTrakr Project: NY State Dept. of Health, Wadsworth Center	CFSAN	2015-Mar-10	2015-Mar-10	Salmonella enterica	NY-N11231	Blockley	Blockley		I	C2-C3	k	1,5	FDA	2006-Jul-02	182	United States	Tennessee				prepared food product	bovine	Bos taurus		ground beef	beef: ground			GENOMIC	WGS	Paired	173601491	40446037	40984203	46115744	46052007	354802	244.62	24.64	244.67	24.52	99.9669	64	28
SRR2064127	SRS962763	SAMN03291630	SRX1059660	SRP028334	GenomeTrakr Project: Washington State Department of Health Public Health Laboratory	CFSAN	2015-Jun-17	2015-Jun-16	Salmonella enterica	WAPHL_SAL-A00801	Dublin	Dublin		I	D	g,p	-	FDA	2006-Jul-02	182	United States	New Mexico				prepared food product	bovine	Bos taurus		ground beef	beef: ground			GENOMIC	WGS	Paired	555231323	130801722	130876968	146108197	147338408	1175204	236.04	39.7	236.41	39.49	98.4221	62	47
SRR1686538	SRS775330	SAMN02908570	SRX791416	SRP050382	Comparative genomics of 194 Salmonella enterica	U.S. Department of Agriculture	2015-Dec-01	2014-Dec-29	Salmonella enterica	CRJJGF_00063	Brandenburg	Brandenburg		I	B	l,v	e,n,z15		2006-Jul-02	182	United States					prepared food product	bovine	Bos taurus		ground beef	beef: ground			GENOMIC	WGS	Paired	349536800	84113384	84126986	90528095	90580747	1747684	100	0	100	0	99.7555	58	46
SRR1946897	SRS888762	SAMN03275951	SRX973513	SRP028607	GenomeTrakr Project: NY State Dept. of Health, Wadsworth Center	CFSAN	2015-Mar-30	2015-Mar-30	Salmonella enterica	NY-N11252	Johannesburg	Johannesburg		I	R	b	e,n,x	FDA	2006-Jul-02	182	United States	Tennessee				prepared food product	bovine	Bos taurus		ground beef	beef: ground			GENOMIC	WGS	Paired	308478912	71579067	71880912	82294189	82709904	633305	243.53	27.71	243.56	27.66	99.689	115	79
SRR1823683	SRS965886	SAMN03269468	SRX895229	SRP028812	GenomeTrakr Project: Florida Department of Health, University of Florida	CFSAN	2015-Jun-19	2015-Mar-03	Salmonella enterica	FL-NRM275	Litchfield	Litchfield		I	C2-C3	l,v	1,2	FDA	2006-Jul-02	182	United States	Connecticut				prepared food product	bovine	Bos taurus		ground beef	beef: ground			GENOMIC	WGS	Paired	417205208	101388182	100776345	107366665	107534470	1205575	172.03	68.15	174.03	68.97	99.4762	433	101
SRR1823694	SRS965890	SAMN03269472	SRX895241	SRP028812	GenomeTrakr Project: Florida Department of Health, University of Florida	CFSAN	2015-Jun-19	2015-Mar-03	Salmonella enterica	FL-NRM265	Mbandaka	Mbandaka		I	C1	z10	e,n,z15	FDA	2006-Jul-02	182	United States	Connecticut				prepared food product	bovine	Bos taurus		ground beef	beef: ground			GENOMIC	WGS	Paired	403001043	96249030	95552081	105516886	105648921	960154	208.93	55.37	210.79	55.34	98.548	813	175
SRR2533346	SRS1092766	SAMN03291698	SRX1293831	SRP028334	GenomeTrakr Project: Washington State Department of Health Public Health Laboratory	FDA	2015-Oct-01	2015-Sep-29	Salmonella enterica	WAPHL_SAL-A00869	Mbandaka	Mbandaka		I	C1	z10	e,n,z15	FDA	2006-Jul-02	182	United States	Oregon				prepared food product	bovine	Bos taurus		ground beef	beef: ground			GENOMIC	WGS	Paired	347590872	82776044	82870808	90773245	91149974	719770	241.29	33.02	241.63	32.73	98.0925	118	33
SRR1793267	SRS965929	SAMN03269476	SRX868730	SRP028812	GenomeTrakr Project: Florida Department of Health, University of Florida	CFSAN	2015-Jun-19	2015-Feb-07	Salmonella enterica	FL-NRM222	Montevideo	Montevideo		I	O-54	g,m,s	-	FDA	2006-Jul-02	182	United States	California				prepared food product	bovine	Bos taurus		ground beef	beef: ground			GENOMIC	WGS	Paired	511824225	123279506	122788250	132563690	133063870	1437966	177.79	65.44	178.15	65.59	99.9105	146	41
SRR1812850	SRS965924	SAMN03269478	SRX885382	SRP028812	GenomeTrakr Project: Florida Department of Health, University of Florida	CFSAN	2015-Jun-19	2015-Feb-21	Salmonella enterica	FL-NRM252	Montevideo	Montevideo		I	O-54	g,m,s	-	FDA	2006-Jul-02	182	United States	Colorado				prepared food product	bovine	Bos taurus		ground beef	beef: ground			GENOMIC	WGS	Paired	347558156	83342696	83059765	90119573	90992582	895538	193.62	61.98	194.48	62.07	99.6003	334	54
SRR1822293	SRS859946	SAMN03291527	SRX893820	SRP028334	GenomeTrakr Project: Washington State Department of Health Public Health Laboratory	CFSAN	2015-Mar-01	2015-Mar-01	Salmonella enterica	WAPHL_SAL-A00698	Montevideo	Montevideo		I	O-54	g,m,s	-	FDA	2006-Jul-02	182	United States	Georgia				prepared food product	bovine	Bos taurus		ground beef	beef: ground			GENOMIC	WGS	Paired	442153868	104669602	104721060	116013215	116706319	941558	234.73	43.07	234.87	42.99	99.9653	81	25
SRR1822309	SRS859956	SAMN03291528	SRX893837	SRP028334	GenomeTrakr Project: Washington State Department of Health Public Health Laboratory	CFSAN	2015-Mar-01	2015-Mar-01	Salmonella enterica	WAPHL_SAL-A00699	Montevideo	Montevideo		I	O-54	g,m,s	-	FDA	2006-Jul-02	182	United States	Georgia				prepared food product	bovine	Bos taurus		ground beef	beef: ground			GENOMIC	WGS	Paired	464013293	109834172	109042720	122521115	122556611	991216	233.88	44.92	234.24	44.65	99.9653	57	27
SRR1822310	SRS859955	SAMN03291535	SRX893838	SRP028334	GenomeTrakr Project: Washington State Department of Health Public Health Laboratory	CFSAN	2015-Mar-01	2015-Mar-01	Salmonella enterica	WAPHL_SAL-A00706	Montevideo	Montevideo		I	O-54	g,m,s	-	FDA	2006-Jul-02	182	United States	Georgia				prepared food product	bovine	Bos taurus		ground beef	beef: ground			GENOMIC	WGS	Paired	427025277	101400150	101127537	111899833	112524568	921325	231.62	47.39	231.87	47.24	100	47	25
SRR1951870	SRS892909	SAMN03275955	SRX977920	SRP028607	GenomeTrakr Project: NY State Dept. of Health, Wadsworth Center	CFSAN	2015-Apr-03	2015-Apr-03	Salmonella enterica	NY-N11256	Montevideo	Montevideo		I	O-54	g,m,s	-	FDA	2006-Jul-02	182	United States	Tennessee				prepared food product	bovine	Bos taurus		ground beef	beef: ground			GENOMIC	WGS	Paired	513597599	119909960	120608508	136175415	136888102	1057116	242.88	27.87	242.96	27.78	99.9643	44	23
SRR1812852	SRS965925	SAMN03269481	SRX885384	SRP028812	GenomeTrakr Project: Florida Department of Health, University of Florida	CFSAN	2015-Jun-19	2015-Feb-21	Salmonella enterica	FL-NRM249	Muenchen	Muenchen		I	C2-C3	d	1,2	FDA	2006-Jul-02	182	United States	Colorado				prepared food product	bovine	Bos taurus		ground beef	beef: ground			GENOMIC	WGS	Paired	284917166	68051196	67942930	74066374	74837976	664090	214.21	51.87	214.82	51.8	99.6614	307	46
SRR3210451	SRS1327868	SAMN03291647	SRX1618715	SRP028334	GenomeTrakr Project: Washington State Department of Health Public Health Laboratory	CFSAN	2016-Mar-07	2016-Mar-08	Salmonella enterica	WAPHL_SAL-A00818	Muenster	Muenster		I	E	e,h	1,5	FDA	2006-Jul-02	182	United States	New Mexico				prepared food product	bovine	Bos taurus		ground beef	beef: ground			GENOMIC	WGS	Paired	341099549	80195641	80864963	89816133	90123279	752046	226.58	51.75	226.99	51.63	99.919	100	56
SRR1686523	SRS775315	SAMN02908555	SRX791401	SRP050382	Comparative genomics of 194 Salmonella enterica	U.S. Department of Agriculture	2015-Dec-01	2014-Dec-29	Salmonella enterica	CRJJGF_00048	Meleagridis	Meleagridis		I	E	e,h	l,w		2006-Jul-02	182	United States					prepared food product	bovine	Bos taurus		ground beef	beef: ground			GENOMIC	WGS	Paired	365576200	86881021	86602734	95829895	96073844	1827881	100	0	100	0	100	68	45
SRR1686610	SRS775402	SAMN02908642	SRX791488	SRP050382	Comparative genomics of 194 Salmonella enterica	U.S. Department of Agriculture	2015-Dec-01	2014-Dec-29	Salmonella enterica	CRJJGF_00135	Muenster	Muenster		I	E	e,h	1,5		2006-Jul-02	182	United States					prepared food product	bovine	Bos taurus		ground beef	beef: ground			GENOMIC	WGS	Paired	389690600	93765854	93730293	100985410	101176489	1948453	100	0	100	0	100	46	32
SRR2062220	SRS960595	SAMN03291614	SRX1058179	SRP028334	GenomeTrakr Project: Washington State Department of Health Public Health Laboratory	CFSAN	2015-Jun-13	2015-Jun-13	Salmonella enterica	WAPHL_SAL-A00785	Schwarzengrund	Schwarzengrund		I	B	d	1,7	FDA	2006-Jul-02	182	United States	Minnesota				prepared food product	bovine	Bos taurus		ground beef	beef: ground			GENOMIC	WGS	Paired	440406301	105013922	104671989	114962439	115640699	1127646	194.83	63.9	195.72	64.06	99.9687	105	29
SRR1822300	SRS859950	SAMN03291534	SRX893827	SRP028334	GenomeTrakr Project: Washington State Department of Health Public Health Laboratory	CFSAN	2015-Mar-01	2015-Mar-01	Salmonella enterica	WAPHL_SAL-A00705	Tennessee	Tennessee		I	C1	z29	1,2	FDA	2006-Jul-02	182	United States	Georgia				prepared food product	bovine	Bos taurus		ground beef	beef: ground			GENOMIC	WGS	Paired	412605151	99268317	97386018	108158357	107730808	884872	232.8	46.45	233.49	45.94	99.1391	67	29
SRR2533343	SRS1092765	SAMN03291694	SRX1293832	SRP028334	GenomeTrakr Project: Washington State Department of Health Public Health Laboratory	FDA	2015-Oct-01	2015-Sep-29	Salmonella enterica	WAPHL_SAL-A00865	Typhimurium	Typhimurium		I	B	i	1,2	FDA	2006-Jul-02	182	United States	Oregon				prepared food product	bovine	Bos taurus		ground beef	beef: ground			GENOMIC	WGS	Paired	369375107	88076039	88437532	96146558	96690287	776863	237.58	37.01	237.89	36.83	99.9113	158	74
SRR1686639	SRS775431	SAMN02908671	SRX791517	SRP050382	Comparative genomics of 194 Salmonella enterica	U.S. Department of Agriculture	2015-Dec-01	2014-Dec-29	Salmonella enterica	CRJJGF_00165	IIIb 61:-:1,5,7	IIIb 61:k:1,5,(7)		IIIb	O-61	k	1,5,(7)		2007-Jul-02	182	United States					prepared food product	bovine	Bos taurus		ground beef	beef: ground			GENOMIC	WGS	Paired	384800000	94753490	94858892	97632856	97523096	1924000	100	0	100	0	99.9418	126	83
SRR1686576	SRS775368	SAMN02908608	SRX791454	SRP050382	Comparative genomics of 194 Salmonella enterica	U.S. Department of Agriculture	2015-Dec-01	2014-Dec-29	Salmonella enterica	CRJJGF_00101	Lille	Lille		I	C1	z38	-		2007-Jul-02	182	United States					prepared food product	bovine	Bos taurus		ground beef	beef: ground			GENOMIC	WGS	Paired	430469200	103490552	103136617	111381343	112403855	2152346	100	0	100	0	100	68	44
SRR2143455	SRS1022593	SAMN03842236	SRX1132017	SRP061987	GenomeTrakr Project: Maryland Department of Health and Mental Hygiene	CFSAN	2015-Aug-04	2015-Aug-04	Salmonella enterica subsp. enterica	CVM-N14794	Anatum	Anatum		I	E	e,h	1,6	FDA	2007-Jul-02	182	United States	Minnesota				prepared food product	bovine	Bos taurus		ground beef	beef: ground			GENOMIC	WGS	Paired	342118504	80687469	80378709	90521051	90512410	711998	240.09	34.52	240.41	34.25	99.7199	74	31
SRR2143454	SRS1022594	SAMN03842235	SRX1132016	SRP061987	GenomeTrakr Project: Maryland Department of Health and Mental Hygiene	CFSAN	2015-Aug-04	2015-Aug-04	Salmonella enterica subsp. enterica	CVM-N14793	Cerro	Cerro		I	K	z4,z23	1,5	FDA	2007-Jul-02	182	United States	Minnesota				prepared food product	bovine	Bos taurus		ground beef	beef: ground			GENOMIC	WGS	Paired	338769228	80040909	79792550	89504163	89417921	696463	243.09	28.95	243.33	28.7	99.8784	94	41
SRR1686614	SRS775406	SAMN02908646	SRX791492	SRP050382	Comparative genomics of 194 Salmonella enterica	U.S. Department of Agriculture	2015-Dec-01	2014-Dec-29	Salmonella enterica	CRJJGF_00140	Dublin	Dublin		I	D	g,p	-		2007-Jul-02	182	United States					prepared food product	bovine	Bos taurus		ground beef	beef: ground			GENOMIC	WGS	Paired	376881600	91116301	90917654	97391466	97426468	1884408	100	0	100	0	100	42	26
SRR2143501	SRS1022639	SAMN03842234	SRX1132062	SRP061987	GenomeTrakr Project: Maryland Department of Health and Mental Hygiene	CFSAN	2015-Aug-04	2015-Aug-04	Salmonella enterica subsp. enterica	CVM-N14792	I 4,5,12:i:-	I 1,4,[5],12:i:-		I	B	i	-	FDA	2007-Jul-02	182	United States	Minnesota				prepared food product	bovine	Bos taurus		ground beef	beef: ground			GENOMIC	WGS	Paired	335030109	79101842	79057956	88268278	88590973	696543	240.38	32.81	240.61	32.62	99.8882	82	47
SRR2078197	SRS971938	SAMN03276096	SRX1073059	SRP028607	GenomeTrakr Project: NY State Dept. of Health, Wadsworth Center	CFSAN	2015-Jun-30	2015-Jun-25	Salmonella enterica	NY-N14612	Montevideo	Montevideo		I	O-54	g,m,s	-	FDA	2007-Jul-02	182	United States	California				prepared food product	bovine	Bos taurus		ground beef	beef: ground			GENOMIC	WGS	Paired	386176000	96226089	93520822	103831501	92597532	772352	250	0	250	0	97.7794	113	44
SRR2533524	SRS1092907	SAMN03842309	SRX1293979	SRP061987	GenomeTrakr Project: Maryland Department of Health and Mental Hygiene	FDA	2015-Oct-01	2015-Sep-29	Salmonella enterica subsp. enterica	CVM-N15772	Montevideo	Montevideo		I	O-54	g,m,s	-	FDA	2007-Jul-02	182	United States	New Mexico				prepared food product	bovine	Bos taurus		ground beef	beef: ground			GENOMIC	WGS	Paired	574570648	134280831	134441628	152544260	153287724	1174362	244.56	25.77	244.71	25.6	99.9049	54	29
SRR2533533	SRS1092912	SAMN03842346	SRX1293997	SRP061987	GenomeTrakr Project: Maryland Department of Health and Mental Hygiene	FDA	2015-Oct-01	2015-Sep-29	Salmonella enterica subsp. enterica	CVM-N15813	Montevideo	Montevideo		I	O-54	g,m,s	-	FDA	2007-Jul-02	182	United States	Tennessee				prepared food product	bovine	Bos taurus		ground beef	beef: ground			GENOMIC	WGS	Paired	501489220	118092277	118068101	132305940	133009985	1025188	244.51	26.26	244.66	26.07	97.8643	57	34
SRR2533441	SRS1092644	SAMN03842278	SRX1293628	SRP061987	GenomeTrakr Project: Maryland Department of Health and Mental Hygiene	FDA	2015-Oct-01	2015-Sep-29	Salmonella enterica subsp. enterica	CVM-N15740	Muenster	Muenster		I	E	e,h	1,5	FDA	2007-Jul-02	182	United States	California				prepared food product	bovine	Bos taurus		ground beef	beef: ground			GENOMIC	WGS	Paired	275347315	64751920	64498311	72978547	73047907	717595	191.39	65.67	192.32	65.85	99.9666	191	52
SRR2533556	SRS1092935	SAMN03842270	SRX1294021	SRP061987	GenomeTrakr Project: Maryland Department of Health and Mental Hygiene	FDA	2015-Oct-01	2015-Sep-29	Salmonella enterica subsp. enterica	CVM-N15250	Muenster	Muenster		I	E	e,h	1,5	FDA	2007-Jul-02	182	United States	Oregon				prepared food product	bovine	Bos taurus		ground beef	beef: ground			GENOMIC	WGS	Paired	436632913	102865641	102505470	115330154	115888876	915219	238.44	38.61	238.64	38.44	99.9435	70	39
SRR1686500	SRS775292	SAMN02908532	SRX791378	SRP050382	Comparative genomics of 194 Salmonella enterica	U.S. Department of Agriculture	2015-Dec-01	2014-Dec-29	Salmonella enterica	CRJJGF_00025	Heidelberg	Heidelberg		I	B	r	1,2		2007-Jul-02	182	United States					prepared food product	bovine	Bos taurus		ground beef	beef: ground			GENOMIC	WGS	Paired	495210200	118966665	118696076	128236432	129244582	2476051	100	0	100	0	100	50	34
SRR1951854	SRS892923	SAMN03275985	SRX977907	SRP028607	GenomeTrakr Project: NY State Dept. of Health, Wadsworth Center	CFSAN	2015-Apr-03	2015-Apr-03	Salmonella enterica	NY-N13128	Saintpaul	Saintpaul		I	B	e,h	1,2	FDA	2007-Jul-02	182	United States	New Mexico				prepared food product	bovine	Bos taurus		ground beef	beef: ground			GENOMIC	WGS	Paired	223456593	53979972	53938755	57683650	57749072	587630	189.8	67.52	190.46	67.63	99.9779	64	31
SRR2533574	SRS1092956	SAMN03276121	SRX1294123	SRP028607	GenomeTrakr Project: NY State Dept. of Health, Wadsworth Center	FDA	2015-Oct-01	2015-Sep-29	Salmonella enterica	NY-N14747	I 4,12:i:-	I 1,4,[5],12:i:-		I	B	i	-	FDA	2007-Jul-02	182	United States	Colorado				prepared food product	bovine	Bos taurus		ground beef	beef: ground			GENOMIC	WGS	Paired	194895055	45356432	45702200	51106310	52711101	406074	239.79	35	240.16	34.77	99.8899	69	49
SRR1967103	SRS903705	SAMN03275998	SRX988940	SRP028607	GenomeTrakr Project: NY State Dept. of Health, Wadsworth Center	CFSAN	2015-Apr-11	2015-Apr-11	Salmonella enterica	NY-N13142	Typhimurium	Typhimurium		I	B	i	1,2	FDA	2007-Jul-02	182	United States	Tennessee				prepared food product	bovine	Bos taurus		ground beef	beef: ground			GENOMIC	WGS	Paired	465277291	108047744	109165636	124423916	123604785	970483	239.66	35.46	239.76	35.34	100	88	54
SRR1973696	SRS909435	SAMN03275997	SRX995037	SRP028607	GenomeTrakr Project: NY State Dept. of Health, Wadsworth Center	CFSAN	2015-Apr-14	2015-Apr-14	Salmonella enterica	NY-N13141	Typhimurium	Typhimurium		I	B	i	1,2	FDA	2007-Jul-02	182	United States	Tennessee				prepared food product	bovine	Bos taurus		ground beef	beef: ground			GENOMIC	WGS	Paired	348824240	81514341	82493991	92860667	91935081	723127	241.16	32.96	241.22	32.85	99.9488	77	44
SRR2533480	SRS1092863	SAMN03842321	SRX1293936	SRP061987	GenomeTrakr Project: Maryland Department of Health and Mental Hygiene	FDA	2015-Oct-01	2015-Sep-29	Salmonella enterica subsp. enterica	CVM-N15788	Typhimurium var. 5-	Typhimurium	-5	I	B	i	1,2	FDA	2007-Jul-02	182	United States	New Mexico				prepared food product	bovine	Bos taurus		ground beef	beef: ground			GENOMIC	WGS	Paired	404291522	96833852	96543913	105375778	105428761	1032604	195.12	65.73	196.41	65.89	99.8811	68	42
SRR1299353	SRS620665	SAMN02403427	SRX553371	SRP033708	GenomeTrakr Project: Virginia - Division of Consolidated Laboratory Services	CFSAN	2014-Jun-01	2014-May-27	Salmonella enterica subsp. enterica	VA_WGS-00206	Typhimurium	Typhimurium		I	B	i	1,2	VA	2007-Jun-01	0	United States	Virginia				prepared food product	bovine	Bos taurus		hamburger	beef: ground			GENOMIC	WGS	Paired	205163647	48046560	48675705	53895576	54499434	441941	231.86	47.39	232.37	47.16	96.9551	93	61
SRR1272533	SRS602900	SAMN02403431	SRX534174	SRP033708	GenomeTrakr Project: Virginia - Division of Consolidated Laboratory Services	CFSAN	2014-May-06	2014-May-06	Salmonella enterica subsp. enterica	VA_WGS-00210	Kentucky	Kentucky		I	C2-C3	i	z6	VA	2007-Sep-01	0	United States	Virginia				prepared food product	bovine	Bos taurus		ground chuck	beef: ground			GENOMIC	WGS	Paired	526666800	125080588	125399692	137545486	138569235	1118942	235.29	38.98	235.39	38.92	99.9049	76	29
SRR1299354	SRS620667	SAMN02403430	SRX553372	SRP033708	GenomeTrakr Project: Virginia - Division of Consolidated Laboratory Services	CFSAN	2014-Jun-01	2014-May-27	Salmonella enterica subsp. enterica	VA_WGS-00209	Montevideo	Montevideo		I	O-54	g,m,s	-	VA	2007-Sep-01	0	United States	Virginia				prepared food product	bovine	Bos taurus		ground chuck	beef: ground			GENOMIC	WGS	Paired	677596479	158836823	159903014	178281646	180483156	1441886	234.81	40.74	235.13	40.64	100	67	27
SRR1272537	SRS602903	SAMN02403432	SRX534177	SRP033708	GenomeTrakr Project: Virginia - Division of Consolidated Laboratory Services	CFSAN	2014-May-06	2014-May-06	Salmonella enterica subsp. enterica	VA_WGS-00211	Muenster	Muenster		I	E	e,h	1,5	VA	2008-Jan-01	0	United States	Virginia				prepared food product	bovine	Bos taurus		ground beef	beef: ground			GENOMIC	WGS	Paired	490854426	116064211	116460551	128695937	129566589	1034661	237.15	37.99	237.26	37.9	99.6986	69	36
SRR1272815	SRS602942	SAMN02403433	SRX534216	SRP033708	GenomeTrakr Project: Virginia - Division of Consolidated Laboratory Services	CFSAN	2014-May-06	2014-May-06	Salmonella enterica subsp. enterica	VA_WGS-00212								VA	2008-Jan-01	0	United States	Virginia				prepared food product	bovine	Bos taurus		ground beef	beef: ground			GENOMIC	WGS	Paired	325608964	76716471	77229909	85734398	85856918	706768	230.2	47.24	230.51	47.05	99.9672	82	29
SRR1686543	SRS775335	SAMN02908575	SRX791421	SRP050382	Comparative genomics of 194 Salmonella enterica	U.S. Department of Agriculture	2015-Dec-01	2014-Dec-29	Salmonella enterica	CRJJGF_00068	Oranienburg	Oranienburg		I	C1	m,t	z57		2008-Jul-02	182	United States					prepared food product	bovine	Bos taurus		ground veal	beef: ground			GENOMIC	WGS	Paired	502846000	119229066	118881186	132052100	132416049	2514230	100	0	100	0	100	49	33
SRR3210529	SRS1327941	SAMN04218144	SRX1618792	SRP028894	GenomeTrakr Project: Arizona State Public Health Laboratory	CFSAN	2016-Mar-07	2016-Mar-08	Salmonella enterica	CFSAN040043	Bareilly	Bareilly		I	C1	y	1,5	FDA	2008-Jul-02	182	United States	Tennessee				prepared food product	bovine	Bos taurus		ground beef	beef: ground			GENOMIC	WGS	Paired	593677327	138449210	139521500	157335595	158334690	1286402	230.14	42.91	231.36	42.51	99.7674	147	104
SRR3215343	SRS1332142	SAMN04218139	SRX1621948	SRP028894	GenomeTrakr Project: Arizona State Public Health Laboratory	CFSAN	2016-Mar-09	2016-Mar-10	Salmonella enterica	CFSAN040038	Bareilly	Bareilly		I	C1	y	1,5	FDA	2008-Jul-02	182	United States	Tennessee				prepared food product	bovine	Bos taurus		ground beef	beef: ground			GENOMIC	WGS	Paired	617832459	145255127	145947472	162982492	163620138	1331809	231.79	40.56	232.11	40.46	100	114	75
SRR3194544	SRS1314882	SAMN04218116	SRX1605159	SRP028894	GenomeTrakr Project: Arizona State Public Health Laboratory	CFSAN	2016-Feb-29	2016-Feb-29	Salmonella enterica	CFSAN040015	brandenburg	Brandenburg		I	B	l,v	e,n,z15	FDA	2008-Jul-02	182	United States	Tennessee				prepared food product	bovine	Bos taurus		ground beef	beef: ground			GENOMIC	WGS	Paired	278872843	65663809	66330199	73039022	73821858	585564	237.86	37.96	238.39	37.58	99.3891	103	60
SRR1686624	SRS775415	SAMN02908656	SRX791502	SRP050382	Comparative genomics of 194 Salmonella enterica	U.S. Department of Agriculture	2015-Dec-01	2014-Dec-29	Salmonella enterica	CRJJGF_00150	Dublin	Dublin		I	D	g,p	-		2008-Jul-02	182	United States					prepared food product	bovine	Bos taurus		ground beef	beef: ground			GENOMIC	WGS	Paired	382280000	91118655	90932731	100064295	100134103	1911400	100	0	100	0	99.9462	42	29
SRR2542489	SRS1095906	SAMN03938904	SRX1297943	SRP033708	GenomeTrakr Project: Virginia - Division of Consolidated Laboratory Services	FDA	2015-Oct-01	2015-Sep-30	Salmonella enterica subsp. enterica	VA-WGS-00602	Enteritidis	Enteritidis		I	D	g,m	-	FDA	2008-Jul-02	182	United States	New Mexico				prepared food product	bovine	Bos taurus		ground beef	beef: ground			GENOMIC	WGS	Paired	696011566	160360180	161997180	187397845	186239666	1427646	243.6	28.25	243.92	27.91	100	44	29
SRR3194542	SRS1314884	SAMN04218114	SRX1605157	SRP028894	GenomeTrakr Project: Arizona State Public Health Laboratory	CFSAN	2016-Feb-29	2016-Feb-29	Salmonella enterica	CFSAN040013	Heidelberg	Heidelberg		I	B	r	1,2	FDA	2008-Jul-02	182	United States	Pennsylvania				prepared food product	bovine	Bos taurus		ground beef	beef: ground			GENOMIC	WGS	Paired	227497483	52788404	54507558	59539058	60656618	474738	237.45	36.94	241.76	32.63	95.4916	154	72
SRR1686607	SRS775399	SAMN02908639	SRX791485	SRP050382	Comparative genomics of 194 Salmonella enterica	U.S. Department of Agriculture	2015-Dec-01	2014-Dec-29	Salmonella enterica	CRJJGF_00132	Typhimurium	Typhimurium		I	B	i	1,2		2008-Jul-02	182	United States					prepared food product	bovine	Bos taurus		ground beef	beef: ground			GENOMIC	WGS	Paired	387842800	92339230	92058946	101619994	101793657	1939214	100	0	100	0	100	56	33
SRR3055284	SRS1223493	SAMN04224262	SRX1502225	SRP028607	GenomeTrakr Project: NY State Dept. of Health, Wadsworth Center	CFSAN	2015-Dec-24	2015-Dec-24	Salmonella enterica	CFSAN041168	Kentucky	Kentucky		I	C2-C3	i	z6	FDA	2008-Jul-02	182	United States	Maryland				prepared food product	bovine	Bos taurus		ground beef	beef: ground			GENOMIC	WGS	Paired	428990863	102214676	102456539	111594328	112716121	879795	243.73	25.72	243.87	25.58	99.9239	52	34
SRR3210390	SRS1327809	SAMN04218138	SRX1618653	SRP028894	GenomeTrakr Project: Arizona State Public Health Laboratory	CFSAN	2016-Mar-07	2016-Mar-08	Salmonella enterica	CFSAN040037	Mbandaka	Mbandaka		I	C1	z10	e,n,z15	FDA	2008-Jul-02	182	United States	Tennessee				prepared food product	bovine	Bos taurus		ground beef	beef: ground			GENOMIC	WGS	Paired	612901705	145369126	146077870	160401711	161019713	1322485	231.57	41.42	231.88	41.33	99.4492	108	64
SRR3210391	SRS1327808	SAMN04218140	SRX1618654	SRP028894	GenomeTrakr Project: Arizona State Public Health Laboratory	CFSAN	2016-Mar-07	2016-Mar-08	Salmonella enterica	CFSAN040039	Mbandaka	Mbandaka		I	C1	z10	e,n,z15	FDA	2008-Jul-02	182	United States	Tennessee				prepared food product	bovine	Bos taurus		ground beef	beef: ground			GENOMIC	WGS	Paired	593592770	140782303	141529011	155416743	155835523	1280970	231.5	41.4	231.89	41.27	99.4235	97	52
SRR3210393	SRS1327806	SAMN04218142	SRX1618656	SRP028894	GenomeTrakr Project: Arizona State Public Health Laboratory	CFSAN	2016-Mar-07	2016-Mar-08	Salmonella enterica	CFSAN040041	Mbandaka	Mbandaka		I	C1	z10	e,n,z15	FDA	2008-Jul-02	182	United States	Tennessee				prepared food product	bovine	Bos taurus		ground beef	beef: ground			GENOMIC	WGS	Paired	422112788	100905909	101513997	109768477	109909705	924290	228.11	42.86	228.58	42.77	99.4075	78	41
SRR3210530	SRS1327940	SAMN04218145	SRX1618793	SRP028894	GenomeTrakr Project: Arizona State Public Health Laboratory	CFSAN	2016-Mar-07	2016-Mar-08	Salmonella enterica	CFSAN040044	Mbandaka	Mbandaka		I	C1	z10	e,n,z15	FDA	2008-Jul-02	182	United States	Tennessee				prepared food product	bovine	Bos taurus		ground beef	beef: ground			GENOMIC	WGS	Paired	614731729	145431846	146901424	160859822	161510668	1322890	231.48	40.77	233.21	40.09	99.4571	99	60
SRR3210531	SRS1327950	SAMN04218146	SRX1618794	SRP028894	GenomeTrakr Project: Arizona State Public Health Laboratory	CFSAN	2016-Mar-07	2016-Mar-08	Salmonella enterica	CFSAN040045	Mbandaka	Mbandaka		I	C1	z10	e,n,z15	FDA	2008-Jul-02	182	United States	Tennessee				prepared food product	bovine	Bos taurus		ground beef	beef: ground			GENOMIC	WGS	Paired	619770426	147166713	148153322	161733387	162687320	1365252	226.48	44.07	227.48	43.87	99.4569	93	54
SRR3210532	SRS1327949	SAMN04218147	SRX1618795	SRP028894	GenomeTrakr Project: Arizona State Public Health Laboratory	CFSAN	2016-Mar-07	2016-Mar-08	Salmonella enterica	CFSAN040046	Mbandaka	Mbandaka		I	C1	z10	e,n,z15	FDA	2008-Jul-02	182	United States	Tennessee				prepared food product	bovine	Bos taurus		ground beef	beef: ground			GENOMIC	WGS	Paired	599466945	141704305	142685374	157033626	158010668	1314212	227.6	43.6	228.54	43.42	99.4571	95	57
SRR3399999	SRS1401189	SAMN04218328	SRX1711259	SRP028894	GenomeTrakr Project: Arizona State Public Health Laboratory	CFSAN	2016-Apr-18	2016-Apr-18	Salmonella enterica	CFSAN040183	Meleagridis	Meleagridis		I	E	e,h	l,w	FDA	2008-Jul-02	182	United States	New Mexico				prepared food product	bovine	Bos taurus		ground beef	beef: ground			GENOMIC	WGS	Paired	431329500	101738430	103327715	112743381	113498169	894132	241.04	32.49	241.36	32.25	100	51	25
SRR3055309	SRS1223517	SAMN04224263	SRX1502250	SRP028607	GenomeTrakr Project: NY State Dept. of Health, Wadsworth Center	CFSAN	2015-Dec-24	2015-Dec-24	Salmonella enterica	CFSAN041169	Montevideo	Montevideo		I	O-54	g,m,s	-	FDA	2008-Jul-02	182	United States	Maryland				prepared food product	bovine	Bos taurus		ground beef	beef: ground			GENOMIC	WGS	Paired	374294419	88904395	89105843	97653244	98621370	766998	243.93	25.47	244.07	25.34	100	50	29
SRR3091349	SRS1239842	SAMN04224231	SRX1521824	SRP028607	GenomeTrakr Project: NY State Dept. of Health, Wadsworth Center	CFSAN	2016-Jan-07	2016-Jan-07	Salmonella enterica	CFSAN041151	Montevideo	Montevideo		I	O-54	g,m,s	-	FDA	2008-Jul-02	182	United States	Tennessee				prepared food product	bovine	Bos taurus		ground beef	beef: ground			GENOMIC	WGS	Paired	131286821	30674611	30961705	34731897	34907793	277116	236.78	39.36	236.99	39.19	99.9348	155	129
SRR2724061	SRS1120680	SAMN03938850	SRX1354025	SRP033708	GenomeTrakr Project: Virginia - Division of Consolidated Laboratory Services	CFSAN	2015-Oct-19	2015-Oct-19	Salmonella enterica subsp. enterica	VA-WGS-00548	Newport	Newport		I	C2-C3	e,h	1,5	FDA	2008-Jul-02	182	United States	Maryland				prepared food product	bovine	Bos taurus		ground beef	beef: ground			GENOMIC	WGS	Paired	819596359	189864617	192746347	219346881	217615902	1685268	243	29.35	243.33	28.99	99.8365	73	27
SRR2976054	SRS1192092	SAMN03938914	SRX1465564	SRP033708	GenomeTrakr Project: Virginia - Division of Consolidated Laboratory Services	CFSAN	2015-Dec-04	2015-Dec-04	Salmonella enterica subsp. enterica	VA-WGS-00612	Newport	Newport		I	C2-C3	e,h	1,5	FDA	2008-Jul-02	182	United States	New Mexico				prepared food product	bovine	Bos taurus		ground beef	beef: ground			GENOMIC	WGS	Paired	441000340	103080118	103826925	117245283	116700906	937765	235	42.61	235.27	42.47	99.8436	86	37
SRR3399788	SRS1401177	SAMN04218286	SRX1711027	SRP028894	GenomeTrakr Project: Arizona State Public Health Laboratory	CFSAN	2016-Apr-18	2016-Apr-18	Salmonella enterica	CFSAN040182	Newport	Newport		I	C2-C3	e,h	1,5	FDA	2008-Jul-02	182	United States	New Mexico				prepared food product	bovine	Bos taurus		ground beef	beef: ground			GENOMIC	WGS	Paired	449593532	105695297	107365183	117891565	118619087	936076	239.93	34.05	240.37	33.75	99.1242	91	32
SRR1686544	SRS775336	SAMN02908576	SRX791422	SRP050382	Comparative genomics of 194 Salmonella enterica	U.S. Department of Agriculture	2015-Dec-01	2014-Dec-29	Salmonella enterica	CRJJGF_00069	Anatum	Anatum		I	E	e,h	1,6		2008-Jul-02	182	United States					prepared food product	bovine	Bos taurus		ground beef	beef: ground			GENOMIC	WGS	Paired	460024600	109968261	109787112	119888283	120144047	2300123	100	0	100	0	100	35	26
SRR1686551	SRS775347	SAMN02908583	SRX791429	SRP050382	Comparative genomics of 194 Salmonella enterica	U.S. Department of Agriculture	2015-Dec-01	2014-Dec-29	Salmonella enterica	CRJJGF_00076	Bredeney	Bredeney		I	B	l,v	1,7		2008-Jul-02	182	United States					prepared food product	bovine	Bos taurus		ground beef	beef: ground			GENOMIC	WGS	Paired	528757800	126654489	125909215	137555394	138365090	2643789	100	0	100	0	100	40	21
SRR1686547	SRS775339	SAMN02908579	SRX791425	SRP050382	Comparative genomics of 194 Salmonella enterica	U.S. Department of Agriculture	2015-Dec-01	2014-Dec-29	Salmonella enterica	CRJJGF_00072	Give	Give		I	E	l,v	1,7		2008-Jul-02	182	United States					prepared food product	bovine	Bos taurus		ground beef	beef: ground			GENOMIC	WGS	Paired	486779800	116228164	115887955	126990581	127417717	2433899	100	0	100	0	100	39	23
SRR1686524	SRS775316	SAMN02908556	SRX791402	SRP050382	Comparative genomics of 194 Salmonella enterica	U.S. Department of Agriculture	2015-Dec-01	2014-Dec-29	Salmonella enterica	CRJJGF_00049	Meleagridis	Meleagridis		I	E	e,h	l,w		2008-Jul-02	182	United States					prepared food product	bovine	Bos taurus		ground beef	beef: ground			GENOMIC	WGS	Paired	305157800	73320551	72973038	79309436	79391858	1525789	100	0	100	0	100	77	55
SRR1686530	SRS775323	SAMN02908562	SRX791408	SRP050382	Comparative genomics of 194 Salmonella enterica	U.S. Department of Agriculture	2015-Dec-01	2014-Dec-29	Salmonella enterica	CRJJGF_00055	Newport	Newport		I	C2-C3	e,h	1,5		2008-Jul-02	182	United States					prepared food product	bovine	Bos taurus		ground beef	beef: ground			GENOMIC	WGS	Paired	304317600	72917028	72833634	79149588	79256729	1521588	100	0	100	0	100	80	49
SRR1686514	SRS775306	SAMN02908546	SRX791392	SRP050382	Comparative genomics of 194 Salmonella enterica	U.S. Department of Agriculture	2015-Dec-01	2014-Dec-29	Salmonella enterica	CRJJGF_00039	Uganda	Uganda		I	E	l,z13	1,5		2008-Jul-02	182	United States					prepared food product	bovine	Bos taurus		ground beef	beef: ground			GENOMIC	WGS	Paired	302297600	72678083	72649915	78158355	78769049	1511488	100	0	100	0	100	69	45
SRR3210392	SRS1327807	SAMN04218141	SRX1618655	SRP028894	GenomeTrakr Project: Arizona State Public Health Laboratory	CFSAN	2016-Mar-07	2016-Mar-08	Salmonella enterica	CFSAN040040	Norwich	Norwich		I	C1	e,h	1,6	FDA	2008-Jul-02	182	United States	Tennessee				prepared food product	bovine	Bos taurus		ground beef	beef: ground			GENOMIC	WGS	Paired	784273064	186056764	186883388	205234077	205905355	1837210	213.21	58.35	213.67	58.34	100	92	61
SRR3210528	SRS1327942	SAMN04218143	SRX1618791	SRP028894	GenomeTrakr Project: Arizona State Public Health Laboratory	CFSAN	2016-Mar-07	2016-Mar-08	Salmonella enterica	CFSAN040042	Norwich	Norwich		I	C1	e,h	1,6	FDA	2008-Jul-02	182	United States	Tennessee				prepared food product	bovine	Bos taurus		ground beef	beef: ground			GENOMIC	WGS	Paired	649230522	152504619	153738727	170981727	171970343	1403052	230.78	41.58	231.94	41.21	99.7355	136	85
SRR3194545	SRS1314881	SAMN04218117	SRX1605160	SRP028894	GenomeTrakr Project: Arizona State Public Health Laboratory	CFSAN	2016-Feb-29	2016-Feb-29	Salmonella enterica	CFSAN040016	Saintpaul	Saintpaul		I	B	e,h	1,2	FDA	2008-Jul-02	182	United States	Tennessee				prepared food product	bovine	Bos taurus		ground beef	beef: ground			GENOMIC	WGS	Paired	325170272	76796184	77384235	85028275	85941418	684763	237.19	38.5	237.68	38.17	99.9553	110	45
SRR2583952	SRS1107889	SAMN03842406	SRX1316878	SRP061987	GenomeTrakr Project: Maryland Department of Health and Mental Hygiene	FDA	2015-Oct-09	2015-Oct-08	Salmonella enterica subsp. enterica	CVM-N16434	Typhimurium	Typhimurium		I	B	i	1,2	FDA	2008-Jul-02	182	United States	Pennsylvania				prepared food product	bovine	Bos taurus		ground beef	beef: ground			GENOMIC	WGS	Paired	397994228	94403994	95628629	106677240	101256015	919324	215.81	53.56	217.11	53.77	99.8715	82	52
SRR3223090	SRS1337400	SAMN04218166	SRX1629842	SRP028894	GenomeTrakr Project: Arizona State Public Health Laboratory	CFSAN	2016-Mar-11	2016-Mar-11	Salmonella enterica	CFSAN040065	Typhimurium var. O:5-	Typhimurium	-5	I	B	i	1,2	FDA	2008-Jul-02	182	United States	California				prepared food product	bovine	Bos taurus		ground beef	beef: ground			GENOMIC	WGS	Paired	506177185	118494749	120494711	133525904	133636835	1054044	239.54	33.62	240.68	32.64	99.8073	132	66
SRR2993804	SRS1205966	SAMN03938780	SRX1480604	SRP033708	GenomeTrakr Project: Virginia - Division of Consolidated Laboratory Services	CFSAN	2015-Dec-14	2015-Dec-14	Salmonella enterica subsp. enterica	VA-WGS-00478	Uganda	Uganda		I	E	l,z13	1,5	FDA	2008-Jul-02	182	United States	California				prepared food product	bovine	Bos taurus		ground beef	beef: ground			GENOMIC	WGS	Paired	767916147	179282516	180450255	203032747	205129804	1569119	244.66	26.31	244.74	26.24	100	66	40
SRR5040813	SRS1811110	SAMN06040371	SRX2363961	SRP083070	GenomeTrakr Project: State Hygienic Laboratory at the University of Iowa	CFSAN	2016-Nov-21	2016-Nov-21	Salmonella enterica	CFSAN056991	Montevideo	Montevideo		I	O-54	g,m,s	-	SHL	2008-Jun-04	0	United States	Iowa				prepared food product	bovine	Bos taurus		hamburger	beef: ground			GENOMIC	WGS	Paired	468334499	108921479	112406141	125478064	121109745	988611	235.03	35.64	238.7	33.9	99.977	61	31
SRR961977	SRS475634	SAMN02265289	SRX343051	SRP018785	GenomeTrakr Project: US Food and Drug Administration	CFSAN	2013-Sep-03	2013-Sep-03	Salmonella enterica	IEH_NGS_SAL_00202								FDA	2008-Oct-22	0	United States	Idaho				prepared food product	bovine	Bos taurus		ground beef	beef: ground			GENOMIC	WGS	Paired	483041704	112763940	113284936	126707174	129007862	1063974	226.44	46.48	227.56	46.32	99.8938	59	31
SRR1158200	SRS551307	SAMN02378099	SRX462185	SRP032981	GenomeTrakr Project: Minnesota Department of Health	CFSAN	2014-Feb-03	2014-Feb-03	Salmonella enterica subsp. enterica	MDH-2013-00094	Montevideo	Montevideo		I	O-54	g,m,s	-	MDH - Minnesota Department of Health	2009-Aug-09	0	United States	Minnesota				prepared food product	bovine	Bos taurus		ground beef	beef: ground			GENOMIC	WGS	Paired	329911577	78145532	78353079	86731275	86613933	697012	236.51	36.97	236.82	36.78	99.9385	69	33
SRR961984	SRS475636	SAMN02265290	SRX343053	SRP018785	GenomeTrakr Project: US Food and Drug Administration	CFSAN	2013-Sep-03	2013-Sep-03	Salmonella enterica	IEH_NGS_SAL_00203								FDA	2009-Dec-15	0	United States	Washington				prepared food product	bovine	Bos taurus		ground beef	beef: ground			GENOMIC	WGS	Paired	512649253	120097922	120684908	134031043	136436754	1123414	227.51	44.93	228.82	44.7	98.0736	84	43
SRR961985	SRS475637	SAMN02265291	SRX343054	SRP018785	GenomeTrakr Project: US Food and Drug Administration	CFSAN	2013-Sep-03	2013-Sep-03	Salmonella enterica	IEH_NGS_SAL_00204								FDA	2009-Jan-20	0	United States	Washington				prepared food product	bovine	Bos taurus		ground beef	beef: ground			GENOMIC	WGS	Paired	460229686	107555268	107968268	120728009	122818588	997290	230.34	43.5	231.14	43.35	97.9675	88	41
SRR1171404	SRS487541	SAMN02261141	SRX472490	SRP028894	GenomeTrakr Project: Arizona State Public Health Laboratory	CFSAN	2014-Feb-18	2014-Feb-18	Salmonella enterica subsp. enterica	AZ_TG68224	Dublin	Dublin		I	D	g,p	-	New Mexico Public Health Lab	2009-Jul-02	182	United States	New Mexico				prepared food product	bovine	Bos taurus		ground beef	beef: ground			GENOMIC	WGS	Paired	411860562	98639882	98825259	106736271	107565078	848331	242.71	28.58	242.78	28.5	98.2261	90	36
SRR3115243	SRS1259691	SAMN04217315	SRX1543184	SRP028334	GenomeTrakr Project: Washington State Department of Health Public Health Laboratory	CFSAN	2016-Jan-25	2016-Jan-25	Salmonella enterica	CFSAN040345	Dublin	Dublin		I	D	g,p	-	FDA	2009-Jul-02	182	United States	New Mexico				prepared food product	bovine	Bos taurus		ground beef	beef: ground			GENOMIC	WGS	Paired	452039182	105880397	106042981	120439338	119669396	944323	239.22	33.21	239.47	33.04	98.2691	111	72
SRR3173527	SRS1296903	SAMN04224392	SRX1585870	SRP028607	GenomeTrakr Project: NY State Dept. of Health, Wadsworth Center	CFSAN	2016-Feb-16	2016-Feb-16	Salmonella enterica	CFSAN041270	Dublin	Dublin		I	D	g,p	-	FDA	2009-Jul-02	182	United States	Connecticut				prepared food product	bovine	Bos taurus		ground beef	beef: ground			GENOMIC	WGS	Paired	364905463	85899800	87327855	95653036	95995372	746703	244.21	23.12	244.48	22.88	97.9655	77	46
SRR3173528	SRS1296902	SAMN04224393	SRX1585871	SRP028607	GenomeTrakr Project: NY State Dept. of Health, Wadsworth Center	CFSAN	2016-Feb-16	2016-Feb-16	Salmonella enterica	CFSAN041271	Dublin	Dublin		I	D	g,p	-	FDA	2009-Jul-02	182	United States	Connecticut				prepared food product	bovine	Bos taurus		ground beef	beef: ground			GENOMIC	WGS	Paired	619215545	146253344	148722799	161823132	162366528	1264820	244.65	21.93	244.92	21.66	97.9922	69	39
SRR1171448	SRS487540	SAMN02261140	SRX472534	SRP028894	GenomeTrakr Project: Arizona State Public Health Laboratory	CFSAN	2014-Feb-18	2014-Feb-18	Salmonella enterica subsp. enterica	AZ_TG68220	Amsterdam	Amsterdam		I	E	g,m,s	-	New Mexico Public Health Lab	2009-Jul-02	182	United States	New Mexico				prepared food product	bovine	Bos taurus		ground beef	beef: ground			GENOMIC	WGS	Paired	336109570	78779048	78832994	89002791	89414496	691435	243.02	28.31	243.09	28.24	99.8761	352	29
SRR3198631	SRS1317412	SAMN04217314	SRX1607864	SRP028334	GenomeTrakr Project: Washington State Department of Health Public Health Laboratory	CFSAN	2016-Mar-01	2016-Mar-02	Salmonella enterica	CFSAN040344	Give	Give		I	E	l,v	1,7	FDA	2009-Jul-02	182	United States	New Mexico				prepared food product	bovine	Bos taurus		ground beef	beef: ground			GENOMIC	WGS	Paired	495332437	116265532	116124619	131613592	131317458	1006675	245.97	22.81	246.08	22.67	99.9427	79	42
SRR4305551	SRS1719600	SAMN05852396	SRX2199815	SRP040648	GenomeTrakr Project: USDA - Food Safety and Inspection Service	USDA-FSIS	2016-Sep-29	2016-Sep-29	Salmonella enterica	FSIS1607827	Heidelberg	Heidelberg		I	B	r	1,2	USDA-FSIS	2009-Jul-02	182	United States	West Virginia				prepared food product	bovine	Bos taurus		product-raw-ground, comminuted or otherwise nonintact-beef	beef: ground			GENOMIC	WGS	Paired	293050040	70764499	70567505	75572490	75870271	1101883	132.93	31.9	133.03	31.86	98.1087	171	52
SRR1171394	SRS487542	SAMN02261143	SRX472480	SRP028894	GenomeTrakr Project: Arizona State Public Health Laboratory	CFSAN	2014-Feb-18	2014-Feb-18	Salmonella enterica subsp. enterica	AZ_TG68232	Montevideo	Montevideo		I	O-54	g,m,s	-	New Mexico Public Health Lab	2009-Jul-02	182	United States	New Mexico				prepared food product	bovine	Bos taurus		ground beef	beef: ground			GENOMIC	WGS	Paired	479574577	113640521	113797838	125614342	126410770	997531	240.29	33.81	240.47	33.65	99.9402	87	27
SRR3191434	SRS1312639	SAMN04217235	SRX1602752	SRP028334	GenomeTrakr Project: Washington State Department of Health Public Health Laboratory	CFSAN	2016-Feb-26	2016-Feb-26	Salmonella enterica	CFSAN040281	Montevideo	Montevideo		I	O-54	g,m,s	-	FDA	2009-Jul-02	182	United States	Minnesota				prepared food product	bovine	Bos taurus		ground beef	beef: ground			GENOMIC	WGS	Paired	438189337	103114928	103509795	115842562	115690339	954740	228.97	46.5	229.99	46.25	99.9334	70	42
SRR3210501	SRS1327918	SAMN04217320	SRX1618764	SRP028334	GenomeTrakr Project: Washington State Department of Health Public Health Laboratory	CFSAN	2016-Mar-07	2016-Mar-08	Salmonella enterica	CFSAN040349	Montevideo	Montevideo		I	O-54	g,m,s	-	FDA	2009-Jul-02	182	United States	New Mexico				prepared food product	bovine	Bos taurus		ground beef	beef: ground			GENOMIC	WGS	Paired	123694125	29146537	29910144	32392370	32244759	248379	248.58	14.62	249.42	11.88	99.9437	103	65
SRR3210548	SRS1327967	SAMN04224479	SRX1618814	SRP028607	GenomeTrakr Project: NY State Dept. of Health, Wadsworth Center	CFSAN	2016-Mar-07	2016-Mar-08	Salmonella enterica	CFSAN041316	Montevideo	Montevideo		I	O-54	g,m,s	-	FDA	2009-Jul-02	182	United States	Georgia				prepared food product	bovine	Bos taurus		ground beef	beef: ground			GENOMIC	WGS	Paired	334509190	77939610	79391553	89554171	87614896	682346	245.12	23.48	245.11	23.41	98.0768	61	27
SRR3173555	SRS1297389	SAMN04255415	SRX1586751	SRP028812	GenomeTrakr Project: Florida Department of Health, University of Florida	CFSAN	2016-Feb-16	2016-Feb-16	Salmonella enterica	CFSAN041916	Muenster	Muenster		I	E	e,h	1,5	FDA	2009-Jul-02	182	United States	Tennessee				prepared food product	bovine	Bos taurus		ground beef	beef: ground			GENOMIC	WGS	Paired	568287213	137356320	137212035	146335759	147334132	1336263	212.28	55.21	213	55.17	99.9364	90	37
SRR3115236	SRS1259688	SAMN04217295	SRX1543179	SRP028334	GenomeTrakr Project: Washington State Department of Health Public Health Laboratory	CFSAN	2016-Jan-25	2016-Jan-25	Salmonella enterica	CFSAN040337	Newport	Newport		I	C2-C3	e,h	1,5	FDA	2009-Jul-02	182	United States	New Mexico				prepared food product	bovine	Bos taurus		ground beef	beef: ground			GENOMIC	WGS	Paired	438757041	104016453	104069948	115485761	115176479	927636	236.4	36.31	236.59	36.18	99.9069	83	32
SRR3116197	SRS1261552	SAMN04217287	SRX1544091	SRP028334	GenomeTrakr Project: Washington State Department of Health Public Health Laboratory	CFSAN	2016-Jan-25	2016-Jan-25	Salmonella enterica	CFSAN040329	Newport	Newport		I	C2-C3	e,h	1,5	FDA	2009-Jul-02	182	United States	New Mexico				prepared food product	bovine	Bos taurus		ground beef	beef: ground			GENOMIC	WGS	Paired	472876895	112156847	112301624	124420121	123980628	1032345	228.87	44.63	229.19	44.5	99.9729	57	27
SRR3391888	SRS1398830	SAMN02261131	SRX1707454	SRP028894	GenomeTrakr Project: Arizona State Public Health Laboratory	CFSAN	2016-Apr-15	2016-Apr-15	Salmonella enterica	AZ_TG68184	Newport	Newport		I	C2-C3	e,h	1,5	New Mexico Public Health Lab	2009-Jul-02	182	United States	New Mexico				prepared food product	bovine	Bos taurus		ground beef	beef: ground			GENOMIC	WGS	Paired	250794258	59432256	59767305	65811360	65770562	521134	240.52	34.12	240.73	33.94	100	56	28
SRR3184156	SRS1307649	SAMN04255393	SRX1597629	SRP028812	GenomeTrakr Project: Florida Department of Health, University of Florida	CFSAN	2016-Feb-23	2016-Feb-23	Salmonella enterica	CFSAN041896	Saintpaul	Saintpaul		I	B	e,h	1,2	FDA	2009-Jul-02	182	United States	Pennsylvania				prepared food product	bovine	Bos taurus		ground beef	beef: ground			GENOMIC	WGS	Paired	539372144	128337967	128385191	140721662	141892778	1142581	235.92	39.53	236.14	39.4	97.8272	101	73
SRR3184161	SRS1307655	SAMN04255409	SRX1597634	SRP028812	GenomeTrakr Project: Florida Department of Health, University of Florida	CFSAN	2016-Feb-23	2016-Feb-23	Salmonella enterica	CFSAN041910	Saintpaul	Saintpaul		I	B	e,h	1,2	FDA	2009-Jul-02	182	United States	Tennessee				prepared food product	bovine	Bos taurus		ground beef	beef: ground			GENOMIC	WGS	Paired	560377825	135517525	135587129	144109319	145119680	1203728	232.61	42.62	232.92	42.49	97.6108	114	76
[truncated: 66,815 more rows]
[truncated: 43 more columns]

## Sheet: Data Dictionary
Column	Description
run_accession	NCBI provided SRA accession
[truncated: 92 more rows]
