# Supplementary material for: Comprehensive assessment of the quality of Salmonella whole genome sequence data available in public sequence databases using the Salmonella in silico Typing Resource (SISTR)
Source: Microb Genom. 2018 Jan 17;4(2):e000151. doi: 10.1099/mgen.0.000151 (PMC5857378; doi:10.1099/mgen.0.000151)
Supplement: Supplementary File 2 [file mgen-4-151-s002.xlsx]

## Sheet: Sheet1
STRAIN	eBG	aroC	dnaN	hemD	hisD	purE	sucA	thrA	Lineage	ST	SUBSPECIES	SEROTYPE	PHAGETYPE	ANTIGENIC_FORMULAS	HOST	HOST_DETAILS	ET	COUNTRY	CONTINENT	SOURCE
519072	13	1	1	1	1	1	1	5		1	I	Typhi		9,12,[Vi]:d:-	Human			Hong Kong	Asia	G. Dougan
13335	13	1	1	1	1	1	1	5		1	I	Typhi			Human	Human		India	Indian Subcontinent	Priyanka Sharma, All India Institute of Medical Sciences, New Delhi
6=53	13	1	1	1	1	1	1	5		1	I	Typhi		9,12,[Vi]:d:-	Human			Chile	South America	G. Dougan
2017-10-04	13	1	1	1	1	1	1	5		1	I	Typhi			Human	Human		India	Indian Subcontinent	IGMC, Shimla
9541	13	1	1	1	1	1	1	5		1	I	Typhi		9,12,[Vi]:d:-	Human			Vietnam	Asia	G. Dougan
2383-05-01	13	1	1	1	1	1	1	5		1	I	Typhi			Human	Human		India	Indian Subcontinent	Christian Medical College, Vellore
285K	13	1	1	1	1	1	1	5		1	I	Typhi		9,12:-:j						F.X.Weill, Institut Pasteur
15765/5	13	1	1	1	1	1	1	5		1	I	Typhi			Human	Human		India	Indian Subcontinent	Christian Medical College, Vellore
1988-12-12	13	1	1	1	1	1	1	5		1	I	Typhi		9,12,[Vi]:d:-	Human			Zaire	Africa	G. Dougan
9987-05-01	13	1	1	1	1	1	1	5		1	I	Typhi			Human	Human		India	Indian Subcontinent	Christian Medical College, Vellore
MDN3707	13	1	1	1	1	1	1	5		1	I	Typhi		9,12,[Vi]:d:-	Human			Chile	South America	G. Dougan
2017-01-04	13	1	1	1	1	1	1	5		1	I	Typhi			Human	Human	unknown	India	Indian Subcontinent	IGMC, Shimla
Ty2	13	1	1	1	1	1	1	5		1	I	Typhi		9,12,[Vi]:d:-	Human			Russia	Europe	G. Dougan
17062/v	13	1	1	1	1	1	1	5		1	I	Typhi		9,12,[Vi]:d:-	Human			India	Indian Subcontinent	S.Dahiya
TY2	13	1	1	1	1	1	1	5		1	I	Typhi		9,12,Vi:d:-						F.X.Weill, Institut Pasteur
1126/5	13	1	1	1	1	1	1	5		1	I	Typhi			Human	Human		India	Indian Subcontinent	Christian Medical College, Vellore
M40	13	1	1	1	1	1	1	5		1	I	Typhi			Human			USA	North America	Lee Harrison
1677/83	13	1	1	1	1	1	1	5		1	I	Typhi		9,12,[Vi],d:-	Human		unknown	Chile	South America	Kwai Lin Thong and Kien-Pong Yap
16611/09ST	13	1	1	1	1	1	1	5		1	I	Typhi		9,12,[Vi]:d:-	Human			India	Asia	S.Dahiya
9292-05-01	13	1	1	1	1	1	1	5		1	I	Typhi			Human	Human		India	Indian Subcontinent	Christian Medical College, Vellore
15811/5	13	1	1	1	1	1	1	5		1	I	Typhi			Human	Human		India	Indian Subcontinent	Christian Medical College, Vellore
7286-05-01	13	1	1	1	1	1	1	5		1	I	Typhi			Human	Human		India	Indian Subcontinent	Christian Medical College, Vellore
10389/5	13	1	1	1	1	1	1	5		1	I	Typhi			Human	Human		India	Indian Subcontinent	Christian Medical College, Vellore
10705/5	13	1	1	1	1	1	1	5		1	I	Typhi			Human	Human		India	Indian Subcontinent	Christian Medical College, Vellore
10656/5	13	1	1	1	1	1	1	5		1	I	Typhi			Human	Human		India	Indian Subcontinent	Christian Medical College, Vellore
13259	13	1	1	1	1	1	1	5		1	I	Typhi			Human	Human		India	Indian Subcontinent	Priyanka Sharma, All India Institute of Medical Sciences, New Delhi
3121/84	13	1	1	1	1	1	1	5		1	I	Typhi		9,12,[Vi],d:-	Human		unknown	Chile	South America	Kwai Lin Thong and Kien-Pong Yap
ST286/90	13	1	1	1	1	1	1	5		1	I	Typhi		9,12,[Vi],d:-	Human		unknown	Malaysia	Asia	Kwai Lin Thong and Kien-Pong Yap
8695/01 ST	13	1	1	1	1	1	1	5		1	I	Typhi		9,12,[Vi],d:-	Human			India	Asia	S.Dahiya
2017-11-04	13	1	1	1	1	1	1	5		1	I	Typhi			Human	Human	unknown	India	Indian Subcontinent	IGMC, Shimla
294/5	13	1	1	1	1	1	1	5		1	I	Typhi			Human	Human		India	Indian Subcontinent	Christian Medical College, Vellore
6509/93 ST	13	1	1	1	1	1	1	5		1	I	Typhi		9,12,[Vi]:d:-	Human			India	Asia	S.Dahiya
2207-05-01	13	1	1	1	1	1	1	5		1	I	Typhi			Human	Human		India	Indian Subcontinent	Christian Medical College, Vellore
11811/5	13	1	1	1	1	1	1	5		1	I	Typhi			Human	Human		India	Indian Subcontinent	Christian Medical College, Vellore
2017-12-04	13	1	1	1	1	1	1	5		1	I	Typhi			Human	Human	unknown	India	Indian Subcontinent	IGMC, Shimla
TP85/04	13	1	1	1	1	1	1	5		1	I	Typhi		9,12,[Vi],d:-	Human		unknown	Malaysia	Asia	Kwai Lin Thong and Kien-Pong Yap
2017-03-04	13	1	1	1	1	1	1	5		1	I	Typhi			Human	Human		India	Indian Subcontinent	IGMC, Shimla
ST495/87	13	1	1	1	1	1	1	5		1	I	Typhi		9,12,[Vi],d:-	Human		unknown	Malaysia	Asia	Kwai Lin Thong and Kien-Pong Yap
2187-05-01	13	1	1	1	1	1	1	5		1	I	Typhi			Human	Human		India	Indian Subcontinent	Christian Medical College, Vellore
BL196/05	13	1	1	1	1	1	1	5		1	I	Typhi		9,12,[Vi],d:-	Human		unknown	Malaysia	Asia	Kwai Lin Thong and Kien-Pong Yap
HZ-15	13	1	1	1	1	1	1	5		1	I	Typhi		9,12,[Vi]:d:-	Human			China	Asia	Haoqiu Wang (Hangzhou Center for Disease Control and Prevention)
TP45/02	13	1	1	1	1	1	1	5		1	I	Typhi		9,12,[Vi],d:-	Human		unknown	Malaysia	Asia	Kwai Lin Thong and Kien-Pong Yap
953/5	13	1	1	1	1	1	1	5		1	I	Typhi			Human	Human		India	Indian Subcontinent	Christian Medical College, Vellore
8784-05-01	13	1	1	1	1	1	1	5		1	I	Typhi			Human	Human		India	Indian Subcontinent	Christian Medical College, Vellore
TP12/97	13	1	1	1	1	1	1	5		1	I	Typhi		9,12,[Vi],d:-	Human		unknown	Malaysia	Asia	Kwai Lin Thong and Kien-Pong Yap
485/5	13	1	1	1	1	1	1	5		1	I	Typhi			Human	Human		India	Indian Subcontinent	Christian Medical College, Vellore
CR0044/07	13	1	1	1	1	1	1	5		1	I	Typhi		9,12,[Vi],d:-	Human		unknown	Malaysia	Asia	Kwai Lin Thong and Kien-Pong Yap
106/5	13	1	1	1	1	1	1	5		1	I	Typhi			Human	Human		India	Indian Subcontinent	Christian Medical College, Vellore
2233	13	1	1	1	1	1	1	5		1	I	Typhi		9,12,Vi:d:-	Human			Indonesia	Asia	E.Calva
9425/01 ST	13	1	1	1	1	1	1	5		1	I	Typhi		9,12,[Vi],d:-	Human			India	Asia	S.Dahiya
7989-05-01	13	1	1	1	1	1	1	5		1	I	Typhi			Human	Human		India	Indian Subcontinent	Christian Medical College, Vellore
99282	13	1	1	1	1	1	1	5		1	I	Typhi		9,12,Vi:d:-	Human			Indonesia	Asia	E.Calva
2218	13	1	1	1	1	1	1	5		1	I	Typhi		9,12,Vi:d:-	Human			Indonesia	Asia	E.Calva
1477/12	13	1	1	1	1	1	1	5		1	I	Typhi			Human	Human		India	Indian Subcontinent	Priyanka Sharma, All India Institute of Medical Sciences, New Delhi
6801-05-01	13	1	1	1	1	1	1	5		1	I	Typhi			Human	Human		India	Indian Subcontinent	Christian Medical College, Vellore
9424-05-01	13	1	1	1	1	1	1	5		1	I	Typhi			Human	Human		India	Indian Subcontinent	Christian Medical College, Vellore
BM4/5	13	1	1	1	1	1	1	5		1	I	Typhi			Human	Human		India	Indian Subcontinent	Christian Medical College, Vellore
12941/5	13	1	1	1	1	1	1	5		1	I	Typhi			Human	Human		India	Indian Subcontinent	Christian Medical College, Vellore
99319	13	1	1	1	1	1	1	5		1	I	Typhi		9,12,Vi:d:-	Human			Indonesia	Asia	E.Calva
ST306/91	13	1	1	1	1	1	1	5		1	I	Typhi		9,12,[Vi],d:-	Human		unknown	Malaysia	Asia	Kwai Lin Thong and Kien-Pong Yap
58K	13	1	1	2	1	1	1	5		2	I	Typhi		9,12:-:-						F.X.Weill, Institut Pasteur
5520	13	1	1	2	1	1	1	5		2	I	Typhi			Human			India	Indian Subcontinent	Priyanka Sharma, All India Institute of Medical Sciences, New Delhi
502633	13	1	1	2	1	1	1	5		2	I	Typhi		9,12,[Vi]:d:-	Human			Nigeria	Africa	G. Dougan
1/94 ST	13	1	1	2	1	1	1	5		2	I	Typhi		9,12,[Vi]:d	Human			India	Asia	S.Dahiya
519067	13	1	1	2	1	1	1	5		2	I	Typhi		9,12,[Vi]:d:-	Human			Hong Kong	Asia	G. Dougan
98531	13	1	1	2	1	1	1	5		2	I	Typhi		9,12,Vi:d:-	Human			Indonesia	Asia	E.Calva
519079	13	1	1	2	1	1	1	5		2	I	Typhi		9,12,[Vi]:d:-	Human			Hong Kong	Asia	G. Dougan
2219	13	1	1	2	1	1	1	5		2	I	Typhi		9,12,Vi:d:-	Human			Indonesia	Asia	E.Calva
184756	13	1	1	2	1	1	1	5		2	I	Typhi		9,12,[Vi]:d:-	Human			Thailand	Asia	G. Dougan
76 st.198	13	1	1	2	1	1	1	5		2	I	Typhi		9,12,Vi:d:-	Human			Benin	Africa	A. Uesbeck
184761	13	1	1	2	1	1	1	5		2	I	Typhi		9,12,[Vi]:d:-	Human			Thailand	Asia	G. Dougan
13-I	13	1	1	2	1	1	1	5		2	I	Typhi		9,12,Vi:d:-	Human			Indonesia	Asia	E.Calva
520734	13	1	1	2	1	1	1	5		2	I	Typhi		9,12,[Vi]:d:-	Human			Nigeria	Africa	G. Dougan
26651	13	1	1	2	1	1	1	5		2	I	Typhi			Human			India	Indian Subcontinent	Priyanka Sharma, All India Institute of Medical Sciences, New Delhi
524927	13	1	1	2	1	1	1	5		2	I	Typhi		9,12,[Vi]:d:-	Human			Nigeria	Africa	G. Dougan
4348/94 ST	13	1	1	2	1	1	1	5		2	I	Typhi		9,12,H-d	Human			India	Asia	S.Dahiya
1466	13	1	1	2	1	1	1	5		2	I	Typhi		9,12,[Vi]:d:-	Human			Chile	South America	G. Dougan
12	13	1	1	2	1	1	1	5		2	I	Typhi		9,12,Vi:d:-	Human			Indonesia	Asia	E.Calva
CT18	13	1	1	2	1	1	1	5		2	I	Typhi		9,12,[Vi]:d:-	Human			Vietnam	Asia	G. Dougan
98864	13	1	1	2	1	1	1	5		2	I	Typhi		9,12,Vi:d:-	Human			Indonesia	Asia	E.Calva
57K	13	1	1	2	1	1	1	5		2	I	Typhi		9,12:d:-	Human			Germany	Europe	F.X.Weill, Institut Pasteur
TP60/05	13	1	1	2	1	1	1	5		2	I	Typhi		9,12,[Vi],d:-	Human		unknown	Malaysia	Asia	Kwai Lin Thong and Kien-Pong Yap
3083/80	13	1	1	2	1	1	1	5		2	I	Typhi		9,12,Vi:d:z66	Human			Netherlands	Europe	F.X.Weill, Institut Pasteur
84405	13	1	1	2	1	1	1	5		2	I	Typhi		9,12,Vi:d:-	Human			Indonesia	Asia	E.Calva
C164	13	1	1	2	1	1	1	5		2	I	Typhi		9,12,[Vi]:d:-	Human			India	Indian Subcontinent	G. Dougan
1/93 ST	13	1	1	2	1	1	1	5		2	I	Typhi		9,12,[Vi],d:-	Human			India	Asia	S.Dahiya
E291	13	1	1	2	1	1	1	5		2	I	Typhi		9,12,[Vi]:d:-	Human			India	Indian Subcontinent	G. Dougan
ST02/08	13	1	1	2	1	1	1	5		2	I	Typhi		9,12,[Vi],d:-	Human		unknown	Malaysia	Asia	Kwai Lin Thong and Kien-Pong Yap
E431	13	1	1	2	1	1	1	5		2	I	Typhi		9,12,[Vi]:d:-	Human			Malaysia	Asia	G. Dougan
H6	13	1	1	2	1	1	1	5		2	I	Typhi			Human			Korea	Asia	GIHE, Gyeonggi
E438	13	1	1	2	1	1	1	5		2	I	Typhi		9,12,[Vi]:d:-	Human			Malaysia	Asia	G. Dougan
H2	13	1	1	2	1	1	1	5		2	I	Typhi			Human			Korea	Asia	GIHE, Gyeonggi
KT516	13	1	1	2	1	1	1	5		2	I	Typhi		9,12,[Vi]:d:-	Human			Indonesia	Asia	G. Dougan
2	13	1	1	2	1	1	1	5		2	I	Typhi		9,12,Vi:d:-	Human			Indonesia	Asia	E.Calva
PB36	13	1	1	2	1	1	1	5		2	I	Typhi		9,12,[Vi]:d:-	Human			Peru	South America	G. Dougan
K704	13	1	1	2	1	1	1	5		2	I	Typhi		9,12,[Vi]:d:-	Human			India	Indian Subcontinent	G. Dougan
Ty10	13	1	1	2	1	1	1	5		2	I	Typhi		9,12,[Vi]:d:-	Human			Vietnam	Asia	G. Dougan
ST5680	13	1	1	2	1	1	1	5		2	I	Typhi		9,12,[Vi],d:-	Human		unknown	Malaysia	Asia	Kwai Lin Thong and Kien-Pong Yap
2864/79	13	1	1	2	1	1	1	5		2	I	Typhi		9,12,Vi:j:z66	Human			Netherlands	Europe	F.X.Weill, Institut Pasteur
97457	13	1	1	2	1	1	1	5		2	I	Typhi		9,12,Vi:d:-	Human			Indonesia	Asia	E.Calva
SARB63 (Mia Torpdahl)	13	1	1	2	1	1	1	5		2	I	Typhi		9,12,[Vi]:d:-	Human		Tp1	Senegal	Africa	M. Torpdahl (SSI, Denmark)
20052	13	1	1	2	1	1	1	5		2	I	Typhi			Human			India	Indian Subcontinent	Priyanka Sharma, All India Institute of Medical Sciences, New Delhi
115K	13	1	1	2	1	1	1	5		2	I	Typhi		9,12,Vi:d:-						F.X.Weill, Institut Pasteur
CR0063/07	13	1	1	2	1	1	1	5		2	I	Typhi		9,12,[Vi],d:-	Human		unknown	Malaysia	Asia	Kwai Lin Thong and Kien-Pong Yap
61K	13	1	1	2	1	1	1	5		2	I	Typhi								F.X.Weill, Institut Pasteur
Hangzhou-7	13	1	1	2	1	1	1	5		2	I	Typhi		9,12,[Vi]:d:-	Human			China	Asia	Haoqiu Wang (Hangzhou Center for Disease Control and Prevention)
ST1165/87	13	1	1	2	1	1	1	5		2	I	Typhi		9,12,[Vi],d:-	Human		unknown	Malaysia	Asia	Kwai Lin Thong and Kien-Pong Yap
TY404	13	1	1	2	1	1	1	5		2	I	Typhi		9,12,Vi:-:z66	Human			Indonesia	Asia	E.Calva
IMSS1	13	1	1	2	1	1	1	5		2	I	Typhi		9,12,Vi:d:-	Human			Mexico	North America	E.Calva
UJ816A/99	13	1	1	2	1	1	1	5		2	I	Typhi		9,12,[Vi],d:-	Human		unknown	Papua New Guinea	Oceania	Kwai Lin Thong and Kien-Pong Yap
UJ308A/98	13	1	1	2	1	1	1	5		2	I	Typhi		9,12,[Vi],d:-	Human		unknown	Papua New Guinea	Oceania	Kwai Lin Thong and Kien-Pong Yap
TP5/00	13	1	1	2	1	1	1	5		2	I	Typhi		9,12,[Vi],d:-	Human		unknown	Malaysia	Asia	Kwai Lin Thong and Kien-Pong Yap
18490/12ST	13	1	1	2	1	1	1	5		2		Typhi			Human	Human	unknown	India	Indian Subcontinent	All India Institute of Medical Sciences
99155	13	1	1	2	1	1	1	5		2	I	Typhi		9,12,Vi:j:-	Human			Indonesia	Asia	E.Calva
TP3/97	13	1	1	2	1	1	1	5		2	I	Typhi		9,12,[Vi],d:-	Human		unknown	Malaysia	Asia	Kwai Lin Thong and Kien-Pong Yap
6027-11-01	13	1	1	2	1	1	1	5		2	I	Typhi			Human			India	Indian Subcontinent	Priyanka Sharma, All India Institute of Medical Sciences, New Delhi
209 st.136	13	1	1	2	1	1	1	5		2	I	Typhi		9,12,Vi:d:-	Human			Benin	Africa	A. Uesbeck
MM160	13	1	1	2	1	1	1	5		2	I	Typhi		9,12,Vi:d:-	Human			Switzerland	Europe	E.Calva
B9861/10	13	1	1	2	1	1	1	9		3		Typhi			Human		unknown	India	Indian Subcontinent	Christian Medical College, Vellore
SARB64 (Mia Torpdahl)	13	1	1	2	1	1	1	9		3	I	Typhi		9,12,[Vi]:d:-	Human		Tp2	Senegal	Africa	M. Torpdahl (SSI, Denmark)
Hangzhou-31	13	1	1	2	1	1	1	9		3	I	Typhi		9,12,[Vi]:d:-	Human			China	Asia	Haoqiu Wang (Hangzhou Center for Disease Control and Prevention)
99-00173	40	43	41	16	13	34	13	4	Lineage 3	4	I	Montevideo			Reptile	Monitor Lizard		Germany	Europe	R. Helmuth
98-03023	40	43	41	16	13	34	13	4	Lineage 3	4	I	Montevideo			Reptile			Germany	Europe	R. Helmuth
CK_00/00007646	40	43	41	16	13	34	13	4	Lineage 3	4	I	Montevideo		6,7:g,m,s:-	Reptile	Iguana		Austria	Europe	C. Kornschober (Austria)
CK_93/00005407	40	43	41	16	13	34	13	4	Lineage 3	4	I	Montevideo		6,7:g,m,s:-	Reptile			Austria	Europe	C. Kornschober (Austria)
CK_93/00009344	40	43	41	16	13	34	13	4	Lineage 3	4	I	Montevideo		6,7:g,m,s:-	Reptile	Lizard		Austria	Europe	C. Kornschober (Austria)
98-03021	40	43	41	16	13	34	13	4	Lineage 3	4	I	Montevideo			Reptile			Germany	Europe	R. Helmuth
CB06.044	40	43	41	16	13	34	13	4	Lineage 3	4	I	Montevideo			Human			Taiwan	Asia	Chien-Shun (CDC, Taiwan)
CB07.125	40	43	41	16	13	34	13	4	Lineage 3	4	I	Montevideo			Human			Taiwan	Asia	Chien-Shun (CDC, Taiwan)
CG05.099	40	43	41	16	13	34	13	4	Lineage 3	4	I	Montevideo			Human			Taiwan	Asia	Chien-Shun (CDC, Taiwan)
CG07.207	40	43	41	16	13	34	13	4	Lineage 3	4	I	Montevideo			Human			Taiwan	Asia	Chien-Shun (CDC, Taiwan)
CG07.219	40	43	41	16	13	34	13	4	Lineage 3	4	I	Montevideo			Human			Taiwan	Asia	Chien-Shun (CDC, Taiwan)
NA07.114	40	43	41	16	13	34	13	4	Lineage 3	4	I	Montevideo			Human			Taiwan	Asia	Chien-Shun (CDC, Taiwan)
NA07.153	40	43	41	16	13	34	13	4	Lineage 3	4	I	Montevideo			Human			Taiwan	Asia	Chien-Shun (CDC, Taiwan)
NB07.005	40	43	41	16	13	34	13	4	Lineage 3	4	I	Montevideo			Human			Taiwan	Asia	Chien-Shun (CDC, Taiwan)
NC04.361	40	43	41	16	13	34	13	4	Lineage 3	4	I	Montevideo			Human			Taiwan	Asia	Chien-Shun (CDC, Taiwan)
NL05.194	40	43	41	16	13	34	13	4	Lineage 3	4	I	Montevideo			Human			Taiwan	Asia	Chien-Shun (CDC, Taiwan)
NL08.038	40	43	41	16	13	34	13	4	Lineage 3	4	I	Montevideo			Human			Taiwan	Asia	Chien-Shun (CDC, Taiwan)
SA06.102	40	43	41	16	13	34	13	4	Lineage 3	4	I	Montevideo			Human			Taiwan	Asia	Chien-Shun (CDC, Taiwan)
SB08.007	40	43	41	16	13	34	13	4	Lineage 3	4	I	Montevideo			Human			Taiwan	Asia	Chien-Shun (CDC, Taiwan)
SG04.093	40	43	41	16	13	34	13	4	Lineage 3	4	I	Montevideo			Human			Taiwan	Asia	Chien-Shun (CDC, Taiwan)
SQ07.043	40	43	41	16	13	34	13	4	Lineage 3	4	I	Montevideo			Human			Taiwan	Asia	Chien-Shun (CDC, Taiwan)
MC_07-0460	40	43	41	16	13	34	13	4	Lineage 3	4	I	Montevideo			Human	Faeces		Ireland	Europe	M. Cormican (NSRL, Galway)
MC_07-1088	40	43	41	16	13	34	13	4	Lineage 3	4	I	Montevideo			Human	Faeces		Ireland	Europe	M. Cormican (NSRL, Galway)
1090600854	40	43	41	16	13	34	13	4	Lineage 3	4	I	Montevideo			Environment			Netherlands	Europe	X. Huijsden (RIVM)
SA08.197	40	43	41	16	13	34	13	4	Lineage 3	4	I	Montevideo			Human			Taiwan	Asia	Chien-Shun (CDC, Taiwan)
SG06.021	40	43	41	16	13	34	13	4	Lineage 3	4	I	Montevideo			Human			Taiwan	Asia	Chien-Shun (CDC, Taiwan)
CK_07/00001204	40	43	41	16	13	34	13	4	Lineage 3	4	I	Montevideo		6,7:g,m,s:-	Reptile	Snake		Austria	Europe	C. Kornschober (Austria)
CH07.043	40	43	41	16	13	34	13	4	Lineage 3	4	I	Montevideo			Human			Taiwan	Asia	Chien-Shun (CDC, Taiwan)
EB06.023	40	43	41	16	13	34	13	4	Lineage 3	4	I	Montevideo			Human			Taiwan	Asia	Chien-Shun (CDC, Taiwan)
SARB30 (Fidelma Boyd)	40	43	41	16	13	34	13	4	Lineage 3	4	I	Montevideo			Human		Mo1	USA	North America	F. Boyd
SARB30 (Mia Torpdahl)	40	43	41	16	13	34	13	4	Lineage 3	4	I	Montevideo		6,7,14:g,m,[p],s:-	Human		Mo1	USA	North America	M. Torpdahl (SSI, Denmark)
M51	40	43	41	16	13	34	13	4	Lineage 3	4	I	Montevideo						USA	North America	Lee Harrison
80 0123	2	16	43	45	43	36	39	42		5	I (MLST)	Newport			Human			USA	North America	H. Harbottle
93 0655	2	16	43	45	43	36	39	42		5	I (MLST)	Newport			Human			USA	North America	H. Harbottle
94 0040	2	16	43	45	43	36	39	42		5	I (MLST)	Newport			Human			USA	North America	H. Harbottle
92 0076	2	16	43	45	43	36	39	42		5	I (MLST)	Newport			Human			USA	North America	H. Harbottle
94 0039	2	16	43	45	43	36	39	42		5	I (MLST)	Newport			Human			USA	North America	H. Harbottle
90 0241	2	16	43	45	43	36	39	42		5	I (MLST)	Newport			Human			USA	North America	H. Harbottle
81 1353	2	16	43	45	43	36	39	42		5	I (MLST)	Newport			Human			USA	North America	H. Harbottle
93 0552	2	16	43	45	43	36	39	42		5	I (MLST)	Newport			Human			USA	North America	H. Harbottle
90 0236	2	16	43	45	43	36	39	42		5	I (MLST)	Newport			Human			USA	North America	H. Harbottle
91 0429	2	16	43	45	43	36	39	42		5	I	Newport			Human			USA	North America	H. Harbottle
21539	2	16	43	45	43	36	39	42		5	I	Newport		6,8,[20]:e,h:1,2:[z67]	Avian	Chicken		USA	North America	H. Harbottle
49-1391	2	16	43	45	43	36	39	42		5	I	Newport						USA	North America	S. Porwollik
SGSC4911	2	16	43	45	43	36	39	42		5	I	Newport								S. Porwollik
SARB36 (Fidelma Boyd)	2	16	43	45	43	36	39	42		5	I	Newport			Human		Np8	USA	North America	F. Boyd
SARB36 (Mia Torpdahl)	2	16	43	45	43	36	39	42		5	I	Newport		6,8,20:e,h:1,2	Human		Np8	USA	North America	M. Torpdahl (SSI, Denmark)
77 2874	2	16	43	45	43	36	39	42		5	I	Newport			Human			USA	North America	H. Harbottle
76 3951	2	16	43	45	43	36	39	42		5	I	Newport			Human			USA	North America	H. Harbottle
75 2947	2	16	43	45	43	36	39	42		5	I	Newport			Human			USA	North America	H. Harbottle
94 0019	2	16	43	45	43	36	39	42		5	I	Newport			Human			USA	North America	H. Harbottle
69 5720	2	16	43	45	43	36	39	42		5	I	Newport			Human			USA	North America	H. Harbottle
SARB17 (Mia Torpdahl)		4	4	4	5	4	4	8		6	I	Enteritidis		1,9,12:[f],g,m,[p]:[1,7]	Human		En2	Brazil	South America	M. Torpdahl (SSI, Denmark)
SARB17 (Fidelma Boyd)		4	4	4	5	4	4	8		6	I	Enteritidis			Human		En2	Brazil	South America	F. Boyd
404GD	99	2	2	3	2	2	2	6		7	I							Indonesia	Asia	G. Dougan
422mar92	13	1	1	2	3	1	1	5		8	I	Typhi		9,12,[Vi]:d:-	Human			Zaire	Africa	G. Dougan
2351/78	220	33	26	30	55	21	87	134		9	IIIb			52:z:z52	Reptile	Iguana		USA	North America	F.X.Weill, Institut Pasteur
0212T49287	53	5	2	3	6	5	5	10		10	I	Dublin			Human			Denmark	Europe	E Litrup
05-1078	53	5	2	3	6	5	5	10		10	I	Dublin		9,12:g,p:-	Human			France	Europe	F.X.Weill, Institut Pasteur
S.Du 310	53	5	2	3	6	5	5	10		10	I	Dublin			Human	swabbing hands	unknown	Colombia	South America	Grupo de Microbiologia, Instituto Nacional de Salud de Colombia
7207060-	53	5	2	3	6	5	5	10		10	I	Dublin		1,9,12,[Vi]:g,p:-	Food	Mink		Denmark	Europe	DVI
MC_06-0262	53	5	2	3	6	5	5	10		10	I	Dublin	DT41	9,12:g,p:-	Human	Faeces		Ireland	Europe	M. Cormican (NSRL, Galway)
1017K	53	5	2	3	6	5	5	10		10	I	Kiel		1,2,12:g,p:-	Human			Germany	Europe	F.X.Weill, Institut Pasteur
0502H10416	53	5	2	3	6	5	5	10		10	I	Dublin			Human			Denmark	Europe	E Litrup
99K3220	53	5	2	3	6	5	5	10		10	I	Dublin		1,9,12,[Vi]:g,p:-	Human			Denmark	Europe	SSI
EVL15	53	5	2	3	6	5	5	10		10	I	Dublin			Swine	Pig		Denmark	Europe	E Litrup
1090801476	53	5	2	3	6	5	5	10		10	I	Dublin			Swine			Netherlands	Europe	X. Huijsden (RIVM)
58 DEN-5	53	5	2	3	6	5	5	10		10	I	Rostock		1,9,12:g,p,u:-	Environment	Water		Benin	Africa	A. Uesbeck
BD-DU-2008-09-004452	53	5	2	3	6	5	5	10		10	I	Dublin		1,9,12,[Vi]:g,p:-	Bovine			Northern Ireland	Europe	S. Strain (AFBINI)
0301H61773	53	5	2	3	6	5	5	10		10	I	Dublin			Human			Denmark	Europe	E Litrup
BD-DU-2008-12-002582	53	5	2	3	6	5	5	10		10	I	Dublin		1,9,12,[Vi]:g,p:-	Bovine			Northern Ireland	Europe	S. Strain (AFBINI)
0507M75758	53	5	2	3	6	5	5	10		10	I	Dublin			Human			Denmark	Europe	E Litrup
BD-OM-2007-03-003314	53	5	2	3	6	5	5	10		10	I	Dublin		1,9,12,[Vi]:g,p:-	Bovine			Northern Ireland	Europe	S. Strain (AFBINI)
EVL14	53	5	2	3	6	5	5	10		10	I	Dublin			Swine	Pig		Denmark	Europe	E Litrup
BD-OM-2009-01-000189	53	5	2	3	6	5	5	10		10	I	Dublin		1,9,12,[Vi]:g,p:-	Bovine			Northern Ireland	Europe	S. Strain (AFBINI)
57 DEN-2	53	5	2	3	6	5	5	10		10	I	Rostock		1,9,12:g,p,u:-	Environment	Water		Benin	Africa	A. Uesbeck
BD-PM-2007-02-008652	53	5	2	3	6	5	5	10		10	I	Dublin		1,9,12,[Vi]:g,p:-	Ovine			Northern Ireland	Europe	S. Strain (AFBINI)
0608T12756	53	5	2	3	6	5	5	10		10	I	Dublin			Human			Denmark	Europe	E Litrup
BD-PM-2007-10-001037	53	5	2	3	6	5	5	10		10	I	Dublin		1,9,12,[Vi]:g,p:-	Bovine			Northern Ireland	Europe	S. Strain (AFBINI)
SSM1601	53	5	2	3	6	5	5	10		10	I	Dublin			Human			Zimbabwe	Africa	B.Paglietti
BD-PM-2008-01-008561	53	5	2	3	6	5	5	10		10	I	Dublin		1,9,12,[Vi]:g,p:-	Ovine			Northern Ireland	Europe	S. Strain (AFBINI)
0111H20328	53	5	2	3	6	5	5	10		10	I	Dublin			Human			Denmark	Europe	E Litrup
BD-PM-2008-12-003167	53	5	2	3	6	5	5	10		10	I	Dublin		1,9,12,[Vi]:g,p:-	Ovine			Northern Ireland	Europe	S. Strain (AFBINI)
0301M48513	53	5	2	3	6	5	5	10		10	I	Dublin			Human			Denmark	Europe	E Litrup
852K	53	5	2	3	6	5	5	10		10	I	Naestved		1,9,12:g,p,s:-	Bovine			Denmark	Europe	F.X.Weill, Institut Pasteur
BD-DU-2007-11-004076	53	5	2	3	6	5	5	10		10	I	Dublin		1,9,12,[Vi]:g,p:-	Bovine			Northern Ireland	Europe	S. Strain (AFBINI)
SQ08.086	53	5	2	3	6	5	5	10		10	I	Dublin			Human			Taiwan	Asia	Chien-Shun (CDC, Taiwan)
GW_S00166-09	53	5	2	3	6	5	5	10		10	I	Dublin			Bovine			United Kingdom	Europe	G. Wise (VLA, Weybridge)
GW_S00314-09	53	5	2	3	6	5	5	10		10	I	Dublin			Canine			United Kingdom	Europe	G. Wise (VLA, Weybridge)
GW_S00402-09	53	5	2	3	6	5	5	10		10	I	Dublin			Bovine			United Kingdom	Europe	G. Wise (VLA, Weybridge)
GW_S00407-09	53	5	2	3	6	5	5	10		10	I	Dublin			Bovine			United Kingdom	Europe	G. Wise (VLA, Weybridge)
GW_S00451-09	53	5	2	3	6	5	5	10		10	I	Dublin			Bovine			United Kingdom	Europe	G. Wise (VLA, Weybridge)
GW_S00535-09	53	5	2	3	6	5	5	10		10	I	Dublin			Canine			United Kingdom	Europe	G. Wise (VLA, Weybridge)
GW_S01066-09	53	5	2	3	6	5	5	10		10	I	Dublin			Bovine			United Kingdom	Europe	G. Wise (VLA, Weybridge)
JM_01/124	53	5	2	3	6	5	5	10		10	I	Dublin			Human	Faeces		Northern Ireland	Europe	J. Moore (Belfast City Hospital)
JM_01/56	53	5	2	3	6	5	5	10		10	I	Dublin			Human	Faeces		Northern Ireland	Europe	J. Moore (Belfast City Hospital)
MC_04-0021	53	5	2	3	6	5	5	10		10	I	Dublin			Human			Ireland	Europe	M. Cormican (NSRL, Galway)
MC_05-0009	53	5	2	3	6	5	5	10		10	I	Dublin			Human	Faeces		Ireland	Europe	M. Cormican (NSRL, Galway)
MC_08-0443	53	5	2	3	6	5	5	10		10	I	Dublin			Human	Faeces		Ireland	Europe	M. Cormican (NSRL, Galway)
RK_D62	53	5	2	3	6	5	5	10		10	I	Dublin			Human			Mali	Africa	R. Kingsley (Sanger)
RK_P167	53	5	2	3	6	5	5	10		10	I	Dublin			Human			Mali	Africa	R. Kingsley (Sanger)
RK_P72	53	5	2	3	6	5	5	10		10	I	Dublin			Human			Mali	Africa	R. Kingsley (Sanger)
JE_S09-002417	53	5	2	3	6	5	5	10		10	I	Dublin			Avian	Poultry		Ireland	Europe	D. Prendergast (DAFF)
JM_04/12	53	5	2	3	6	5	5	10		10	I	Dublin			Human			Northern Ireland	Europe	J. Moore (Belfast City Hospital)
83-01839	53	5	2	3	6	5	5	10		10	I	Rostock						Germany	Europe	R. Helmuth
88-02223	53	5	2	3	6	5	5	10		10	I	Rostock						Germany	Europe	R. Helmuth
RK_P24	53	5	2	3	6	5	5	10		10	I	Dublin			Human			Mali	Africa	R. Kingsley (Sanger)
RK_P92	53	5	2	3	6	5	5	10		10	I	Dublin			Human			Mali	Africa	R. Kingsley (Sanger)
63-03464	53	5	2	3	6	5	5	10		10	I	Rostock						Germany	Europe	R. Helmuth
1090600102	53	5	2	3	6	5	5	10		10	I	Dublin			Bovine			Netherlands	Europe	X. Huijsden (RIVM)
1090604773	53	5	2	3	6	5	5	10		10	I	Dublin			Ovine			Netherlands	Europe	X. Huijsden (RIVM)
BD-DU-2006-11-008285	53	5	2	3	6	5	5	10		10	I	Dublin		1,9,12,[Vi]:g,p:-	Bovine			Northern Ireland	Europe	S. Strain (AFBINI)
BD-DU-2006-12-006830	53	5	2	3	6	5	5	10		10	I	Dublin		1,9,12,[Vi]:g,p:-	Bovine			Northern Ireland	Europe	S. Strain (AFBINI)
BD-DU-2007-01-006960	53	5	2	3	6	5	5	10		10	I	Dublin		1,9,12,[Vi]:g,p:-	Bovine			Northern Ireland	Europe	S. Strain (AFBINI)
BD-DU-2007-04-001249	53	5	2	3	6	5	5	10		10	I	Dublin		1,9,12,[Vi]:g,p:-	Bovine			Northern Ireland	Europe	S. Strain (AFBINI)
BD-DU-2007-09-002816	53	5	2	3	6	5	5	10		10	I	Dublin		1,9,12,[Vi]:g,p:-	Bovine			Northern Ireland	Europe	S. Strain (AFBINI)
BD-DU-2007-10-008218	53	5	2	3	6	5	5	10		10	I	Dublin		1,9,12,[Vi]:g,p:-	Bovine			Northern Ireland	Europe	S. Strain (AFBINI)
BD-DU-2008-03-000912	53	5	2	3	6	5	5	10		10	I	Dublin		1,9,12,[Vi]:g,p:-	Bovine			Northern Ireland	Europe	S. Strain (AFBINI)
BD-DU-2008-04-005587	53	5	2	3	6	5	5	10		10	I	Dublin		1,9,12,[Vi]:g,p:-	Bovine			Northern Ireland	Europe	S. Strain (AFBINI)
BD-OM-2007-09-000001	53	5	2	3	6	5	5	10		10	I	Dublin		1,9,12,[Vi]:g,p:-	Ovine			Northern Ireland	Europe	S. Strain (AFBINI)
BD-OM-2008-02-001666	53	5	2	3	6	5	5	10		10	I	Dublin		1,9,12,[Vi]:g,p:-	Bovine			Northern Ireland	Europe	S. Strain (AFBINI)
BD-OM-2008-04-002177	53	5	2	3	6	5	5	10		10	I	Dublin		1,9,12,[Vi]:g,p:-	Bovine			Northern Ireland	Europe	S. Strain (AFBINI)
BD-PM-2007-01-000364	53	5	2	3	6	5	5	10		10	I	Dublin		1,9,12,[Vi]:g,p:-	Ovine			Northern Ireland	Europe	S. Strain (AFBINI)
BD-PM-2007-01-002684	53	5	2	3	6	5	5	10		10	I	Dublin		1,9,12,[Vi]:g,p:-	Bovine			Northern Ireland	Europe	S. Strain (AFBINI)
BD-PM-2007-11-004094	53	5	2	3	6	5	5	10		10	I	Dublin		1,9,12,[Vi]:g,p:-	Bovine			Northern Ireland	Europe	S. Strain (AFBINI)
CIT_VC31	53	5	2	3	6	5	5	10		10	I	Dublin			Bovine			Ireland	Europe	A. Coffey (CIT)
SE10/1	53	5	2	3	6	5	5	10		10	I	Dublin		9:gp:-	Food	Beef		Northern Ireland	Europe	B. Madden (AFBI, Belfast)
SGSC4916	53	5	2	3	6	5	5	10		10	I	Dublin								S. Porwollik
CE06.005	53	5	2	3	6	5	5	10		10	I	Dublin			Human			Taiwan	Asia	Chien-Shun (CDC, Taiwan)
DB_2	53	5	2	3	6	5	5	10		10	I	Dublin			Bovine			Ireland	Europe	D. Bolton (Teagasc, AFRC)
DB_7	53	5	2	3	6	5	5	10		10	I	Dublin			Canine			Ireland	Europe	D. Bolton (Teagasc, AFRC)
GW_S00169-09	53	5	2	3	6	5	5	10		10	I	Dublin			Bovine			United Kingdom	Europe	G. Wise (VLA, Weybridge)
GW_S00220-09	53	5	2	3	6	5	5	10		10	I	Dublin			Bovine			United Kingdom	Europe	G. Wise (VLA, Weybridge)
GW_S00460-09	53	5	2	3	6	5	5	10		10	I	Dublin			Canine			United Kingdom	Europe	G. Wise (VLA, Weybridge)
GW_S00510-09	53	5	2	3	6	5	5	10		10	I	Dublin			Ovine			United Kingdom	Europe	G. Wise (VLA, Weybridge)
GW_S00519-09	53	5	2	3	6	5	5	10		10	I	Dublin			Bovine			United Kingdom	Europe	G. Wise (VLA, Weybridge)
GW_S00637-09	53	5	2	3	6	5	5	10		10	I	Dublin			Bovine			United Kingdom	Europe	G. Wise (VLA, Weybridge)
GW_S00708-09	53	5	2	3	6	5	5	10		10	I	Dublin			Canine			United Kingdom	Europe	G. Wise (VLA, Weybridge)
GW_S01207-09	53	5	2	3	6	5	5	10		10	I	Dublin			Bovine			United Kingdom	Europe	G. Wise (VLA, Weybridge)
GW_S01238-09	53	5	2	3	6	5	5	10		10	I	Dublin			Ovine			United Kingdom	Europe	G. Wise (VLA, Weybridge)
GW_S02043-09	53	5	2	3	6	5	5	10		10	I	Dublin			Bovine			United Kingdom	Europe	G. Wise (VLA, Weybridge)
JE_S09-000751	53	5	2	3	6	5	5	10		10	I	Dublin			Bovine			Ireland	Europe	D. Prendergast (DAFF)
RK_I82	53	5	2	3	6	5	5	10		10	I	Dublin			Human			Mali	Africa	R. Kingsley (Sanger)
RK_P117	53	5	2	3	6	5	5	10		10	I	Dublin			Human			Mali	Africa	R. Kingsley (Sanger)
CK_03/00001160	53	5	2	3	6	5	5	10		10	I	Dublin		1,9,12:g,p:-	Human			Austria	Europe	C. Kornschober (Austria)
JE_S09-000702	53	5	2	3	6	5	5	10		10	I	Dublin			Avian	Poultry		Ireland	Europe	D. Prendergast (DAFF)
JE_S09-000757	53	5	2	3	6	5	5	10		10	I	Dublin			Avian	Poultry		Ireland	Europe	D. Prendergast (DAFF)
MC_06-0025	53	5	2	3	6	5	5	10		10	I	Dublin			Human			Ireland	Europe	M. Cormican (NSRL, Galway)
MC_07-0087	53	5	2	3	6	5	5	10		10	I	Dublin			Human			Ireland	Europe	M. Cormican (NSRL, Galway)
00330K	53	5	2	3	6	5	5	10		10	I	Dublin		1,9,12,[Vi]:g,p:-	Human			Denmark	Europe	SSI
BD-DU-2007-03-003760	53	5	2	3	6	5	5	10		10	I	Dublin		1,9,12,[Vi]:g,p:-	Bovine			Northern Ireland	Europe	S. Strain (AFBINI)
CK_03/00000995	53	5	2	3	6	5	5	10		10	I	Dublin		1,9,12:g,p:-	Bovine	Cow		Austria	Europe	C. Kornschober (Austria)
MS32095	53	5	2	3	6	5	5	10		10	I	Dublin			Human			Taiwan	Asia	Chien-Shun (CDC, Taiwan)
C4018	53	5	2	3	6	5	5	10		10	I	Dublin/Rostock			Human			India	Asia	J. Wain (HPA, Colindale)
9921423	53	5	2	3	6	5	5	10		10	I	Dublin		1,9,12,[Vi]:g,p:-				Denmark	Europe	DVI
S/20030779	53	5	2	3	6	5	5	10		10	I	Dublin			Human			Scotland	Europe	J. Wain (HPA, Colindale)
SD3246	53	5	2	3	6	5	5	10		10	I	Dublin							Europe	R. Kingsley (Sanger)
2356-02-01	53	5	2	3	6	5	5	10		10	I	Dublin			Ovine	Sheep			Europe	R. Kingsley (Sanger)
2272-02-01	53	5	2	3	6	5	5	10		10	I	Dublin			Bovine				Europe	R. Kingsley (Sanger)
S/20032828	53	5	2	3	6	5	5	10		10	I	Dublin			Human			Scotland	Europe	J. Wain (HPA, Colindale)
230A-02	53	5	2	3	6	5	5	10		10	I	Dublin			Bovine				Europe	R. Kingsley (Sanger)
SD2229	53	5	2	3	6	5	5	10		10	I	Dublin							Europe	R. Kingsley (Sanger)
2310-02-01	53	5	2	3	6	5	5	10		10	I	Dublin			Ovine	Sheep			Europe	R. Kingsley (Sanger)
2017-02-22	53	5	2	3	6	5	5	10		10	I	Dublin			Bovine				Europe	R. Kingsley (Sanger)
2221-02-01	53	5	2	3	6	5	5	10		10	I	Dublin			Bovine				Europe	R. Kingsley (Sanger)
65K	53	5	2	3	6	5	5	10		10	I	Dublin		1,9,12,[Vi]:g,p:-	Human			Ireland	Europe	F.X.Weill, Institut Pasteur
SARB12 (Fidelma Boyd)	53	5	2	3	6	5	5	10		10	I	Dublin			Bovine		Du1	USA	North America	F. Boyd
02-9836	53	5	2	3	6	5	5	10		10	I	Dublin		9,12:g,p:-	Human			France	Europe	F.X.Weill, Institut Pasteur
SARB12 (Mia Torpdahl)	53	5	2	3	6	5	5	10		10	I	Dublin		1,9,12,[Vi]:g,p:-	Bovine		Du1	USA	North America	M. Torpdahl (SSI, Denmark)
S/20042201	53	5	2	3	6	5	5	10		10	I	Dublin			Human			Scotland	Europe	J. Wain (HPA, Colindale)
S/20041853	53	5	2	3	6	5	5	10		10	I	Dublin			Human			Scotland	Europe	J. Wain (HPA, Colindale)
S/20030507	53	5	2	3	6	5	5	10		10	I	Dublin			Human			Scotland	Europe	J. Wain (HPA, Colindale)
S/20041777	53	5	2	3	6	5	5	10		10	I	Dublin			Human			Scotland	Europe	J. Wain (HPA, Colindale)
S/20042087	53	5	2	3	6	5	5	10		10	I	Dublin			Human			Scotland	Europe	J. Wain (HPA, Colindale)
66K	53	5	2	3	6	5	5	10		10	I	Rostock		1,9,12:g,p,u:-	Bovine			Germany	Europe	F.X.Weill, Institut Pasteur
M158	53	5	2	3	6	5	5	10		10	I	Dublin						Germany	Europe	Lee Harrison
OT04/222	53	5	2	3	6	5	5	10		10	I (MLST)	Dublin		9:gp	Bovine			Northern Ireland	Europe	B. Madden (AFBI, Belfast)
8668/97	53	5	2	3	6	5	5	10		10	I	Kiel		1,2,12:g,p:-	Human			Switzerland	Europe	F.X.Weill, Institut Pasteur
M78	53	5	2	3	6	5	5	10		10	I	Dublin						South Africa	Africa	Lee Harrison
NSC165	53	5	2	3	6	5	5	10		10	I	Dublin		1,9,12,[Vi]:g,p:-
SE 147	4	5	2	3	7	6	6	11		11	I	Enteritidis			Food			Brazil	South America	J.P.Falcao
01W20927	4	5	2	3	7	6	6	11		11	I	Enteritidis	34	1,9,12:[f],g,m,[p]:[1,7]	Human			Denmark	Europe	SSI
SE 156	4	5	2	3	7	6	6	11		11	I	Enteritidis			Human			Brazil	South America	J.P.Falcao
00-03100	4	5	2	3	7	6	6	11		11	I	Enteritidis			Hedgehog	Hedgehog		Germany	Europe	R. Helmuth
SE 179/10	4	5	2	3	7	6	6	11		11	I	Enteritidis			Environment			Brazil	South America	J.P.Falcao
SE090_182	4	5	2	3	7	6	6	11		11	I	Enteritidis	V70	1,9,12;g,m;-theorique	Human			France	Europe	F.X.Weill, Institut Pasteur
SE 94	4	5	2	3	7	6	6	11		11	I	Enteritidis			Human			Brazil	South America	J.P.Falcao
89-320	4	5	2	3	7	6	6	11		11	I	Enteritidis						Canada	North America	F.X.Weill, Institut Pasteur
SE 114	4	5	2	3	7	6	6	11		11	I	Enteritidis			Food			Brazil	South America	J.P.Falcao
02-03265	4	5	2	3	7	6	6	11		11	I	Enteritidis			Reptile	Monitor Lizard		Germany	Europe	R. Helmuth
S/20031935	4	5	2	3	7	6	6	11		11	I	Enteritidis	1		Human			Scotland	Europe	J. Wain (HPA, Colindale)
02-04192	4	5	2	3	7	6	6	11		11	I	Enteritidis			Hedgehog	Hedgehog		Germany	Europe	R. Helmuth
SE 133/08	4	5	2	3	7	6	6	11		11	I	Enteritidis			Avian			Brazil	South America	J.P.Falcao
64K	4	5	2	3	7	6	6	11		11	I	Enteritidis		1,9,12:g,m:-						F.X.Weill, Institut Pasteur
SE 15	4	5	2	3	7	6	6	11		11	I	Enteritidis			Human			Brazil	South America	J.P.Falcao
22569	4	5	2	3	7	6	6	11		11	I	Enteritidis	6	1,9,12:[f],g,m,[p]:[1,7]	Human			Denmark	Europe	SSI
SE 120	4	5	2	3	7	6	6	11		11	I	Enteritidis			Human			Brazil	South America	J.P.Falcao
00537K	4	5	2	3	7	6	6	11		11	I	Enteritidis	8	1,9,12:[f],g,m,[p]:[1,7]	Human			Denmark	Europe	SSI
SE 117	4	5	2	3	7	6	6	11		11	I	Enteritidis			Human			Brazil	South America	J.P.Falcao
03-01771-1	4	5	2	3	7	6	6	11		11	I	Enteritidis			Reptile	Colubrid Snake		Germany	Europe	R. Helmuth
SE 5	4	5	2	3	7	6	6	11		11	I	Enteritidis			Human			Brazil	South America	J.P.Falcao
M61	4	5	2	3	7	6	6	11		11	I	Enteritidis		9,12:g,m:-				USA	North America	Lee Harrison
SE 4	4	5	2	3	7	6	6	11		11	I	Enteritidis			Human			Brazil	South America	J.P.Falcao
5591/86	4	5	2	3	7	6	6	11		11	I	Enteritidis		1,9,12:g,m,s,t:-				Austria	Europe	F.X.Weill, Institut Pasteur
766/02	4	5	2	3	7	6	6	11		11	I (MLST)	Enteritidis			Human			Portugal	Europe	P. Antunes
5095/85	4	5	2	3	7	6	6	11		11	I	Enteritidis		9,12:g,m,p:-	Human			USA	North America	F.X.Weill, Institut Pasteur
SE 133	4	5	2	3	7	6	6	11		11	I	Enteritidis			Food			Brazil	South America	J.P.Falcao
04-01507	4	5	2	3	7	6	6	11		11	I	Enteritidis			Reptile	Snake		Germany	Europe	R. Helmuth
TCD0577121	4	5	2	3	7	6	6	11		11	I	Enteritidis			Human			South Africa	Africa
8954/99	4	5	2	3	7	6	6	11		11	I	Rosenberg		9,12:g,z85	Human			Switzerland	Europe	F.X.Weill, Institut Pasteur
SE 80	4	5	2	3	7	6	6	11		11	I	Enteritidis			Human			Brazil	South America	J.P.Falcao
ZP#01	4	5	2	3	7	6	6	11		11	I	Enteritidis	13a		Human			United Kingdom	Europe	Muna F. Anjum
SE 355/06	4	5	2	3	7	6	6	11		11	I	Enteritidis			Avian			Brazil	South America	J.P.Falcao
SE2000-1	4	5	2	3	7	6	6	11		11	I	Enteritidis			Human			Japan	Asia	J. Ogasawara
SE 171	4	5	2	3	7	6	6	11		11	I	Enteritidis			Human			Brazil	South America	J.P.Falcao
05-02531	4	5	2	3	7	6	6	11		11	I	Enteritidis			Hedgehog	Hedgehog		Germany	Europe	R. Helmuth
SE 16	4	5	2	3	7	6	6	11		11	I	Enteritidis			Human			Brazil	South America	J.P.Falcao
SE2000-3	4	5	2	3	7	6	6	11		11	I	Enteritidis			Human			Japan	Asia	J. Ogasawara
EVL12	4	5	2	3	7	6	6	11		11	I	Enteritidis				Porcupine		Denmark	Europe	E Litrup
2145/77	4	5	2	3	7	6	6	11		11	I	Antarctica		9,12:g,z63:-	Avian	Bird		USA	North America	F.X.Weill, Institut Pasteur
QA082011-051	4	5	2	3	7	6	6	11		11					Human			Qatar	Middle East	Population Medicine,Cornell University
193/66	4	5	2	3	7	6	6	11		11	I	Nitra		2,12:g,m:-	Human			Czech Republic	Europe	F.X.Weill, Institut Pasteur
14-147	4	5	2	3	7	6	6	11		11	I	Enteritidis			Human			China	Asia
99-03574	4	5	2	3	7	6	6	11		11	I	Enteritidis			Reptile	Snake		Germany	Europe	R. Helmuth
QA122011-425	4	5	2	3	7	6	6	11		11					Human			Qatar	Middle East	Population Medicine,Cornell University
48-0811	4	5	2	3	7	6	6	11		11	I	Enteritidis			Guinea Pig	Guinea Pig				S. Porwollik
SE 387/06	4	5	2	3	7	6	6	11		11	I	Enteritidis			Avian			Brazil	South America	J.P.Falcao
49-2778	4	5	2	3	7	6	6	11		11	I	Enteritidis								S. Porwollik
QA082011-036	4	5	2	3	7	6	6	11		11					Human			Qatar	Middle East	Population Medicine,Cornell University
3237	4	5	2	3	7	6	6	11		11	I	Enteritidis			Human	Human Carrier		Germany	Europe	Roy Curtiss
0509R6904	4	5	2	3	7	6	6	11		11	I	Enteritidis			Human			Denmark	Europe	E Litrup
50-4630	4	5	2	3	7	6	6	11		11	I	Enteritidis			Rodent	Mouse				S. Porwollik
QA082011-028	4	5	2	3	7	6	6	11		11					Human			Qatar	Middle East	Population Medicine,Cornell University
50-5306	4	5	2	3	7	6	6	11		11	I	Enteritidis			Rodent	Rat		USA	North America	S. Porwollik
QA082011-030	4	5	2	3	7	6	6	11		11					Human			Qatar	Middle East	Population Medicine,Cornell University
50-5646	4	5	2	3	7	6	6	11		11	I	Enteritidis						USA	North America	S. Porwollik
125109	4	5	2	3	7	6	6	11		11	I	Enteritidis	4							S. Porwollik
50-3079	4	5	2	3	7	6	6	11		11	I	Enteritidis						USA	North America	S. Porwollik
M181	4	5	2	3	7	6	6	11		11	I	Enteritidis						Belgium	Europe	Lee Harrison
SGSC3820	4	5	2	3	7	6	6	11		11	I	Enteritidis			Avian	Chicken				S. Porwollik
QA122011-424	4	5	2	3	7	6	6	11		11					Human			Qatar	Middle East	Population Medicine,Cornell University
SSM1299	4	5	2	3	7	6	6	11		11	I	Enteritidis	4b		Human			Zimbabwe	Africa	J. Wain (HPA, Colindale)
EVL13	4	5	2	3	7	6	6	11		11	I	Enteritidis			Bovine			Denmark	Europe	E Litrup
SSM1340	4	5	2	3	7	6	6	11		11	I	Enteritidis			Human			Zimbabwe	Africa	J. Wain (HPA, Colindale)
SE 197	4	5	2	3	7	6	6	11		11	I	Enteritidis			Human			Brazil	South America	J.P.Falcao
ZJ-Q1	4	5	2	3	7	6	6	11		11	I	Enteritidis			Avian	Poultry		Jordan	Asia	Z. Jaradat (JUST, Jordan)
UTSE-15001	4	5	2	3	7	6	6	11		11	I (MLST)	Enteritidis			Human	Human Carrier	unknown	Colombia	South America	clinical case
SSM1705	4	5	2	3	7	6	6	11		11	I	Enteritidis	7		Human			Zimbabwe	Africa	J. Wain (HPA, Colindale)
0506R6431	4	5	2	3	7	6	6	11		11	I	Enteritidis			Human			Denmark	Europe	E Litrup
S/20004232	4	5	2	3	7	6	6	11		11	I	Enteritidis	5c		Human			Scotland	Europe	J. Wain (HPA, Colindale)
424 ICA	4	5	2	3	7	6	6	11		11	I	Enteritidis			Avian	water chiller	unknown	Colombia	South America	Corpoica
3087	4	5	2	3	7	6	6	11		11	I	Enteritidis			Human			Kenya	Africa	R. Kingsley (Sanger)
QA122011-400	4	5	2	3	7	6	6	11		11					Human			Qatar	Middle East	Population Medicine,Cornell University
S/20011309	4	5	2	3	7	6	6	11		11	I	Enteritidis	5c		Human			Canary Islands	Europe	J. Wain (HPA, Colindale)
SJTUF122110	4	5	2	3	7	6	6	11		11	I				Avian	Chicken		China	Asia	Weibing Liu (Shanghai Jiao Tong Univ)
3173	4	5	2	3	7	6	6	11		11	I	Enteritidis			Human			Kenya	Africa	R. Kingsley (Sanger)
QA082011-001	4	5	2	3	7	6	6	11		11					Human			Qatar	Middle East	Population Medicine,Cornell University
S/20011507	4	5	2	3	7	6	6	11		11	I	Enteritidis	5c		Human			Scotland	Europe	J. Wain (HPA, Colindale)
SE 136	4	5	2	3	7	6	6	11		11	I	Enteritidis			Human			Brazil	South America	J.P.Falcao
3176	4	5	2	3	7	6	6	11		11	I	Enteritidis			Human			Kenya	Africa	R. Kingsley (Sanger)
QA082011-049	4	5	2	3	7	6	6	11		11					Human			Qatar	Middle East	Population Medicine,Cornell University
3106	4	5	2	3	7	6	6	11		11	I	Enteritidis			Human			Kenya	Africa	R. Kingsley (Sanger)
QA122011-431	4	5	2	3	7	6	6	11		11					Human			Qatar	Middle East	Population Medicine,Cornell University
S/19982004	4	5	2	3	7	6	6	11		11	I	Enteritidis	6a		Human			Scotland	Europe	J. Wain (HPA, Colindale)
SE 165/09	4	5	2	3	7	6	6	11		11	I	Enteritidis			Avian			Brazil	South America	J.P.Falcao
S/20011474	4	5	2	3	7	6	6	11		11	I	Enteritidis	5c		Human			Scotland	Europe	J. Wain (HPA, Colindale)
QA122011-705	4	5	2	3	7	6	6	11		11					Human			Qatar	Middle East	Population Medicine,Cornell University
S/20012138	4	5	2	3	7	6	6	11		11	I	Enteritidis	5c		Human			Spain	Europe	J. Wain (HPA, Colindale)
SE 241	4	5	2	3	7	6	6	11		11	I	Enteritidis			Food			Brazil	South America	J.P.Falcao
S/20012139	4	5	2	3	7	6	6	11		11	I	Enteritidis	5c		Human			Scotland	Europe	J. Wain (HPA, Colindale)
SE 168	4	5	2	3	7	6	6	11		11	I	Enteritidis			Food			Brazil	South America	J.P.Falcao
3333	4	5	2	3	7	6	6	11		11	I	Enteritidis			Human			Kenya	Africa	R. Kingsley (Sanger)
SSM4242	4	5	2	3	7	6	6	11		11	I	Enteritidis			Food			Morocco	Africa	B.Paglietti
S/20020042	4	5	2	3	7	6	6	11		11	I	Enteritidis	21		Human			Scotland	Europe	J. Wain (HPA, Colindale)
Puoltry_1	4	5	2	3	7	6	6	11		11		Enteritidis			Avian	Poultry		South Africa	Africa	Anthony Smith, NICD
D25820	4	5	2	3	7	6	6	11		11	I	Enteritidis			Human			Malawi	Africa	R. Kingsley (Sanger)
560/02	4	5	2	3	7	6	6	11		11	I (MLST)	Enteritidis			Food			Portugal	Europe	P. Antunes
S/20020108	4	5	2	3	7	6	6	11		11	I	Enteritidis			Human			Scotland	Europe	J. Wain (HPA, Colindale)
S14186	4	5	2	3	7	6	6	11		11	I	Typhimurium			Human	stool	unknown	China	Asia	Shenzhen CDC
S/20020109	4	5	2	3	7	6	6	11		11	I	Enteritidis			Human			Scotland	Europe	J. Wain (HPA, Colindale)
S/20040748	4	5	2	3	7	6	6	11		11	I	Enteritidis	6		Human			Scotland	Europe	J. Wain (HPA, Colindale)
3175	4	5	2	3	7	6	6	11		11	I	Enteritidis			Human			Kenya	Africa	R. Kingsley (Sanger)
SE 332/05	4	5	2	3	7	6	6	11		11	I	Enteritidis			Avian			Brazil	South America	J.P.Falcao
3353	4	5	2	3	7	6	6	11		11	I	Enteritidis			Human			Kenya	Africa	R. Kingsley (Sanger)
SJTUF12206	4	5	2	3	7	6	6	11		11	I				Avian	Chicken		China	Asia	Weibing Liu (Shanghai Jiao Tong Univ)
3172	4	5	2	3	7	6	6	11		11	I	Enteritidis			Human			Kenya	Africa	R. Kingsley (Sanger)
14-148	4	5	2	3	7	6	6	11		11	I	Enteritidis			Human			China	Asia
S/20020016	4	5	2	3	7	6	6	11		11	I	Enteritidis			Human			Scotland	Europe	J. Wain (HPA, Colindale)
SJTUF12202	4	5	2	3	7	6	6	11		11	I				Avian	Chicken		China	Asia	Weibing Liu (Shanghai Jiao Tong Univ)
S/20030352	4	5	2	3	7	6	6	11		11	I	Enteritidis	44		Human			Spain	Europe	J. Wain (HPA, Colindale)
UTSE-14048	4	5	2	3	7	6	6	11		11	I (MLST)	Enteritidis			Avian	Egg	unknown	Colombia	South America	other
S/20030670	4	5	2	3	7	6	6	11		11	I	Enteritidis	8		Human			Scotland	Europe	J. Wain (HPA, Colindale)
S/20012129	4	5	2	3	7	6	6	11		11	I	Enteritidis	6		Human			Scotland	Europe	J. Wain (HPA, Colindale)
5598	4	5	2	3	7	6	6	11		11	I	Enteritidis			Human			Kenya	Africa	R. Kingsley (Sanger)
S/20004282	4	5	2	3	7	6	6	11		11	I	Enteritidis	5c		Human			Scotland	Europe	J. Wain (HPA, Colindale)
S/20031152	4	5	2	3	7	6	6	11		11	I	Enteritidis	21		Human			Scotland	Europe	J. Wain (HPA, Colindale)
SE 144	4	5	2	3	7	6	6	11		11	I	Enteritidis			Human			Brazil	South America	J.P.Falcao
S/20031261	4	5	2	3	7	6	6	11		11	I	Enteritidis	4		Human			Scotland	Europe	J. Wain (HPA, Colindale)
QA122011-390	4	5	2	3	7	6	6	11		11					Human			Qatar	Middle East	Population Medicine,Cornell University
S/20031317	4	5	2	3	7	6	6	11		11	I	Enteritidis	1		Human			Scotland	Europe	J. Wain (HPA, Colindale)
QA082011-047	4	5	2	3	7	6	6	11		11					Human			Qatar	Middle East	Population Medicine,Cornell University
S/20032495	4	5	2	3	7	6	6	11		11	I	Enteritidis	1		Human			Scotland	Europe	J. Wain (HPA, Colindale)
QA082011-026	4	5	2	3	7	6	6	11		11					Human			Qatar	Middle East	Population Medicine,Cornell University
S/20032571	4	5	2	3	7	6	6	11		11	I	Enteritidis	8		Human			Scotland	Europe	J. Wain (HPA, Colindale)
S/20021595	4	5	2	3	7	6	6	11		11	I	Enteritidis	21		Human			Scotland	Europe	J. Wain (HPA, Colindale)
S/20032864	4	5	2	3	7	6	6	11		11	I	Enteritidis	1b		Human			Scotland	Europe	J. Wain (HPA, Colindale)
QA082011-017	4	5	2	3	7	6	6	11		11					Human			Qatar	Middle East	Population Medicine,Cornell University
S/20032882	4	5	2	3	7	6	6	11		11	I	Enteritidis	1		Human			Scotland	Europe	J. Wain (HPA, Colindale)
QA082011-041	4	5	2	3	7	6	6	11		11					Human			Qatar	Middle East	Population Medicine,Cornell University
S/20031095	4	5	2	3	7	6	6	11		11	I	Enteritidis	6		Human			Scotland	Europe	J. Wain (HPA, Colindale)
SE89-323	4	5	2	3	7	6	6	11		11	I	Enteritidis			Canine	Dog		USA	North America	F.X.Weill, Institut Pasteur
SARB16 (Fidelma Boyd)	4	5	2	3	7	6	6	11		11	I	Enteritidis					En1	USA	North America	F. Boyd
SE 269	4	5	2	3	7	6	6	11		11	I	Enteritidis			Food			Brazil	South America	J.P.Falcao
H2448	4	5	2	3	7	6	6	11		11	I	Enteritidis						Uganda	Africa	Lee Harrison
SSM1902	4	5	2	3	7	6	6	11		11	I			-:g,m:-	Human			Zimbabwe	Africa	B.Paglietti
H2449	4	5	2	3	7	6	6	11		11	I	Enteritidis						Uganda	Africa	Lee Harrison
SJTUF12253	4	5	2	3	7	6	6	11		11	I				Food			China	Asia	Weibing Liu (Shanghai Jiao Tong Univ)
H2473	4	5	2	3	7	6	6	11		11	I	Enteritidis						Uganda	Africa	Lee Harrison
SE 191/10	4	5	2	3	7	6	6	11		11	I	Enteritidis			Avian			Brazil	South America	J.P.Falcao
S/20041054	4	5	2	3	7	6	6	11		11	I	Enteritidis	8		Human			Scotland	Europe	J. Wain (HPA, Colindale)
SE 226/05	4	5	2	3	7	6	6	11		11	I	Enteritidis			Avian			Brazil	South America	J.P.Falcao
H2476	4	5	2	3	7	6	6	11		11	I	Enteritidis						Uganda	Africa	Lee Harrison
QA122011-713	4	5	2	3	7	6	6	11		11					Human			Qatar	Middle East	Population Medicine,Cornell University
H2478	4	5	2	3	7	6	6	11		11	I	Enteritidis						Uganda	Africa	Lee Harrison
SJTUF12204	4	5	2	3	7	6	6	11		11	I				Avian	Chicken		China	Asia	Weibing Liu (Shanghai Jiao Tong Univ)
H2481	4	5	2	3	7	6	6	11		11	I	Enteritidis						Uganda	Africa	Lee Harrison
UTSE-15002	4	5	2	3	7	6	6	11		11	I (MLST)	Enteritidis			Human	Human Carrier	unknown	Colombia	South America	clinical case
H2483	4	5	2	3	7	6	6	11		11	I	Enteritidis						Uganda	Africa	Lee Harrison
02-6725	4	5	2	3	7	6	6	11		11	I	Enteritidis		9,12:g,m:-	Human			France	Europe	F.X.Weill, Institut Pasteur
S/20041055	4	5	2	3	7	6	6	11		11	I	Enteritidis	8		Human			Scotland	Europe	J. Wain (HPA, Colindale)
SE 252	4	5	2	3	7	6	6	11		11	I	Enteritidis			Food			Brazil	South America	J.P.Falcao
H2486	4	5	2	3	7	6	6	11		11	I	Enteritidis						Uganda	Africa	Lee Harrison
SE 270	4	5	2	3	7	6	6	11		11	I	Enteritidis			Human			Brazil	South America	J.P.Falcao
H2541	4	5	2	3	7	6	6	11		11	I	Enteritidis						South Africa	Africa	Lee Harrison
S/20041655	4	5	2	3	7	6	6	11		11	I	Enteritidis	21		Human			Scotland	Europe	J. Wain (HPA, Colindale)
H2544	4	5	2	3	7	6	6	11		11	I	Enteritidis						South Africa	Africa	Lee Harrison
TCD585701	4	5	2	3	7	6	6	11		11	I	Enteritidis			Human	Faeces		South Africa	Africa	Anthony Smith, NICD
S/20041333	4	5	2	3	7	6	6	11		11	I	Enteritidis	13a		Human			Scotland	Europe	J. Wain (HPA, Colindale)
0508R6682	4	5	2	3	7	6	6	11		11	I	Enteritidis			Human			Denmark	Europe	E Litrup
S/20041468	4	5	2	3	7	6	6	11		11	I	Enteritidis	6		Human			Scotland	Europe	J. Wain (HPA, Colindale)
UTSE-14049	4	5	2	3	7	6	6	11		11	I (MLST)	Enteritidis			Avian	Egg	unknown	Colombia	South America	other
S/20041476	4	5	2	3	7	6	6	11		11	I	Enteritidis	21		Human			Hong Kong	Asia	J. Wain (HPA, Colindale)
50 (retail)	4	5	2	3	7	6	6	11		11	I	Enteritidis			Avian	Chicken Meat		Malaysia	Asia	S.Suhana
ZJ-705	4	5	2	3	7	6	6	11		11	I	Enteritidis			Avian	Poultry		Jordan	Asia	Z. Jaradat (JUST, Jordan)
UTSE-13002	4	5	2	3	7	6	6	11		11	I (MLST)	Enteritidis			Avian	Chicken Farm	unknown	Colombia	South America	other
JM_06/51	4	5	2	3	7	6	6	11		11	I	Enteritidis		9,12:g,m:-	Human	Faeces		Northern Ireland	Europe	J. Moore (Belfast City Hospital)
SE 260	4	5	2	3	7	6	6	11		11	I	Enteritidis			Human			Brazil	South America	J.P.Falcao
SARB16 (Mia Torpdahl)	4	5	2	3	7	6	6	11		11	I	Enteritidis		1,9,12:[f],g,m,[p]:[1,7]			En1	USA	North America	M. Torpdahl (SSI, Denmark)
UTSE-13003	4	5	2	3	7	6	6	11		11	I (MLST)	Enteritidis			Avian	Chicken Farm	unknown	Colombia	South America	other
S/20041490	4	5	2	3	7	6	6	11		11	I	Enteritidis			Human					J. Wain (HPA, Colindale)
SSM1610	4	5	2	3	7	6	6	11		11	I	Enteritidis	1		Human			Zimbabwe	Africa	J. Wain (HPA, Colindale)
S/20041674	4	5	2	3	7	6	6	11		11	I	Enteritidis	1		Human			Scotland	Europe	J. Wain (HPA, Colindale)
QA082011-013	4	5	2	3	7	6	6	11		11					Human			Qatar	Middle East	Population Medicine,Cornell University
SARB18 (Mia Torpdahl)	4	5	2	3	7	6	6	11		11	I	Enteritidis		1,9,12:[f],g,m,[p]:[1,7]			En3	USA	North America	M. Torpdahl (SSI, Denmark)
19980624401-1	4	5	2	3	7	6	6	11		11	I	Enteritidis			Human			Japan	Asia	FIHES
S/20050719	4	5	2	3	7	6	6	11		11	I	Enteritidis	34		Human			Scotland	Europe	J. Wain (HPA, Colindale)
2809/79	4	5	2	3	7	6	6	11		11	I	Enteritidis						India	Asia	F.X.Weill, Institut Pasteur
S/20041380	4	5	2	3	7	6	6	11		11	I	Enteritidis	1		Human			Scotland	Europe	J. Wain (HPA, Colindale)
M4021	4	5	2	3	7	6	6	11		11	I	Enteritidis			Avian	Poultry		China	Asia
S/20040185	4	5	2	3	7	6	6	11		11	I	Enteritidis	4		Human			Scotland	Europe	J. Wain (HPA, Colindale)
SJTUF12261	4	5	2	3	7	6	6	11		11	I				Avian	Chicken		China	Asia	Weibing Liu (Shanghai Jiao Tong Univ)
S/20031911	4	5	2	3	7	6	6	11		11	I	Enteritidis	8		Human			Scotland	Europe	J. Wain (HPA, Colindale)
S/20031660	4	5	2	3	7	6	6	11		11	I	Enteritidis	4		Human			Scotland	Europe	J. Wain (HPA, Colindale)
S/19982135	4	5	2	3	7	6	6	11		11	I	Enteritidis	6a		Human			Scotland	Europe	J. Wain (HPA, Colindale)
QA082011-050	4	5	2	3	7	6	6	11		11					Human			Qatar	Middle East	Population Medicine,Cornell University
S/20030137	4	5	2	3	7	6	6	11		11	I	Enteritidis	44		Human			Scotland	Europe	J. Wain (HPA, Colindale)
SH11335	4	5	2	3	7	6	6	11		11		Enteritidis			Human			China	Asia	Military Medical Sciences
S/20042783	4	5	2	3	7	6	6	11		11	I	Enteritidis	6a		Human			Scotland	Europe	J. Wain (HPA, Colindale)
S/20031645	4	5	2	3	7	6	6	11		11	I	Enteritidis	1		Human			Scotland	Europe	J. Wain (HPA, Colindale)
S/20050879	4	5	2	3	7	6	6	11		11	I	Enteritidis	4		Human			Scotland	Europe	J. Wain (HPA, Colindale)
SE 139/07	4	5	2	3	7	6	6	11		11	I	Enteritidis			Avian			Brazil	South America	J.P.Falcao
S/20032549	4	5	2	3	7	6	6	11		11	I	Enteritidis	4b		Human			Scotland	Europe	J. Wain (HPA, Colindale)
Lion_1	4	5	2	3	7	6	6	11		11		Enteritidis			Feline	Lion		South Africa	Africa	Anthony Smith, NICD
S/20012784	4	5	2	3	7	6	6	11		11	I	Enteritidis	6		Human			Scotland	Europe	J. Wain (HPA, Colindale)
QA082011-014	4	5	2	3	7	6	6	11		11					Human			Qatar	Middle East	Population Medicine,Cornell University
S/20031688	4	5	2	3	7	6	6	11		11	I	Enteritidis	1		Human			Scotland	Europe	J. Wain (HPA, Colindale)
Crocodile_1	4	5	2	3	7	6	6	11		11		Enteritidis			Reptile	Crocodile		South Africa	Africa	Anthony Smith, NICD
S/20032244	4	5	2	3	7	6	6	11		11	I	Enteritidis	14b		Human			Scotland	Europe	J. Wain (HPA, Colindale)
SJTUF12255	4	5	2	3	7	6	6	11		11	I				Food			China	Asia	Weibing Liu (Shanghai Jiao Tong Univ)
S/20050829	4	5	2	3	7	6	6	11		11	I	Enteritidis	6		Human			Scotland	Europe	J. Wain (HPA, Colindale)
QA122011-433	4	5	2	3	7	6	6	11		11					Human			Qatar	Middle East	Population Medicine,Cornell University
1996071908-1	4	5	2	3	7	6	6	11		11	I	Enteritidis			Human			Japan	Asia	FIHES
0507R6514	4	5	2	3	7	6	6	11		11	I	Enteritidis			Human			Denmark	Europe	E Litrup
S/20030850	4	5	2	3	7	6	6	11		11	I	Enteritidis	6		Human			Scotland	Europe	J. Wain (HPA, Colindale)
SE 246	4	5	2	3	7	6	6	11		11	I	Enteritidis			Human			Brazil	South America	J.P.Falcao
S/20031847	4	5	2	3	7	6	6	11		11	I	Enteritidis	1		Human			Scotland	Europe	J. Wain (HPA, Colindale)
SJTUF12254	4	5	2	3	7	6	6	11		11	I				Food			China	Asia	Weibing Liu (Shanghai Jiao Tong Univ)
S/20031336	4	5	2	3	7	6	6	11		11	I	Enteritidis	21		Human			Scotland	Europe	J. Wain (HPA, Colindale)
SE 191	4	5	2	3	7	6	6	11		11	I	Enteritidis			Food			Brazil	South America	J.P.Falcao
S/20031912	4	5	2	3	7	6	6	11		11	I	Enteritidis	4		Human			Scotland	Europe	J. Wain (HPA, Colindale)
UTSE-13001	4	5	2	3	7	6	6	11		11	I (MLST)	Enteritidis			Avian	Chicken Farm	unknown	Colombia	South America	other
S/20030776	4	5	2	3	7	6	6	11		11	I	Enteritidis	4		Human			Scotland	Europe	J. Wain (HPA, Colindale)
89-349	4	5	2	3	7	6	6	11		11	I	Enteritidis			Human			Niger	Africa	F.X.Weill, Institut Pasteur
S/20030668	4	5	2	3	7	6	6	11		11	I	Enteritidis	8		Human			Scotland	Europe	J. Wain (HPA, Colindale)
SE 36	4	5	2	3	7	6	6	11		11	I	Enteritidis			Food			Brazil	South America	J.P.Falcao
S/20020003	4	5	2	3	7	6	6	11		11	I	Enteritidis	21		Human			Scotland	Europe	J. Wain (HPA, Colindale)
0501R6203	4	5	2	3	7	6	6	11		11	I	Enteritidis			Human			Denmark	Europe	E Litrup
S/20002968	4	5	2	3	7	6	6	11		11	I	Enteritidis	5c		Human			Scotland	Europe	J. Wain (HPA, Colindale)
Salmonella Enteritidis UTSE-15001	4	5	2	3	7	6	6	11		11	I (MLST)	Enteritidis			Human	Human Carrier	unknown	Colombia	South America	clinical case
S/20041527	4	5	2	3	7	6	6	11		11	I	Enteritidis	21		Human			Scotland	Europe	J. Wain (HPA, Colindale)
SJTUF12252	4	5	2	3	7	6	6	11		11	I				Food			China	Asia	Weibing Liu (Shanghai Jiao Tong Univ)
S/20003016	4	5	2	3	7	6	6	11		11	I	Enteritidis	5c		Human			Scotland	Europe	J. Wain (HPA, Colindale)
SE 66	4	5	2	3	7	6	6	11		11	I	Enteritidis			Human			Brazil	South America	J.P.Falcao
S/20050701	4	5	2	3	7	6	6	11		11	I	Enteritidis	34		Human			Scotland	Europe	J. Wain (HPA, Colindale)
SJTUF12265	4	5	2	3	7	6	6	11		11	I				Food			China	Asia	Weibing Liu (Shanghai Jiao Tong Univ)
S/20012047	4	5	2	3	7	6	6	11		11	I	Enteritidis	5c		Human			Scotland	Europe	J. Wain (HPA, Colindale)
SE 60	4	5	2	3	7	6	6	11		11	I	Enteritidis			Food			Brazil	South America	J.P.Falcao
S/20041797	4	5	2	3	7	6	6	11		11	I	Enteritidis	4		Human			Scotland	Europe	J. Wain (HPA, Colindale)
SE 13	4	5	2	3	7	6	6	11		11	I	Enteritidis			Food			Brazil	South America	J.P.Falcao
S/20042191	4	5	2	3	7	6	6	11		11	I	Enteritidis	21		Human			Scotland	Europe	J. Wain (HPA, Colindale)
QA122011-388	4	5	2	3	7	6	6	11		11					Human			Qatar	Middle East	Population Medicine,Cornell University
S/20011473	4	5	2	3	7	6	6	11		11	I	Enteritidis	5c		Human			Scotland	Europe	J. Wain (HPA, Colindale)
382/03	4	5	2	3	7	6	6	11		11	I (MLST)	Enteritidis			Human			Portugal	Europe	P. Antunes
9676130	4	5	2	3	7	6	6	11		11	I	Enteritidis	4	1,9,12:[f],g,m,[p]:[1,7]				Denmark	Europe	DVI
08-14-06057	4	5	2	3	7	6	6	11		11	I	Enteritidis		9,12:g,m:-	Food	grilled chicken	unknown	Spain	Europe	Lab Salud Pública de Valencia
S/20041178	4	5	2	3	7	6	6	11		11	I	Enteritidis	14b		Human			Scotland	Europe	J. Wain (HPA, Colindale)
SE 214	4	5	2	3	7	6	6	11		11	I	Enteritidis			Human			Brazil	South America	J.P.Falcao
S/20050095	4	5	2	3	7	6	6	11		11	I	Enteritidis	13a		Human			Scotland	Europe	J. Wain (HPA, Colindale)
QA082011-035	4	5	2	3	7	6	6	11		11					Human			Qatar	Middle East	Population Medicine,Cornell University
S/20030008	4	5	2	3	7	6	6	11		11	I	Enteritidis	4		Human			Scotland	Europe	J. Wain (HPA, Colindale)
437/03	4	5	2	3	7	6	6	11		11	I (MLST)	Enteritidis			Human			Portugal	Europe	P. Antunes
S/20041693	4	5	2	3	7	6	6	11		11	I	Enteritidis	14b		Human			Scotland	Europe	J. Wain (HPA, Colindale)
8678/97	4	5	2	3	7	6	6	11		11	I	Rosenberg			Human			Switzerland	Europe	F.X.Weill, Institut Pasteur
9770994	4	5	2	3	7	6	6	11		11	I	Enteritidis	6	1,9,12:[f],g,m,[p]:[1,7]				Denmark	Europe	DVI
0402R5577	4	5	2	3	7	6	6	11		11	I	Enteritidis			Human			Denmark	Europe	E Litrup
67K	4	5	2	3	7	6	6	11		11	I	Moscow		9,12:g,q:-	Human			Russia	Asia	F.X.Weill, Institut Pasteur
SE 201	4	5	2	3	7	6	6	11		11	I	Enteritidis			Food			Brazil	South America	J.P.Falcao
7224325	4	5	2	3	7	6	6	11		11	I	Enteritidis	8	1,9,12:[f],g,m,[p]:[1,7]				Denmark	Europe	DVI
SJTUF122118	4	5	2	3	7	6	6	11		11	I (MLST)				Avian	Chicken		China	Asia	Weibing Liu (Shanghai Jiao Tong Univ)
M138	4	5	2	3	7	6	6	11		11	I	Enteritidis						Germany	Europe	Lee Harrison
SE 239	4	5	2	3	7	6	6	11		11	I	Enteritidis			Human			Brazil	South America	J.P.Falcao
199506191F38-2	4	5	2	3	7	6	6	11		11	I	Enteritidis			Avian	Poultry		Japan	Asia	FIHES
UTSE-15003	4	5	2	3	7	6	6	11		11	I (MLST)	Enteritidis			Human	Human Carrier	unknown	Colombia	South America	clinical case
200410221-1	4	5	2	3	7	6	6	11		11	I	Enteritidis			Human			Japan	Asia	FIHES
SE 70	4	5	2	3	7	6	6	11		11	I	Enteritidis			Human			Brazil	South America	J.P.Falcao
M192	4	5	2	3	7	6	6	11		11	I	Enteritidis						Philippines	Asia	Lee Harrison
0308R5237	4	5	2	3	7	6	6	11		11	I	Enteritidis			Human			Denmark	Europe	E Litrup
7223900	4	5	2	3	7	6	6	11		11	I	Enteritidis	34	1,9,12:[f],g,m,[p]:[1,7]				Denmark	Europe	DVI
SE 86	4	5	2	3	7	6	6	11		11	I	Enteritidis			Food			Brazil	South America	J.P.Falcao
1993062413	4	5	2	3	7	6	6	11		11	I	Enteritidis			Human			Japan	Asia	FIHES
M95	4	5	2	3	7	6	6	11		11	I	Enteritidis, non-motile		9,12:-:-				Spain	Europe	Lee Harrison
2000010721-1	4	5	2	3	7	6	6	11		11	I	Enteritidis			Human			Japan	Asia	FIHES
SE 05/08	4	5	2	3	7	6	6	11		11	I	Enteritidis			Avian			Brazil	South America	J.P.Falcao
199706001026	4	5	2	3	7	6	6	11		11	I	Enteritidis			Human			Japan	Asia	FIHES
S/20002796	4	5	2	3	7	6	6	11		11	I	Enteritidis	5c		Human			Scotland	Europe	J. Wain (HPA, Colindale)
2001060428-1	4	5	2	3	7	6	6	11		11	I	Enteritidis			Human			Japan	Asia	FIHES
SE 88	4	5	2	3	7	6	6	11		11	I	Enteritidis			Food			Brazil	South America	J.P.Falcao
M210	4	5	2	3	7	6	6	11		11	I	Enteritidis						USA	North America	Lee Harrison
SJTUF12203	4	5	2	3	7	6	6	11		11	I				Avian	Chicken		China	Asia	Weibing Liu (Shanghai Jiao Tong Univ)
9968721-11	4	5	2	3	7	6	6	11		11	I	Enteritidis	1	1,9,12:[f],g,m,[p]:[1,7]	Avian	Poultry		Denmark	Europe	DVI
OE95	4	5	2	3	7	6	6	11		11	I	Dublin			Human	Medical check		China	Asia
199309272001	4	5	2	3	7	6	6	11		11	I	Enteritidis			Human			Japan	Asia	FIHES
2000070418-1	4	5	2	3	7	6	6	11		11	I	Enteritidis			Human			Japan	Asia	FIHES
2000071715	4	5	2	3	7	6	6	11		11	I	Enteritidis			Human			Japan	Asia	FIHES
CCUG13076	4	5	2	3	7	6	6	11		11	I	Enteritidis		1,9,12:[f],g,m,[p]:[1,7]						CCUG
M187	4	5	2	3	7	6	6	11		11	I	Enteritidis						Belgium	Europe	Lee Harrison
199209262	4	5	2	3	7	6	6	11		11	I	Enteritidis			Human			Japan	Asia	FIHES
199406117	4	5	2	3	7	6	6	11		11	I	Enteritidis			Human			Japan	Asia	FIHES
8384/95	4	5	2	3	7	6	6	11		11	I	Nitra		2,12:g,m:-				Belgium	Europe	F.X.Weill, Institut Pasteur
199601001H54-1	4	5	2	3	7	6	6	11		11	I	Enteritidis			Avian	Chicken		Japan	Asia	FIHES
9940203	4	5	2	3	7	6	6	11		11	I	Enteritidis	1	1,9,12:[f],g,m,[p]:[1,7]	Human			Denmark	Europe	SSI
1999072923-1	4	5	2	3	7	6	6	11		11	I	Enteritidis			Human			Japan	Asia	FIHES
200109111	4	5	2	3	7	6	6	11		11	I	Enteritidis			Human			Japan	Asia	FIHES
M229	4	5	2	3	7	6	6	11		11	I	Enteritidis						Canada	North America	Lee Harrison
1998082113-1	4	5	2	3	7	6	6	11		11	I	Enteritidis			Human			Japan	Asia	FIHES
19961101132-1	4	5	2	3	7	6	6	11		11	I	Enteritidis			Human			Japan	Asia	FIHES
2004071611-1	4	5	2	3	7	6	6	11		11	I	Enteritidis			Human			Japan	Asia	FIHES
199410201	4	5	2	3	7	6	6	11		11	I	Enteritidis			Human			Japan	Asia	FIHES
H102900582	4	5	2	3	7	6	6	11		11	I	Enteritidis		9,12;f,g,m	Environment	River (Thames River)		United Kingdom	Europe	J. Wain (HPA, Colindale)
H102900583	4	5	2	3	7	6	6	11		11	I	Enteritidis		9,12;f,g,m	Environment	River (Thames River)		United Kingdom	Europe	J. Wain (HPA, Colindale)
199810075-3G	4	5	2	3	7	6	6	11		11	I	Enteritidis			Human			Japan	Asia	FIHES
1994062515	4	5	2	3	7	6	6	11		11	I	Enteritidis			Human			Japan	Asia	FIHES
199308061	4	5	2	3	7	6	6	11		11	I	Enteritidis			Human			Japan	Asia	FIHES
M298	4	5	2	3	7	6	6	11		11	I	Enteritidis						USA	North America	Lee Harrison
1997061030-1	4	5	2	3	7	6	6	11		11	I	Enteritidis			Human			Japan	Asia	FIHES
M306	4	5	2	3	7	6	6	11		11	I	Enteritidis						Italy	Europe	Lee Harrison
H102900591	4	5	2	3	7	6	6	11		11	I	Enteritidis		9,12;f,g,m	Environment	River (Thames River)		United Kingdom	Europe	J. Wain (HPA, Colindale)
H103540784	4	5	2	3	7	6	6	11		11	I	Enteritidis	PT21	9,12:g,m:-	Environment	River (Thames River)		United Kingdom	Europe	J. Wain (HPA, Colindale)
2001121620-1	4	5	2	3	7	6	6	11		11	I	Enteritidis			Human			Japan	Asia	FIHES
199410261	4	5	2	3	7	6	6	11		11	I	Enteritidis			Human			Japan	Asia	FIHES
M4	4	5	2	3	7	6	6	11		11	I	Enteritidis						USA	North America	Lee Harrison
45595	4	5	2	3	7	6	6	11		11	I	Enteritidis	4	1,9,12:[f],g,m,[p]:[1,7]	Human			Denmark	Europe	SSI
M48	4	5	2	3	7	6	6	11		11	I	Enteritidis						USA	North America	Lee Harrison
S/20030572	4	5	2	3	7	6	6	11		11	I	Enteritidis	4		Human			Scotland	Europe	J. Wain (HPA, Colindale)
M79	4	5	2	3	7	6	6	11		11	I	Enteritidis						South Africa	Africa	Lee Harrison
M86	4	5	2	3	7	6	6	11		11	I	Enteritidis						Spain	Europe	Lee Harrison
02-7716	4	5	2	3	7	6	6	11		11	I	Enteritidis		9,12:g,m:-	Human			France	Europe	F.X.Weill, Institut Pasteur
02-3368	4	5	2	3	7	6	6	11		11	I	Enteritidis		9,12:g,m:-	Human			France	Europe	F.X.Weill, Institut Pasteur
02-8815	4	5	2	3	7	6	6	11		11	I	Enteritidis		9,12:g,m:-	Human			France	Europe	F.X.Weill, Institut Pasteur
SE89-324	4	5	2	3	7	6	6	11		11	I	Enteritidis	Vieu35		Human			USA	North America	F.X.Weill, Institut Pasteur
00-00610	4	5	2	3	7	6	6	11		11	I	Enteritidis			Reptile	Snake		Germany	Europe	R. Helmuth
SE89-316	4	5	2	3	7	6	6	11		11	I	Enteritidis			Swine	Pig		USA	North America	F.X.Weill, Institut Pasteur
SE89-332	4	5	2	3	7	6	6	11		11	I	Enteritidis				Coyote		USA	North America	F.X.Weill, Institut Pasteur
02-7185	4	5	2	3	7	6	6	11		11	I	Enteritidis		9,12:g,m:-	Human			France	Europe	F.X.Weill, Institut Pasteur
02-3211	4	5	2	3	7	6	6	11		11	I	Enteritidis		9,12:g,m:-	Human			France	Europe	F.X.Weill, Institut Pasteur
97_10048	4	5	2	3	7	6	6	11		11	I	Enteritidis		9,12:g,m:-	Human			France	Europe	F.X.Weill, Institut Pasteur
S/20031272	4	5	2	3	7	6	6	11		11	I	Enteritidis	4		Human			Scotland	Europe	J. Wain (HPA, Colindale)
9920405	22	6	5	6	7	5	7	12		12	I	Hadar		6,8:Z10:e,n,x	Avian	Turkey		Denmark	Europe	DVI
SAL81	54	3	3	7	4	3	3	7		13	I	Agona			Food			México	North America	Vázquez-Marrufo (Cepario Michoacano Universitario) UMSNH, MÉXICO
993112K	54	3	3	7	4	3	3	7		13	I	Agona		1,4,[5],12:f,g,s:[1,2]	Human			Denmark	Europe	SSI
15-69	54	3	3	7	4	3	3	7		13	I	Agona		4,12:f,g,s:-	Food			France	Europe	F.X.Weill, Institut Pasteur
993212K	54	3	3	7	4	3	3	7		13	I	Agona		1,4,[5],12:f,g,s:[1,2]	Human			Denmark	Europe	SSI
9-70	54	3	3	7	4	3	3	7		13	I	Agona		4,12:f,g,s:-	Food			Greece	Europe	F.X.Weill, Institut Pasteur
1137/72	54	3	3	7	4	3	3	7		13	I	Agona		1,4,12:f,g,s:-	Human			United Kingdom	Europe	F.X.Weill, Institut Pasteur
SAL13	54	3	3	7	4	3	3	7		13	I	Agona			Food			México	North America	Vázquez-Marrufo (Cepario Michoacano Universitario) UMSNH, MÉXICO
9923227	54	3	3	7	4	3	3	7		13	I	Agona		1,4,[5],12:f,g,s:[1,2]	Human			Denmark	Europe	SSI
SAL62	54	3	3	7	4	3	3	7		13	I	Agona			Food			México	North America	Vázquez-Marrufo (Cepario Michoacano Universitario) UMSNH, MÉXICO
0033K	54	3	3	7	4	3	3	7		13	I	Agona		1,4,[5],12:f,g,s:[1,2]	Human			Denmark	Europe	SSI
SAL231	54	3	3	7	4	3	3	7		13	I	Agona			Food			México	North America	Vázquez-Marrufo (Cepario Michoacano Universitario) UMSNH, MÉXICO
01T21416	54	3	3	7	4	3	3	7		13	I	Agona		1,4,[5],12:f,g,s:[1,2]	Human			Denmark	Europe	SSI
SAL65	54	3	3	7	4	3	3	7		13	I	Agona			Food			México	North America	Vázquez-Marrufo (Cepario Michoacano Universitario) UMSNH, MÉXICO
1138/72	54	3	3	7	4	3	3	7		13	I	Agona		4,12:f,g,s:-	Human			United Kingdom	Europe	F.X.Weill, Institut Pasteur
P5494570	54	3	3	7	4	3	3	7		13	I		120		Human			United Kingdom	Europe	J. Wain (HPA, Colindale)
938	54	3	3	7	4	3	3	7		13	I				Avian	Poultry		Jordan	Asia	Z. Jaradat (JUST, Jordan)
20001356	54	3	3	7	4	3	3	7		13	I	Agona			Human			Scotland	Europe	D. Brown (Scotland)
3201	54	3	3	7	4	3	3	7		13	I	Agona			Human	Human Carrier		Germany	Europe	Roy Curtiss
SAL26	54	3	3	7	4	3	3	7		13	I	Agona			Food			México	North America	Vázquez-Marrufo (Cepario Michoacano Universitario) UMSNH, MÉXICO
20090595	54	3	3	7	4	3	3	7		13	I	Agona			Human			Scotland	Europe	D. Brown (Scotland)
ZJ-946	54	3	3	7	4	3	3	7		13	I	Agona		4,12:f,gs:	Avian	Poultry		Jordan	Asia	Z. Jaradat (JUST, Jordan)
ccc28	54	3	3	7	4	3	3	7		13	I	Agona			Food	Milk		Ireland	Europe	S. Porwollik
SAL90	54	3	3	7	4	3	3	7		13	I	Agona			Food			México	North America	Vázquez-Marrufo (Cepario Michoacano Universitario) UMSNH, MÉXICO
RM_148	54	3	3	7	4	3	3	7		13	I	Agona			Environment	River		USA	North America	R. Meinersmann (USDA)
SAL85	54	3	3	7	4	3	3	7		13	I	Agona			Food			México	North America	Vázquez-Marrufo (Cepario Michoacano Universitario) UMSNH, MÉXICO
RM_172	54	3	3	7	4	3	3	7		13	I	Agona			Environment	River		USA	North America	R. Meinersmann (USDA)
SAL112	54	3	3	7	4	3	3	7		13	I	Agona			Food			México	North America	Vázquez-Marrufo (Cepario Michoacano Universitario) UMSNH, MÉXICO
20052893	54	3	3	7	4	3	3	7		13	I	Agona						Scotland	Europe	D. Brown (Scotland)
2-71	54	3	3	7	4	3	3	7		13	I	Agona		4,12:f,g,s:-	Human			France	Europe	F.X.Weill, Institut Pasteur
20005023	54	3	3	7	4	3	3	7		13	I	Agona			Human			Scotland	Europe	D. Brown (Scotland)
5-69	54	3	3	7	4	3	3	7		13	I	Agona		4,12:f,g,s:-	Swine	Liver		France	Europe	F.X.Weill, Institut Pasteur
20042479	54	3	3	7	4	3	3	7		13	I	Agona			Human			Scotland	Europe	D. Brown (Scotland)
4-71	54	3	3	7	4	3	3	7		13	I	Agona		4,12:f,g,s:-	Ovine	Sheep			Africa	F.X.Weill, Institut Pasteur
20060793	54	3	3	7	4	3	3	7		13	I	Agona			Human			Scotland	Europe	D. Brown (Scotland)
47-72	54	3	3	7	4	3	3	7		13	I	Agona		4,12:f,g,s:-	Human			Algeria	Africa	F.X.Weill, Institut Pasteur
20062828	54	3	3	7	4	3	3	7		13	I	Agona			Human			Scotland	Europe	D. Brown (Scotland)
ZJ-959	54	3	3	7	4	3	3	7		13	I	Agona		4,12:f,gs:	Avian	Poultry		Jordan	Asia	Z. Jaradat (JUST, Jordan)
20080506	54	3	3	7	4	3	3	7		13	I	Agona			Human			Scotland	Europe	D. Brown (Scotland)
SARA61 (Fidelma Boyd)	54	3	3	7	4	3	3	7		13	I	Agona		4,12:g,s,t:z27	Environment	Water	Pb6	United Kingdom	Europe	F. Boyd
20080895	54	3	3	7	4	3	3	7		13	I	Agona			Human			Scotland	Europe	D. Brown (Scotland)
ZJ-923	54	3	3	7	4	3	3	7		13	I	Agona		4,12:f,gs:	Avian	Poultry		Jordan	Asia	Z. Jaradat (JUST, Jordan)
20080935	54	3	3	7	4	3	3	7		13	I	Agona			Human			Scotland	Europe	D. Brown (Scotland)
ZJ-936	54	3	3	7	4	3	3	7		13	I	Agona		4,12:f,gs:	Avian	Poultry		Jordan	Asia	Z. Jaradat (JUST, Jordan)
20081012	54	3	3	7	4	3	3	7		13	I	Agona			Environment	River		Scotland	Europe	D. Brown (Scotland)
SJTUF10301	54	3	3	7	4	3	3	7		13	I	Agona		4:f,g,s:-	Human			China	Asia	Weibing Liu (Shanghai Jiao Tong Univ)
20090461	54	3	3	7	4	3	3	7		13	I	Agona			Human			Scotland	Europe	D. Brown (Scotland)
SAL161	54	3	3	7	4	3	3	7		13	I	Agona			Food			México	North America	Vázquez-Marrufo (Cepario Michoacano Universitario) UMSNH, MÉXICO
20091706	54	3	3	7	4	3	3	7		13	I	Agona			Human			Scotland	Europe	D. Brown (Scotland)
41-72	54	3	3	7	4	3	3	7		13	I	Agona		4,12:f,g,s:-	Human			France	Europe	F.X.Weill, Institut Pasteur
05-0595	54	3	3	7	4	3	3	7		13	I	Agona			Avian	Poultry		Ireland	Europe	M. Cormican (NSRL, Galway)
ZJ-G	54	3	3	7	4	3	3	7		13	I	Agona		4,12:f,gs:	Avian	Poultry		Jordan	Asia	Z. Jaradat (JUST, Jordan)
05-0634	54	3	3	7	4	3	3	7		13	I	Agona			Avian	Poultry		Ireland	Europe	M. Cormican (NSRL, Galway)
ZJ-943	54	3	3	7	4	3	3	7		13	I	Agona		4,12:f,gs:	Avian	Poultry		Jordan	Asia	Z. Jaradat (JUST, Jordan)
ZJ-102	54	3	3	7	4	3	3	7		13	I	Agona		4,12:f,gs:	Avian	Poultry		Jordan	Asia	Z. Jaradat (JUST, Jordan)
SJTUF10230	54	3	3	7	4	3	3	7		13	I	Agona		4:f,g,s:-	Human			China	Asia	Weibing Liu (Shanghai Jiao Tong Univ)
MC_04-0873	54	3	3	7	4	3	3	7		13	I	Agona			Human			Ireland	Europe	M. Cormican (NSRL, Galway)
SAL146	54	3	3	7	4	3	3	7		13	I	Agona			Food			México	North America	Vázquez-Marrufo (Cepario Michoacano Universitario) UMSNH, MÉXICO
ZJ-93	54	3	3	7	4	3	3	7		13	I	Agona		4,12:f,gs:	Avian	Poultry		Jordan	Asia	Z. Jaradat (JUST, Jordan)
3-69	54	3	3	7	4	3	3	7		13	I	Agona		4,12:f,g,s:-	Environment			France	Europe	F.X.Weill, Institut Pasteur
ZJ-967	54	3	3	7	4	3	3	7		13	I	Agona		4,12:f,gs:	Avian	Poultry		Jordan	Asia	Z. Jaradat (JUST, Jordan)
SAL185	54	3	3	7	4	3	3	7		13	I	Agona			Food			México	North America	Vázquez-Marrufo (Cepario Michoacano Universitario) UMSNH, MÉXICO
ZJ-902	54	3	3	7	4	3	3	7		13	I	Agona		4,12:f,gs:	Avian	Poultry		Jordan	Asia	Z. Jaradat (JUST, Jordan)
ZJ-C	54	3	3	7	4	3	3	7		13	I	Agona		4,12:f,gs:	Human			Jordan	Asia	Z. Jaradat (JUST, Jordan)
ZJ-A	54	3	3	7	4	3	3	7		13	I	Agona		4,12:f,gs:	Avian	Poultry		Jordan	Asia	Z. Jaradat (JUST, Jordan)
05-0784	54	3	3	7	4	3	3	7		13	I	Agona			Bovine	Calf		Ireland	Europe	M. Cormican (NSRL, Galway)
S08-0531	54	3	3	7	4	3	3	7		13	I	Agona			Food	Pepperoni		Ireland	Europe	M. Cormican (NSRL, Galway)
S08-0771	54	3	3	7	4	3	3	7		13	I	Agona			Environment	Environment		Ireland	Europe	M. Cormican (NSRL, Galway)
05-0677	54	3	3	7	4	3	3	7		13	I	Agona			Environment	Turkey		Ireland	Europe	M. Cormican (NSRL, Galway)
05-0811	54	3	3	7	4	3	3	7		13	I	Agona			Food	Feed Mill		Ireland	Europe	M. Cormican (NSRL, Galway)
05-0828	54	3	3	7	4	3	3	7		13	I	Agona			Environment	Poultry		Ireland	Europe	M. Cormican (NSRL, Galway)
MC_06-0567	54	3	3	7	4	3	3	7		13	I	Agona			Human			Ireland	Europe	M. Cormican (NSRL, Galway)
06-0623	54	3	3	7	4	3	3	7		13	I	Agona			Avian	Poultry		Ireland	Europe	M. Cormican (NSRL, Galway)
S08-0466	54	3	3	7	4	3	3	7		13	I	Agona			Food	Pork		Ireland	Europe	M. Cormican (NSRL, Galway)
7223506	54	3	3	7	4	3	3	7		13	I	Agona		1,4,[5],12:f,g,s:[1,2]				Denmark	Europe	DVI
MC_08-0610	54	3	3	7	4	3	3	7		13	I	Agona	PT39		Human			Ireland	Europe	M. Cormican (NSRL, Galway)
S08-0742	54	3	3	7	4	3	3	7		13	I	Agona			Food	Pork		Ireland	Europe	M. Cormican (NSRL, Galway)
S08-0766	54	3	3	7	4	3	3	7		13	I	Agona			Avian	Poultry		Ireland	Europe	M. Cormican (NSRL, Galway)
S08-0770	54	3	3	7	4	3	3	7		13	I	Agona			Environment	Water		Ireland	Europe	M. Cormican (NSRL, Galway)
S08-0968	54	3	3	7	4	3	3	7		13	I	Agona			Environment	Crop		Ireland	Europe	M. Cormican (NSRL, Galway)
MC_08-1117	54	3	3	7	4	3	3	7		13	I	Agona			Human			Ireland	Europe	M. Cormican (NSRL, Galway)
S09-0426	54	3	3	7	4	3	3	7		13	I	Agona			Human			Ireland	Europe	M. Cormican (NSRL, Galway)
S08-0532	54	3	3	7	4	3	3	7		13	I	Agona			Swine	Pig		Ireland	Europe	M. Cormican (NSRL, Galway)
SF_R0041/09	54	3	3	7	4	3	3	7		13	I	Agona			Environment	Sump Tank		Ireland	Europe	F.X.Weill, Institut Pasteur
SF_R0102/09	54	3	3	7	4	3	3	7		13	I	Agona						Ireland	Europe	F.X.Weill, Institut Pasteur
SF_080024249	54	3	3	7	4	3	3	7		13	I	Agona						Ireland	Europe	F.X.Weill, Institut Pasteur
SF_R0571/09	54	3	3	7	4	3	3	7		13	I	Agona						Ireland	Europe	F.X.Weill, Institut Pasteur
S/20010171	54	3	3	7	4	3	3	7		13	I	Agona			Human			Scotland	Europe	J. Wain (HPA, Colindale)
SARB1 (Mia Torpdahl)	54	3	3	7	4	3	3	7		13	I	Agona		1,4,[5],12:f,g,s:[1,2]			Ag1	Peru	South America	M. Torpdahl (SSI, Denmark)
SARB1 (Fidelma Boyd)	54	3	3	7	4	3	3	7		13	I	Agona					Ag1			F. Boyd
S/20040770	54	3	3	7	4	3	3	7		13	I	Agona			Human			Scotland	Europe	J. Wain (HPA, Colindale)
9722162	54	3	3	7	4	3	3	7		13	I	Agona		1,4,[5],12:f,g,s:[1,2]				Denmark	Europe	DVI
ZJ-1000	54	3	3	7	4	3	3	7		13	I	Agona		4,12:f,gs:	Avian	Poultry		Jordan	Asia	Z. Jaradat (JUST, Jordan)
9721213	54	3	3	7	4	3	3	7		13	I	Agona		1,4,[5],12:f,g,s:[1,2]				Denmark	Europe	DVI
9924359	54	3	3	7	4	3	3	7		13	I	Agona		1,4,[5],12:f,g,s:[1,2]				Denmark	Europe	DVI
05-2419	54	3	3	7	4	3	3	7		13	I	Agona		4,12:f,g,s:-	Human			France	Europe	F.X.Weill, Institut Pasteur
S/20041090	54	3	3	7	4	3	3	7		13	I	Agona			Human			Scotland	Europe	J. Wain (HPA, Colindale)
S/20010024	54	3	3	7	4	3	3	7		13	I	Agona			Human			Scotland	Europe	J. Wain (HPA, Colindale)
9920530	54	3	3	7	4	3	3	7		13	I	Agona		1,4,[5],12:f,g,s:[1,2]	Avian	Turkey		Denmark	Europe	DVI
M165	54	3	3	7	4	3	3	7		13	I	Agona						Germany	Europe	Lee Harrison
M204	54	3	3	7	4	3	3	7		13	I	Agona						USA	North America	Lee Harrison
M22	54	3	3	7	4	3	3	7		13	I	Agona						USA	North America	Lee Harrison
M234	54	3	3	7	4	3	3	7		13	I	Agona						Canada	North America	Lee Harrison
H103540789	54	3	3	7	4	3	3	7		13	I	Agona	PT7	4,12:f,g,s:-	Environment	River (Thames River)		United Kingdom	Europe	J. Wain (HPA, Colindale)
H102900575	54	3	3	7	4	3	3	7		13	I	Agona		4,12:f,g,s:-	Environment	River (Thames River)		United Kingdom	Europe	J. Wain (HPA, Colindale)
M99	54	3	3	7	4	3	3	7		13	I	Agona						Spain	Europe	Lee Harrison
M132	54	3	3	7	4	3	3	7		13	I (MLST)	Agona						Australia	Australasia	Lee Harrison
ZJ-Q5	55	7	6	8	8	7	8	13		14	I	Senftenberg		1,3,19:g,s,t:-	Avian	Poultry		Jordan	Asia	Z. Jaradat (JUST, Jordan)
03_4037	55	7	6	8	8	7	8	13		14	I	Senftenberg		1,3,19;g,s,t:-	Human			France	Europe	F.X.Weill, Institut Pasteur
SH1143	55	7	6	8	8	7	8	13		14		Senftenberg			Human			China	Asia	Military Medical Sciences
01-00576	55	7	6	8	8	7	8	13		14	I	Senftenberg			Food	Fish Meal		Germany	Europe	R. Helmuth
SAL49	55	7	6	8	8	7	8	13		14	I				Food			México	North America	Vázquez-Marrufo (Cepario Michoacano Universitario) UMSNH, MÉXICO
7320528	55	7	6	8	8	7	8	13		14	I	Senftenberg		1,3,19:g,[s],t:-				Denmark	Europe	DVI
EVS-100	55	7	6	8	8	7	8	13		14		Senftenberg			Goat	Mutton	unknown	India	Indian Subcontinent	S.Dutta
01-02488	55	7	6	8	8	7	8	13		14	I	Senftenberg			Food	Fish Meal		Germany	Europe	R. Helmuth
SH0613	55	7	6	8	8	7	8	13		14		Senftenberg			Human			China	Asia	Military Medical Sciences
SARB59 (Mia Torpdahl)	55	7	6	8	8	7	8	13		14	I	Senftenberg		1,3,19:g,[s],t:-	Avian	Chicken	Sf1	USA	North America	M. Torpdahl (SSI, Denmark)
Bio083	55	7	6	8	8	7	8	13		14	I (MLST)	Senftenberg			Food	Poultry	unknown	Portugal	Europe	Antunes P.
03-02853	55	7	6	8	8	7	8	13		14	I	Senftenberg			Food	Animal Feed		Germany	Europe	R. Helmuth
ZJ-Q6	55	7	6	8	8	7	8	13		14	I	Senftenberg		1,3,19:g,s,t:-	Avian	Poultry		Jordan	Asia	Z. Jaradat (JUST, Jordan)
03-02877	55	7	6	8	8	7	8	13		14	I	Senftenberg			Food	Fish Meal		Germany	Europe	R. Helmuth
SAL228	55	7	6	8	8	7	8	13		14	I				Food			Mexico	North America	Vazquez-Marrufo (Cepario Michoacano Universitario) UMSNH, MEXICO
04-00456	55	7	6	8	8	7	8	13		14	I	Senftenberg			Reptile	Snake		Germany	Europe	R. Helmuth
OSS-261	55	7	6	8	8	7	8	13		14		Senftenberg			Human	Urine	unknown	India	Indian Subcontinent	S.Dutta
04-00997	55	7	6	8	8	7	8	13		14	I	Senftenberg			Food	Soya		Germany	Europe	R. Helmuth
OSS-104	55	7	6	8	8	7	8	13		14		Senftenberg			Human	Stool		India	Indian Subcontinent	S.Dutta
04-03354	55	7	6	8	8	7	8	13		14	I	Senftenberg			Reptile	Snake		Germany	Europe	R. Helmuth
QA082011-021	55	7	6	8	8	7	8	13		14					Human			Qatar	Middle East	Population Medicine,Cornell University
04-03461	55	7	6	8	8	7	8	13		14	I	Senftenberg			Reptile	Lizard		Germany	Europe	R. Helmuth
EF-1	55	7	6	8	8	7	8	13		14	I (MLST)	Senftenberg			Environment	Manure	unknown	Portugal	Europe	Antunes P.
04-03902	55	7	6	8	8	7	8	13		14	I	Senftenberg			Food	Fish Meal		Germany	Europe	R. Helmuth
9546-05-01	55	7	6	8	8	7	8	13		14	I	Senftenberg		1,3,19:g,s,t:Rz82	Food	Animal Feed		Norway	Europe	F.X.Weill, Institut Pasteur
1030K	55	7	6	8	8	7	8	13		14	I	Senftenberg		1,3,19:g,s,t:Rz34						F.X.Weill, Institut Pasteur
02_5252	55	7	6	8	8	7	8	13		14	I	Senftenberg		1,3,19;g,s,t:-	Human			France	Europe	F.X.Weill, Institut Pasteur
99-00016	55	7	6	8	8	7	8	13		14	I	Senftenberg			Food	Animal Feed		Germany	Europe	R. Helmuth
1419	55	7	6	8	8	7	8	13		14	I	Senftenberg		1,3,19:g,[s],t:-	Human			Denmark	Europe	SSI
994159K	55	7	6	8	8	7	8	13		14	I	Senftenberg		1,3,19:g,[s],t:-	Human			Denmark	Europe	SSI
05-01371	55	7	6	8	8	7	8	13		14	I	Senftenberg			Food	Animal Feed		Germany	Europe	R. Helmuth
SSM1317	55	7	6	8	8	7	8	13		14	I	Senftenberg			Human			Zimbabwe	Africa	J. Wain (HPA, Colindale)
ZJ-Q3	55	7	6	8	8	7	8	13		14	I				Avian	Poultry		Jordan	Asia	Z. Jaradat (JUST, Jordan)
ZJ-Q7	55	7	6	8	8	7	8	13		14	I				Avian	Poultry		Jordan	Asia	Z. Jaradat (JUST, Jordan)
RM_79	55	7	6	8	8	7	8	13		14	I	Senftenberg			Environment	River		USA	North America	R. Meinersmann (USDA)
RM_88	55	7	6	8	8	7	8	13		14	I	Senftenberg			Environment	River		USA	North America	R. Meinersmann (USDA)
RM_91	55	7	6	8	8	7	8	13		14	I	Senftenberg			Environment	River		USA	North America	R. Meinersmann (USDA)
SARB59 (Fidelma Boyd)	55	7	6	8	8	7	8	13		14	I	Senftenberg			Avian	Chicken	Sf1	USA	North America	F. Boyd
S/20050441	55	7	6	8	8	7	8	13		14	I	Senftenberg			Human			Scotland	Europe	J. Wain (HPA, Colindale)
S06009	55	7	6	8	8	7	8	13		14	I	Senftenberg			Human			China	Asia	Quanxue Lan
321/67	55	7	6	8	8	7	8	13		14	I	Senftenberg		1,3,19:g,s,t:-				Germany	Europe	F.X.Weill, Institut Pasteur
S/20050439	55	7	6	8	8	7	8	13		14	I	Senftenberg			Human			Scotland	Europe	J. Wain (HPA, Colindale)
9921122	55	7	6	8	8	7	8	13		14	I	Senftenberg		1,3,19:g,[s],t:-	Avian	Poultry		Denmark	Europe	DVI
00-00378	55	7	6	8	8	7	8	13		14	I	Senftenberg			Food	Soya		Germany	Europe	R. Helmuth
02_9895	55	7	6	8	8	7	8	13		14	I	Senftenberg		1,3,19;g,s,t:-	Human			France	Europe	F.X.Weill, Institut Pasteur
FF_10	26	2	7	9	9	5	9	12		15	I (MLST)	Heidelberg			Food			Portugal	Europe	P. Antunes
SARA30 (Howard Ochman)	26	2	7	9	9	5	9	12		15	I	Heidelberg		1,4,[5],12:r:1,2	Avian	Chicken	He1	USA	North America	H. Ochman
QA082011-015	26	2	7	9	9	5	9	12		15					Human			Qatar	Middle East	Population Medicine,Cornell University
02-03207	26	2	7	9	9	5	9	12		15	I	Heidelberg			Avian	Roller Bird		Germany	Europe	R. Helmuth
205 ICA	26	2	7	9	9	5	9	12		15	I	Heidelberg			Avian	Stool	unknown	Colombia	South America	Corpoica
1422/74	26	2	7	9	9	5	9	12		15	I	Crossness		67:r:1,2	Environment	Environment		United Kingdom	Europe	F.X.Weill, Institut Pasteur
CB08.041	26	2	7	9	9	5	9	12		15	I				Human			Taiwan	Asia	Chien-Shun (CDC, Taiwan)
16K	26	2	7	9	9	5	9	12		15	I	Heidelberg		1,4,5,12:r:1,2	Human			Germany	Europe	F.X.Weill, Institut Pasteur
211 ICA	26	2	7	9	9	5	9	12		15	I	Heidelberg			Avian	Disposable leggings	unknown	Colombia	South America	Corpoica
154/66	26	2	7	9	9	5	9	12		15	I	Heidelberg		4,12:r:1,2	Human			Jamaica	Central America	F.X.Weill, Institut Pasteur
773/72	26	2	7	9	9	5	9	12		15	I	Heidelberg		4,5,12:r:1,2				Denmark	Europe	F.X.Weill, Institut Pasteur
6599/88	26	2	7	9	9	5	9	12		15	I	Derby diphasic		1,4,5,12:f,g:1,2				Portugal	Europe	F.X.Weill, Institut Pasteur
3212	26	2	7	9	9	5	9	12		15	I	Heidelberg			Human	Human Carrier		Germany	Europe	Roy Curtiss
1432	26	2	7	9	9	5	9	12		15	I	Heidelberg		1,4,[5],12:r:1,2	Human			Denmark	Europe	SSI
01T21324	26	2	7	9	9	5	9	12		15	I	Heidelberg		1,4,[5],12:r:1,2	Human			Denmark	Europe	SSI
3242	26	2	7	9	9	5	9	12		15	I	Heidelberg			Human	Human Carrier		Germany	Europe	Roy Curtiss
9522983	26	2	7	9	9	5	9	12		15	I	Heidelberg		1,4,[5],12:r:1,2				Denmark	Europe	DVI
SGSC4915	26	2	7	9	9	5	9	12		15	I	Heidelberg								S. Porwollik
SSM1933	26	2	7	9	9	5	9	12		15	I	Heidelberg			Human			Zimbabwe	Africa	J. Wain (HPA, Colindale)
RM_67	26	2	7	9	9	5	9	12		15	I	Heidelberg			Environment	River		USA	North America	R. Meinersmann (USDA)
SARA32 (Fidelma Boyd)	26	2	7	9	9	5	9	12		15	I	Heidelberg			Canine	Dog	He1	USA	North America	F. Boyd
SARA35 (Fidelma Boyd)	26	2	7	9	9	5	9	12		15	I	Heidelberg					He2	Brazil	South America	F. Boyd
SARA40 (Fidelma Boyd)	26	2	7	9	9	5	9	12		15	I	Heidelberg					He8	USA	North America	F. Boyd
SARA37 (Fidelma Boyd)	26	2	7	9	9	5	9	12		15	I	Heidelberg			Avian	Turkey	He4	USA	North America	F. Boyd
SARA30 (Fidelma Boyd)	26	2	7	9	9	5	9	12		15	I	Heidelberg			Avian	Chicken	He1	USA	North America	F. Boyd
SARA31 (Fidelma Boyd)	26	2	7	9	9	5	9	12		15	I	Heidelberg			Swine	Pig	He1	USA	North America	F. Boyd
SARA39 (Fidelma Boyd)	26	2	7	9	9	5	9	12		15	I	Heidelberg			Human		He7	USA	North America	F. Boyd
SARA38 (Fidelma Boyd)	26	2	7	9	9	5	9	12		15	I	Heidelberg			Avian	Turkey	He5	USA	North America	F. Boyd
S/20040049	26	2	7	9	9	5	9	12		15	I	Heidelberg			Human			Kenya	Africa	J. Wain (HPA, Colindale)
SARB23 (Fidelma Boyd)	26	2	7	9	9	5	9	12		15	I	Heidelberg		1,4,[5],12:r:1,2	Avian	Chicken	He1	USA	North America	F. Boyd
SARB24 (Fidelma Boyd)	26	2	7	9	9	5	9	12		15	I	Heidelberg		1,4,[5],12:r:1,2			He3	Thailand	Asia	F. Boyd
H2519	26	2	7	9	9	5	9	12		15	I	Heidelberg						Philippines	Asia	Lee Harrison
H2520	26	2	7	9	9	5	9	12		15	I	Heidelberg						Philippines	Asia	Lee Harrison
H2521	26	2	7	9	9	5	9	12		15	I	Heidelberg						Philippines	Asia	Lee Harrison
H2523	26	2	7	9	9	5	9	12		15	I	Heidelberg						Philippines	Asia	Lee Harrison
SARA36 (Fidelma Boyd)	26	2	7	9	9	5	9	12		15	I	Heidelberg					He3	Thailand	Asia	F. Boyd
SARB23 (Mia Torpdahl)	26	2	7	9	9	5	9	12		15	I	Heidelberg		1,4,[5],12:r:1,2	Avian	Chicken	He1	USA	North America	M. Torpdahl (SSI, Denmark)
S/20050196	26	2	7	9	9	5	9	12		15	I	Heidelberg			Human			Kenya	Africa	J. Wain (HPA, Colindale)
SARB24 (Mia Torpdahl)	26	2	7	9	9	5	9	12		15	I	Heidelberg		1,4,[5],12:r:1,2			He3	Thailand	Asia	M. Torpdahl (SSI, Denmark)
S/20050437	26	2	7	9	9	5	9	12		15	I	Heidelberg			Human			Scotland	Europe	J. Wain (HPA, Colindale)
MEXSALYUHS03-58B	26	2	7	9	9	5	9	12		15	I	Heidelberg			Human			Mexico	North America	M. Zaidi
M141	26	2	7	9	9	5	9	12		15	I	Heidelberg						Germany	Europe	Lee Harrison
6013/87	26	2	7	9	9	5	9	12		15	I	Austria		1,4,5,12:f,g,s:1,2	Human			Austria	Europe	F.X.Weill, Institut Pasteur
M230	26	2	7	9	9	5	9	12		15	I	Heidelberg						Canada	North America	Lee Harrison
9922683	26	2	7	9	9	5	9	12		15	I	Heidelberg		1,4,[5],12:r:1,2	Avian	Poultry		Denmark	Europe	DVI
M237	26	2	7	9	9	5	9	12		15	I	Heidelberg						Canada	North America	Lee Harrison
M246	26	2	7	9	9	5	9	12		15	I	Heidelberg						Canada	North America	Lee Harrison
H103540819	26	2	7	9	9	5	9	12		15	I	Heidelberg		4,5,12:r:1,2	Environment	River (Thames River)		United Kingdom	Europe	J. Wain (HPA, Colindale)
SARA35 (Howard Ochman)	26	2	7	9	9	5	9	12		15	I	Heidelberg		1,4,[5],12:r:1,2			He2	Brazil	South America	H. Ochman
M290	26	2	7	9	9	5	9	12		15	I	Heidelberg						Italy	Europe	Lee Harrison
M294	26	2	7	9	9	5	9	12		15	I	Heidelberg						USA	North America	Lee Harrison
SARA34 (Howard Ochman)	26	2	7	9	9	5	9	12		15	I	Heidelberg		1,4,[5],12:r:1,2			He1	Israel	Middle East	H. Ochman
M8	26	2	7	9	9	5	9	12		15	I	Heidelberg						USA	North America	Lee Harrison
SARA40 (Howard Ochman)	26	2	7	9	9	5	9	12		15	I	Heidelberg		1,4,[5],12:r:1,2			He8	USA	North America	H. Ochman
08-13-05928	9	6	7	10	10	8	10	14		16	I	Virchow		6,7:r:1,2	Avian	Chicken Meat	other	Spain	Europe	Lab Salud Pública de Valencia
00-02323	9	6	7	10	10	8	10	14		16	I	Virchow			Reptile	Four-fingered Tortoise		Germany	Europe	R. Helmuth
QA122011-407	9	6	7	10	10	8	10	14		16					Human			Qatar	Middle East	Population Medicine,Cornell University
03-973	9	6	7	10	10	8	10	14		16	I	Virchow		6,7:r:1,2	Human			France	Europe	F.X.Weill, Institut Pasteur
H103540751	9	6	7	10	10	8	10	14		16	I	Virchow	PT26	6,7:r:1,2	Environment	River (Thames River)		United Kingdom	Europe	J. Wain (HPA, Colindale)
8809/98	9	6	7	10	10	8	10	14		16	I	Virchow		6,7,14:r:1,2	Human			Reunion Island	Indian Subcontinent	F.X.Weill, Institut Pasteur
08-13-05942	9	6	7	10	10	8	10	14		16	I	Virchow		6,7:r:1,2	Avian	Chicken Meat	other	Spain	Europe	Lab Salud Pública de Valencia
3658/82	9	6	7	10	10	8	10	14		16	I	Virchow		6,7:r:1,2	Human			Germany	Europe	F.X.Weill, Institut Pasteur
QA122011-411	9	6	7	10	10	8	10	14		16					Human			Qatar	Middle East	Population Medicine,Cornell University
06-06288/1	9	6	7	10	10	8	10	14		16	I	Virchow		6,-:r:1,2	Human			France	Europe	F.X.Weill, Institut Pasteur
QA082011-052	9	6	7	10	10	8	10	14		16					Human			Qatar	Middle East	Population Medicine,Cornell University
06-06288/7	9	6	7	10	10	8	10	14		16	I	Virchow		6,7:r:1,2	Human			France	Europe	F.X.Weill, Institut Pasteur
QA082011-045	9	6	7	10	10	8	10	14		16					Human			Qatar	Middle East	Population Medicine,Cornell University
9942081	9	6	7	10	10	8	10	14		16	I	Virchow		6,7:r:1,2	Human			Denmark	Europe	SSI
QA122011-426	9	6	7	10	10	8	10	14		16					Human			Qatar	Middle East	Population Medicine,Cornell University
01W19415	9	6	7	10	10	8	10	14		16	I	Virchow		6,7:r:1,2	Human			Denmark	Europe	SSI
QA122011-408	9	6	7	10	10	8	10	14		16					Human			Qatar	Middle East	Population Medicine,Cornell University
993345K	9	6	7	10	10	8	10	14		16	I	Virchow		6,7:r:1,2	Human			Denmark	Europe	SSI
5763	9	6	7	10	10	8	10	14		16	I	Virchow		6,7:r:1,2	Human			Denmark	Europe	SSI
3225	9	6	7	10	10	8	10	14		16	I	Virchow			Human	Human Carrier		Germany	Europe	Roy Curtiss
S/20011671	9	6	7	10	10	8	10	14		16	I	Virchow			Human			Scotland	Europe	J. Wain (HPA, Colindale)
S/20014117	9	6	7	10	10	8	10	14		16	I	Virchow			Human			Scotland	Europe	J. Wain (HPA, Colindale)
S/20014830	9	6	7	10	10	8	10	14		16	I	Virchow			Human			Scotland	Europe	J. Wain (HPA, Colindale)
S/20020553	9	6	7	10	10	8	10	14		16	I	Virchow			Human			Scotland	Europe	J. Wain (HPA, Colindale)
S/20032199	9	6	7	10	10	8	10	14		16	I	Virchow			Human			Thailand	Asia	J. Wain (HPA, Colindale)
S/20042461	9	6	7	10	10	8	10	14		16	I	Virchow			Human			Turkey	Asia	J. Wain (HPA, Colindale)
6693/88	9	6	7	10	10	8	10	14		16	I	Bulovka		6,7:z44:-	Human			Czech Republic	Europe	F.X.Weill, Institut Pasteur
S/20050198	9	6	7	10	10	8	10	14		16	I	Virchow			Human			Scotland	Europe	J. Wain (HPA, Colindale)
9924741	9	6	7	10	10	8	10	14		16	I	Virchow		6,7:r:1,2				Denmark	Europe	DVI
M116	9	6	7	10	10	8	10	14		16	I	Virchow						Australia	Australasia	Lee Harrison
S/20050231	9	6	7	10	10	8	10	14		16	I	Virchow			Human			Scotland	Europe	J. Wain (HPA, Colindale)
S/20014281	9	6	7	10	10	8	10	14		16	I	Virchow			Human			Scotland	Europe	J. Wain (HPA, Colindale)
S/20014815	9	6	7	10	10	8	10	14		16	I	Virchow			Human			Scotland	Europe	J. Wain (HPA, Colindale)
M161	9	6	7	10	10	8	10	14		16	I	Virchow						Germany	Europe	Lee Harrison
M186	9	6	7	10	10	8	10	14		16	I	Virchow						Belgium	Europe	Lee Harrison
M271	9	6	7	10	10	8	10	14		16	I	Virchow						USA	North America	Lee Harrison
H103540818	9	6	7	10	10	8	10	14		16	I	Virchow	PT26	6,7:r:1,2	Environment	River (Thames River)		United Kingdom	Europe	J. Wain (HPA, Colindale)
9923185	9	6	7	10	10	8	10	14		16	I	Virchow		6,7:r:1,2	Avian	Poultry		Denmark	Europe	DVI
12h3		8	8	11	11	5	11	15		17	I				Avian	Poultry		China	Asia
02-2375		8	8	11	11	5	11	15		17	I	Indiana		4,12:z:1,7	Human			France	Europe	F.X.Weill, Institut Pasteur
s11249		8	8	11	11	5	11	15		17	I				Human	Stool		China	Asia	Shenzhen CDC
573K		8	8	11	11	5	11	15		17	I	Indiana		1.4.12:z:1.7theorique						F.X.Weill, Institut Pasteur
993604K		8	8	11	11	5	11	15		17	I	Indiana		1,4,12:z:1,7	Human			Denmark	Europe	SSI
00517K		8	8	11	11	5	11	15		17	I	Indiana		1,4,12:z:1,7	Human			Denmark	Europe	SSI
9715740		8	8	11	11	5	11	15		17	I	Indiana		1,4,12:z:1,7				Denmark	Europe	DVI
SARB25 (Fidelma Boyd)		8	8	11	11	5	11	15		17	I	Indiana					Id1	United Kingdom	Europe	F. Boyd
SARB25 (Mia Torpdahl)		8	8	11	11	5	11	15		17	I	Indiana		1,4,12:z:1,7			Id1	Scotland	Europe	M. Torpdahl (SSI, Denmark)
S/20032089		8	8	11	11	5	11	15		17	I	Indiana			Human			Scotland	Europe	J. Wain (HPA, Colindale)
05-3287		8	8	11	11	5	11	15		17	I	Indiana		1,4,12:z:1,7	Human			France	Europe	F.X.Weill, Institut Pasteur
9923777		8	8	11	11	5	11	15		17	I	Indiana		1,4,12:z:1,7				Denmark	Europe	DVI
RM_242	27	9	9	6	12	9	12	2		18	I	Manhattan			Environment	River		USA	North America	R. Meinersmann (USDA)
9924725	27	9	9	6	12	9	12	2		18	I	Manhattan		6,8:d:1,5	Avian	Poultry		Denmark	Europe	DVI
SARA71 (Fidelma Boyd)	27	9	9	6	12	9	12	2		18	I	Manhattan			Human		Mu4	USA	North America	F. Boyd
130K	27	9	9	6	12	9	12	2		18	I	Manhattan		6.8:d:1.5	Avian	Chicken		USA	North America	F.X.Weill, Institut Pasteur
9714089	27	9	9	6	12	9	12	2		18	I	Manhattan		6,8:d:1,5				Denmark	Europe	DVI
9411-03-01	27	9	9	6	12	9	12	2		18	I	Manhattan		6,8:d:1,5:Rz58	Human			Switzerland	Europe	F.X.Weill, Institut Pasteur
3238	27	9	9	6	12	9	12	2		18	I	Manhattan			Human	Human Carrier		Germany	Europe	Roy Curtiss
3241	27	9	9	6	12	9	12	2		18	I	Manhattan			Human	Human Carrier		Germany	Europe	Roy Curtiss
993573	27	9	9	6	12	9	12	2		18	I	Manhattan		6,8:d:1,5	Human			Denmark	Europe	SSI
SARB35 (Fidelma Boyd)	27	9	9	6	12	9	12	2		18	I	Manhattan					Mu4			F. Boyd
SARB35 (Mia Torpdahl)	27	9	9	6	12	9	12	2		18	I	Manhattan		6,8:d:1,5	Human		Mu4	USA	North America	M. Torpdahl (SSI, Denmark)
M173	27	9	9	6	12	9	12	2		18	I	Manhattan						Denmark	Europe	Lee Harrison
QA032012-1114	1	10	7	12	9	5	9	2		19					Ovine			Qatar	Middle East	Population Medicine,Cornell University
04_8812	1	10	7	12	9	5	9	2		19	I	Typhimurium	DT99	1,4,5,:i:1,212	Avian	Pigeon		France	Europe	F.X.Weill, Institut Pasteur
ESS898	1	10	7	12	9	5	9	2		19	I (MLST)	Typhimurium			Human	Faeces		China	Asia
SGSC4913	1	10	7	12	9	5	9	2		19	I	Typhimurium monophasic		1,4,(5),12:i:-						S. Porwollik
NL_K3	1	10	7	12	9	5	9	2		19	I	Typhimurium	PTU302		Swine	Pig		Ireland	Europe	N. Leonard (UCD, Dublin)
SARB65 (Mia Torpdahl)	1	10	7	12	9	5	9	2		19	I	Typhimurium		1,4,[5],12:i:1,2	Human		Tm1	Mexico	Central America	M. Torpdahl (SSI, Denmark)
AH_00/5714	1	10	7	12	9	5	9	2		19	I	Typhimurium	PTU311		Human	Faeces		Northern Ireland	Europe	J. Moore (Belfast "CITY" Hospital)
SARB67 (Mia Torpdahl)	1	10	7	12	9	5	9	2		19	I	Typhimurium		1,4,[5],12:i:1,2			Tm12	France	Europe	M. Torpdahl (SSI, Denmark)
QA122011-706	1	10	7	12	9	5	9	2		19					Human			Qatar	Middle East	Population Medicine,Cornell University
11K	1	10	7	12	9	5	9	2		19	I	Typhimurium		1,4,12:i:1,2						F.X.Weill, Institut Pasteur
QA032012-1141	1	10	7	12	9	5	9	2		19					Ovine			Qatar	Middle East	Population Medicine,Cornell University
04-00449	1	10	7	12	9	5	9	2		19	I	Typhimurium			Reptile	Snake		Germany	Europe	R. Helmuth
P540039/0	1	10	7	12	9	5	9	2		19	I	Typhimurium	1		Human			United Kingdom	Europe	J. Wain (HPA, Colindale)
JM_08/15	1	10	7	12	9	5	9	2		19	I	Typhimurium	PTU287i		Human	Faeces		Northern Ireland	Europe	J. Moore (Belfast "CITY" Hospital)
s11221	1	10	7	12	9	5	9	2		19	I	Typhimurium			Human	Stool	unknown	China	Asia	Shenzhen CDC
N5394	1	10	7	12	9	5	9	2		19	I				Avian	Poultry		USA	North America	H. Harbottle
QA122011-421	1	10	7	12	9	5	9	2		19					Human			Qatar	Middle East	Population Medicine,Cornell University
209K	1	10	7	12	9	5	9	2		19	I	Typhimurium		4,5,12:i:-						F.X.Weill, Institut Pasteur
OSS-245	1	10	7	12	9	5	9	2		19		Typhimurium			Human	Pus	unknown	India	Indian Subcontinent	S.Dutta
98-04017	1	10	7	12	9	5	9	2		19	I	Typhimurium			Reptile	Python		Germany	Europe	R. Helmuth
SSM4258	1	10	7	12	9	5	9	2		19	I	Typhimurium			Food			Morocco	Africa	B.Paglietti
9445-03-01	1	10	7	12	9	5	9	2		19	I	Hato		4,12:g,m,s:1,2	Avian	Turkey		USA	North America	F.X.Weill, Institut Pasteur
QA032012-1138	1	10	7	12	9	5	9	2		19					Ovine			Qatar	Middle East	Population Medicine,Cornell University
99-03089	1	10	7	12	9	5	9	2		19	I	Typhimurium			Reptile	Tortoise		Germany	Europe	R. Helmuth
QA032012-1139	1	10	7	12	9	5	9	2		19					Ovine			Qatar	Middle East	Population Medicine,Cornell University
2376_78	1	10	7	12	9	5	9	2		19	I	Typhimurium		4,12:i:1,2	Environment	Sewage		Brazil	South America	F.X.Weill, Institut Pasteur
QA032012-1143	1	10	7	12	9	5	9	2		19					Ovine			Qatar	Middle East	Population Medicine,Cornell University
2799_79	1	10	7	12	9	5	9	2		19	I	Typhimurium		4,5,12:i:1,2,7	Human			Norway	Europe	F.X.Weill, Institut Pasteur
JM_01/22	1	10	7	12	9	5	9	2		19	I	Typhimurium	193		Human	Faeces		Northern Ireland	Europe	J. Moore (Belfast "CITY" Hospital)
3188	1	10	7	12	9	5	9	2		19	I	Typhimurium			Human	Human Carrier		Germany	Europe	Roy Curtiss
MC_08-0710	1	10	7	12	9	5	9	2		19	I	Typhimurium	DT49	4,12:i:2	Human	Faeces		Ireland	Europe	M. Cormican (NSRL, Galway)
3189	1	10	7	12	9	5	9	2		19	I	Typhimurium			Human	Human Carrier		Germany	Europe	Roy Curtiss
QA032012-1133	1	10	7	12	9	5	9	2		19					Ovine			Qatar	Middle East	Population Medicine,Cornell University
3190	1	10	7	12	9	5	9	2		19	I	Typhimurium			Human	Human Carrier		Germany	Europe	Roy Curtiss
ESS136	1	10	7	12	9	5	9	2		19	I (MLST)	Typhimurium			Human	Faeces		China	Asia
3192	1	10	7	12	9	5	9	2		19	I	Typhimurium			Human	Human Carrier		Germany	Europe	Roy Curtiss
0704W66075	1	10	7	12	9	5	9	2		19	I	Typhimurium monophasic		4,5,12:i:-	Human			Denmark	Europe	E Litrup
3193	1	10	7	12	9	5	9	2		19	I	Typhimurium			Human	Human Carrier		Germany	Europe	Roy Curtiss
QA032012-1132	1	10	7	12	9	5	9	2		19					Ovine			Qatar	Middle East	Population Medicine,Cornell University
3194	1	10	7	12	9	5	9	2		19	I	Typhimurium			Human	Human Carrier		Germany	Europe	Roy Curtiss
BD-DU-2008-05-000473	1	10	7	12	9	5	9	2		19	I	Typhimurium	DT22	1,4,[5],12:i:1,2	Swine			Northern Ireland	Europe	S. Strain (AFBINI)
3195	1	10	7	12	9	5	9	2		19	I	Typhimurium			Human	Human Carrier		Germany	Europe	Roy Curtiss
ESS510	1	10	7	12	9	5	9	2		19	I (MLST)	Typhimurium			Human	Faeces		China	Asia
3196	1	10	7	12	9	5	9	2		19	I	Typhimurium			Human	Human Carrier		Germany	Europe	Roy Curtiss
ESS856	1	10	7	12	9	5	9	2		19	I (MLST)	Typhimurium			Human	Faeces		China	Asia
MC_04-0529	1	10	7	12	9	5	9	2		19	I	Typhimurium	DT104		Human	Faeces		Ireland	Europe	M. Cormican (NSRL, Galway)
3187	1	10	7	12	9	5	9	2		19	I	Typhimurium			Human	Human Carrier		Germany	Europe	Roy Curtiss
3197	1	10	7	12	9	5	9	2		19	I	Typhimurium			Human	Human Carrier		Germany	Europe	Roy Curtiss
GW_S05478-08	1	10	7	12	9	5	9	2		19	I	Typhimurium			Swine	Pig		United Kingdom	Europe	G. Wise (VLA, Weybridge)
3198	1	10	7	12	9	5	9	2		19	I	Typhimurium			Human	Human Carrier		Germany	Europe	Roy Curtiss
ESS835	1	10	7	12	9	5	9	2		19	I (MLST)	Typhimurium			Human	Faeces		China	Asia
98-02312	1	10	7	12	9	5	9	2		19	I	Typhimurium			Reptile			Germany	Europe	R. Helmuth
GA3554-RB	1	10	7	12	9	5	9	2		19	I	Typhimurium	DT104		Swine	Pig		Canada	North America	S. Quessy (McGill)
3199	1	10	7	12	9	5	9	2		19	I	Typhimurium			Human	Human Carrier		Germany	Europe	Roy Curtiss
Bio223H	1	10	7	12	9	5	9	2		19	I (MLST)	Typhimurium			Human			Portugal	Europe	P. Antunes
3200	1	10	7	12	9	5	9	2		19	I	Typhimurium			Human	Human Carrier		Germany	Europe	Roy Curtiss
QA032012-1116	1	10	7	12	9	5	9	2		19					Ovine			Qatar	Middle East	Population Medicine,Cornell University
9964-09-01	1	10	7	12	9	5	9	2		19	I	Typhimurium		4,12:-:-				Korea	Asia	F.X.Weill, Institut Pasteur
R39	1	10	7	12	9	5	9	2		19	I	Typhimurium	DT99		Avian	Pigeon		Germany	Europe	H.L. Andrews-Polymenis
MC_04-1103	1	10	7	12	9	5	9	2		19	I	Typhimurium	DT1		Human	Faeces		Ireland	Europe	M. Cormican (NSRL, Galway)
R26	1	10	7	12	9	5	9	2		19	I	Typhimurium	DT204		Bovine			Germany	Europe	H.L. Andrews-Polymenis
GW_S00969-09	1	10	7	12	9	5	9	2		19	I	Typhimurium			Avian	Poultry		United Kingdom	Europe	G. Wise (VLA, Weybridge)
SQ07.026	1	10	7	12	9	5	9	2		19	I	Typhimurium			Human			Taiwan	Asia	Chien-Shun (CDC, Taiwan)
9924828	1	10	7	12	9	5	9	2		19	I	Typhimurium	66	1,4,[5],12:i:1,2	Swine	Pig		Denmark	Europe	DVI
QA032012-1142	1	10	7	12	9	5	9	2		19					Ovine			Qatar	Middle East	Population Medicine,Cornell University
49-1394	1	10	7	12	9	5	9	2		19	I	Typhimurium			Human			USA	North America	S. Porwollik
0111H24126	1	10	7	12	9	5	9	2		19	I	Typhimurium			Human			Denmark	Europe	E Litrup
49-1833	1	10	7	12	9	5	9	2		19	I	Typhimurium			Swine	Pig		USA	North America	S. Porwollik
QA032012-1145	1	10	7	12	9	5	9	2		19					Ovine			Qatar	Middle East	Population Medicine,Cornell University
ATCC 700720	1	10	7	12	9	5	9	2		19	I	Typhimurium	LT2							S. Porwollik
SE08/62	1	10	7	12	9	5	9	2		19	I	Typhimurium		4:i:2	Swine	Pig Caecum		Northern Ireland	Europe	B. Madden (AFBI, Belfast)
A36	1	10	7	12	9	5	9	2		19	I	Typhimurium						Germany	Europe	S. Porwollik
RM_49	1	10	7	12	9	5	9	2		19	I	Typhimurium		4,5,12:i:1,2	Environment	River		USA	North America	R. Meinersmann (USDA)
9K	1	10	7	12	9	5	9	2		19	I	Typhimurium		1,4,5,12:i:1,2				Germany	Europe	F.X.Weill, Institut Pasteur
QA032012-1144	1	10	7	12	9	5	9	2		19					Ovine			Qatar	Middle East	Population Medicine,Cornell University
H04	1	10	7	12	9	5	9	2		19	I	Typhimurium	DT99		Avian	Pigeon		Germany	Europe	H.L. Andrews-Polymenis
QA032012-1129	1	10	7	12	9	5	9	2		19					Ovine			Qatar	Middle East	Population Medicine,Cornell University
H06	1	10	7	12	9	5	9	2		19	I	Typhimurium	DT99		Avian	Pigeon		Germany	Europe	H.L. Andrews-Polymenis
QA122011-437	1	10	7	12	9	5	9	2		19					Human			Qatar	Middle East	Population Medicine,Cornell University
H07	1	10	7	12	9	5	9	2		19	I	Typhimurium	DT99		Avian	Pigeon		Germany	Europe	H.L. Andrews-Polymenis
C7.5	1	10	7	12	9	5	9	2		19	I (MLST)	Typhimurium monophasic			Swine	Pig		Portugal	Europe	P. Antunes
M1166	1	10	7	12	9	5	9	2		19	I	Typhimurium								S. Porwollik
QA032012-1065	1	10	7	12	9	5	9	2		19					Ovine			Qatar	Middle East	Population Medicine,Cornell University
L14	1	10	7	12	9	5	9	2		19	I	Typhimurium								S. Porwollik
R57	1	10	7	12	9	5	9	2		19	I	Typhimurium	DT66		Bovine			Germany	Europe	H.L. Andrews-Polymenis
R1	1	10	7	12	9	5	9	2		19	I	Typhimurium	DT104		Bovine			Germany	Europe	H.L. Andrews-Polymenis
MC_08-0288	1	10	7	12	9	5	9	2		19	I	Typhimurium			Human	Faeces		Ireland	Europe	M. Cormican (NSRL, Galway)
R10	1	10	7	12	9	5	9	2		19	I	Typhimurium	DT104		Bovine			Germany	Europe	H.L. Andrews-Polymenis
ESS465	1	10	7	12	9	5	9	2		19	I (MLST)	Typhimurium			Human	Faeces		China	Asia
08-00265	1	10	7	12	9	5	9	2		19	I	Typhimurium monophasic	DTU291	4,5:i:-				USA	North America	W. Rabsch (Robert Koch-Institut, Wernigerode)
GSS078	1	10	7	12	9	5	9	2		19	I (MLST)	Typhimurium			Human	Faeces		China	Asia
R11	1	10	7	12	9	5	9	2		19	I	Typhimurium	DT104		Bovine			Germany	Europe	H.L. Andrews-Polymenis
S13107	1	10	7	12	9	5	9	2		19	I	Typhimurium			Human	Stool	unknown	China	Asia	Shenzhen CDC
R12	1	10	7	12	9	5	9	2		19	I	Typhimurium	DT104		Bovine			Germany	Europe	H.L. Andrews-Polymenis
Bio282	1	10	7	12	9	5	9	2		19	I (MLST)	Typhimurium			Human			Portugal	Europe	P. Antunes
R2	1	10	7	12	9	5	9	2		19	I	Typhimurium	DT104		Bovine			Germany	Europe	H.L. Andrews-Polymenis
GSS072	1	10	7	12	9	5	9	2		19	I (MLST)	Typhimurium			Human	Faeces		China	Asia
DP_T68	1	10	7	12	9	5	9	2		19	I	Typhimurium monophasic	DT208	4,5,12:i:-				Ireland	Europe	D. Prendergast (DAFF)
QA032012-1146	1	10	7	12	9	5	9	2		19					Ovine			Qatar	Middle East	Population Medicine,Cornell University
7220245	1	10	7	12	9	5	9	2		19	I	Typhimurium		1,4,[5],12:i:1,2				Denmark	Europe	DVI
QA032012-1154	1	10	7	12	9	5	9	2		19					Ovine			Qatar	Middle East	Population Medicine,Cornell University
R21	1	10	7	12	9	5	9	2		19	I	Typhimurium	DT204		Human			Germany	Europe	H.L. Andrews-Polymenis
QA082011-055	1	10	7	12	9	5	9	2		19					Human			Qatar	Middle East	Population Medicine,Cornell University
R22	1	10	7	12	9	5	9	2		19	I	Typhimurium	DT204		Bovine			Germany	Europe	H.L. Andrews-Polymenis
QA032012-1165	1	10	7	12	9	5	9	2		19					Ovine			Qatar	Middle East	Population Medicine,Cornell University
DP_T69	1	10	7	12	9	5	9	2		19	I	Typhimurium monophasic	DT208	4,5,12:i:-				Ireland	Europe	D. Prendergast (DAFF)
748/07	1	10	7	12	9	5	9	2		19	I	Typhimurium monophasic		4,5:i:-	Human	Faeces		Portugal	Europe	Antunes P.
DP_T70	1	10	7	12	9	5	9	2		19	I	Typhimurium monophasic	DT208	4,5,12:i:-				Ireland	Europe	D. Prendergast (DAFF)
1936-06-01	1	10	7	12	9	5	9	2		19	I	Typhimurium monophasic		4,5:i:-	Human	Faeces		Portugal	Europe	Antunes P.
R23	1	10	7	12	9	5	9	2		19	I	Typhimurium	DT204		Bovine			Germany	Europe	H.L. Andrews-Polymenis
QA032012-1147	1	10	7	12	9	5	9	2		19					Ovine			Qatar	Middle East	Population Medicine,Cornell University
R24	1	10	7	12	9	5	9	2		19	I	Typhimurium	DT204		Bovine			Germany	Europe	H.L. Andrews-Polymenis
SAL 4	1	10	7	12	9	5	9	2		19	I	Typhimurium			Food			Mexico	North America
R25	1	10	7	12	9	5	9	2		19	I	Typhimurium	DT204		Bovine			Germany	Europe	H.L. Andrews-Polymenis
SM-DU-2006-06-006971	1	10	7	12	9	5	9	2		19	I	Typhimurium	DT193	1,4,[5],12:i:1,2	Swine			Northern Ireland	Europe	S. Strain (AFBINI)
R27	1	10	7	12	9	5	9	2		19	I	Typhimurium	DT204		Bovine			Germany	Europe	H.L. Andrews-Polymenis
0210F37188	1	10	7	12	9	5	9	2		19	I	Typhimurium			Human			Denmark	Europe	E Litrup
R28	1	10	7	12	9	5	9	2		19	I	Typhimurium	DT204c		Bovine			Germany	Europe	H.L. Andrews-Polymenis
JM_04/51	1	10	7	12	9	5	9	2		19	I	Typhimurium	DT104		Human	Faeces		Northern Ireland	Europe	J. Moore (Belfast "CITY" Hospital)
R29	1	10	7	12	9	5	9	2		19	I	Typhimurium	DT204c		Bovine			Germany	Europe	H.L. Andrews-Polymenis
QA032012-1155	1	10	7	12	9	5	9	2		19					Ovine			Qatar	Middle East	Population Medicine,Cornell University
R3	1	10	7	12	9	5	9	2		19	I	Typhimurium	DT104		Bovine			Germany	Europe	H.L. Andrews-Polymenis
GW_S04618-08	1	10	7	12	9	5	9	2		19	I	Typhimurium			Swine	Pig		United Kingdom	Europe	G. Wise (VLA, Weybridge)
R30	1	10	7	12	9	5	9	2		19	I	Typhimurium	DT204c		Bovine			Germany	Europe	H.L. Andrews-Polymenis
QA032012-1117	1	10	7	12	9	5	9	2		19					Ovine			Qatar	Middle East	Population Medicine,Cornell University
R31	1	10	7	12	9	5	9	2		19	I	Typhimurium	DT204c		Bovine			Germany	Europe	H.L. Andrews-Polymenis
ESS552	1	10	7	12	9	5	9	2		19	I (MLST)	Typhimurium			Human	Faeces		China	Asia	Dongguan
08-07558	1	10	7	12	9	5	9	2		19	I	Typhimurium monophasic	DTU302	4,5:i:-	Human			Spain	Europe	W. Rabsch (Robert Koch-Institut, Wernigerode)
0110R3988	1	10	7	12	9	5	9	2		19	I	Typhimurium			Human			Denmark	Europe	E Litrup
R32	1	10	7	12	9	5	9	2		19	I	Typhimurium	DT204c		Bovine			Germany	Europe	H.L. Andrews-Polymenis
QA032012-1172	1	10	7	12	9	5	9	2		19					Ovine			Qatar	Middle East	Population Medicine,Cornell University
R33	1	10	7	12	9	5	9	2		19	I	Typhimurium	DT99		Avian	Pigeon		Germany	Europe	H.L. Andrews-Polymenis
S00040-07	1	10	7	12	9	5	9	2		19	I	Typhimurium monophasic	DT193	4,[5],12:i:-	Swine	Pig		United Kingdom	Europe	J. Wain (HPA, Colindale)
R34	1	10	7	12	9	5	9	2		19	I	Typhimurium	DT99		Avian	Pigeon		Germany	Europe	H.L. Andrews-Polymenis
ESS533	1	10	7	12	9	5	9	2		19	I (MLST)	Typhimurium			Human	Faeces		China	Asia
09-00042	1	10	7	12	9	5	9	2		19	I	Typhimurium monophasic	DTU302	4:i:-	Human			Germany	Europe	W. Rabsch (Robert Koch-Institut, Wernigerode)
P535262/0	1	10	7	12	9	5	9	2		19	I	Typhimurium	208		Human			United Kingdom	Europe	J. Wain (HPA, Colindale)
RM_281	1	10	7	12	9	5	9	2		19	I	Typhimurium monophasic		4,5,12:I:-	Environment	River		USA	North America	R. Meinersmann (USDA)
ESS344	1	10	7	12	9	5	9	2		19	I (MLST)	Typhimurium			Human	Faeces		China	Asia
R35	1	10	7	12	9	5	9	2		19	I	Typhimurium	DT99		Avian	Pigeon		Germany	Europe	H.L. Andrews-Polymenis
145/04	1	10	7	12	9	5	9	2		19	I (MLST)	Typhimurium			Human			Portugal	Europe	P. Antunes
R36	1	10	7	12	9	5	9	2		19	I	Typhimurium	DT99		Avian	Pigeon		Germany	Europe	H.L. Andrews-Polymenis
S13072	1	10	7	12	9	5	9	2		19	I	Typhimurium			Human	Stool	unknown	China	Asia	Shenzhen CDC
R4	1	10	7	12	9	5	9	2		19	I	Typhimurium	DT104		Bovine			Germany	Europe	H.L. Andrews-Polymenis
LP2	1	10	7	12	9	5	9	2		19	I (MLST)	Typhimurium			Food			Portugal	Europe	P. Antunes
R37	1	10	7	12	9	5	9	2		19	I	Typhimurium	DT99		Avian	Pigeon		Germany	Europe	H.L. Andrews-Polymenis
0208F10996	1	10	7	12	9	5	9	2		19	I	Typhimurium			Human			Denmark	Europe	E Litrup
R38	1	10	7	12	9	5	9	2		19	I	Typhimurium	DT99		Avian	Pigeon		Germany	Europe	H.L. Andrews-Polymenis
S451	1	10	7	12	9	5	9	2		19	I (MLST)	Typhimurium			Human	Faeces		China	Asia
R40	1	10	7	12	9	5	9	2		19	I	Typhimurium	DT49		Bovine			Germany	Europe	H.L. Andrews-Polymenis
QA032012-1160	1	10	7	12	9	5	9	2		19					Ovine			Qatar	Middle East	Population Medicine,Cornell University
R41	1	10	7	12	9	5	9	2		19	I	Typhimurium	DT49		Bovine			Germany	Europe	H.L. Andrews-Polymenis
QA032012-1164	1	10	7	12	9	5	9	2		19					Ovine			Qatar	Middle East	Population Medicine,Cornell University
R42	1	10	7	12	9	5	9	2		19	I	Typhimurium	DT49		Bovine			Germany	Europe	H.L. Andrews-Polymenis
0210M16322	1	10	7	12	9	5	9	2		19	I	Typhimurium			Human			Denmark	Europe	E Litrup
R43	1	10	7	12	9	5	9	2		19	I	Typhimurium	DT49		Bovine			Germany	Europe	H.L. Andrews-Polymenis
QA032012-1162	1	10	7	12	9	5	9	2		19					Ovine			Qatar	Middle East	Population Medicine,Cornell University
R44	1	10	7	12	9	5	9	2		19	I	Typhimurium	DT193		Bovine			Germany	Europe	H.L. Andrews-Polymenis
SE05/1	1	10	7	12	9	5	9	2		19	I	Typhimurium	DT 104b	4:i:2	Swine	Pork		Northern Ireland	Europe	B. Madden (AFBI, Belfast)
R46	1	10	7	12	9	5	9	2		19	I	Typhimurium	DT193		Bovine			Germany	Europe	H.L. Andrews-Polymenis
OSS-208	1	10	7	12	9	5	9	2		19		Typhimurium			Human	Stool		India	Indian Subcontinent	S.Dutta
R45	1	10	7	12	9	5	9	2		19	I	Typhimurium	DT193		Bovine			Germany	Europe	H.L. Andrews-Polymenis
QA032012-1163	1	10	7	12	9	5	9	2		19					Ovine			Qatar	Middle East	Population Medicine,Cornell University
LT2	1	10	7	12	9	5	9	2		19	I	Typhimurium		4,5,12:i:1,2			Tm1			F.X.Weill, Institut Pasteur
ESS825	1	10	7	12	9	5	9	2		19	I (MLST)	Typhimurium			Human	Faeces		China	Asia	Dongguan
SGSC4903	1	10	7	12	9	5	9	2		19	I	Typhimurium								S. Porwollik
MC_07-0449	1	10	7	12	9	5	9	2		19	I	Typhimurium	U287		Human	Faeces		Ireland	Europe	M. Cormican (NSRL, Galway)
GA3581-TB	1	10	7	12	9	5	9	2		19	I	Typhimurium	DT104		Swine	Pig		Canada	North America	S. Quessy (McGill)
02-411	1	10	7	12	9	5	9	2		19	I	Typhimurium	U302at	4,12:i:1,2	Human			France	Europe	F.X.Weill, Institut Pasteur
GA1325-RM	1	10	7	12	9	5	9	2		19	I	Typhimurium	DT104		Swine	Pig		Canada	North America	S. Quessy (McGill)
GW_S00219-09	1	10	7	12	9	5	9	2		19	I	Typhimurium			Swine	Pig		United Kingdom	Europe	G. Wise (VLA, Weybridge)
R47	1	10	7	12	9	5	9	2		19	I	Typhimurium	DT15A		Bovine			Germany	Europe	H.L. Andrews-Polymenis
0202F44678	1	10	7	12	9	5	9	2		19	I	Typhimurium			Human			Denmark	Europe	E Litrup
GA1546-TB	1	10	7	12	9	5	9	2		19	I	Typhimurium	DT104		Swine	Pig		Canada	North America	S. Quessy (McGill)
QA122011-704	1	10	7	12	9	5	9	2		19					Human			Qatar	Middle East	Population Medicine,Cornell University
H103540769	1	10	7	12	9	5	9	2		19	I	Typhimurium	DT135	4,5,12:i:1,2	Environment	River (Thames River)		United Kingdom	Europe	J. Wain (HPA, Colindale)
273/09	1	10	7	12	9	5	9	2		19	I	Typhimurium monophasic		4,5:i:-	Human	Faeces		Portugal	Europe	Antunes P.
R5	1	10	7	12	9	5	9	2		19	I	Typhimurium	DT104		Bovine			Germany	Europe	H.L. Andrews-Polymenis
HSA18822	1	10	7	12	9	5	9	2		19	I (MLST)	Typhimurium			Human			Portugal	Europe	P. Antunes
R50	1	10	7	12	9	5	9	2		19	I	Typhimurium	DT10		Bovine			Germany	Europe	H.L. Andrews-Polymenis
GA3534RB	1	10	7	12	9	5	9	2		19	I	Typhimurium	DT104		Swine	Pig		Canada	North America	S. Quessy (McGill)
R53	1	10	7	12	9	5	9	2		19	I	Typhimurium	DT17		Bovine			Germany	Europe	H.L. Andrews-Polymenis
542075	1	10	7	12	9	5	9	2		19		Typhimurium			Swine	Faeces	unknown	Thailand	Asia	Phacharaporn Veterinary medicine, CMU
R54	1	10	7	12	9	5	9	2		19	I	Typhimurium	DT17		Bovine			Germany	Europe	H.L. Andrews-Polymenis
S11164	1	10	7	12	9	5	9	2		19	I	Typhimurium			Human	Stool	unknown	China	Asia	Shenzhen CDC
GA1761-RB	1	10	7	12	9	5	9	2		19	I	Typhimurium	DT104		Swine	Pig		Canada	North America	S. Quessy (McGill)
MEXSALSOHS04-44	1	10	7	12	9	5	9	2		19	I	Typhimurium			Human			Mexico	North America	M. Zaidi
R55	1	10	7	12	9	5	9	2		19	I	Typhimurium	DT12		Bovine			Germany	Europe	H.L. Andrews-Polymenis
197 st.67	1	10	7	12	9	5	9	2		19	I	Typhimurium	DT001, BT: a	1,4,5,12:i:1,2	Human			Benin	Africa	A. Uesbeck
R58	1	10	7	12	9	5	9	2		19	I	Typhimurium	DT66		Bovine			Germany	Europe	H.L. Andrews-Polymenis
GSS075	1	10	7	12	9	5	9	2		19	I (MLST)	Typhimurium			Human	Faeces		China	Asia
R59	1	10	7	12	9	5	9	2		19	I	Typhimurium	DT66		Bovine			Germany	Europe	H.L. Andrews-Polymenis
QA032012-1168	1	10	7	12	9	5	9	2		19					Ovine			Qatar	Middle East	Population Medicine,Cornell University
R60	1	10	7	12	9	5	9	2		19	I	Typhimurium	DT66		Bovine			Germany	Europe	H.L. Andrews-Polymenis
S10002	1	10	7	12	9	5	9	2		19	I	Typhimurium			Human	Stool	unknown	China	Asia	Shenzhen CDC
R61	1	10	7	12	9	5	9	2		19	I	Typhimurium	DT22		Bovine			Germany	Europe	H.L. Andrews-Polymenis
P572276/0	1	10	7	12	9	5	9	2		19	I	Typhimurium	41		Human			United Kingdom	Europe	J. Wain (HPA, Colindale)
R63	1	10	7	12	9	5	9	2		19	I	Typhimurium	DT41		Bovine			Germany	Europe	H.L. Andrews-Polymenis
S186	1	10	7	12	9	5	9	2		19	I (MLST)	Typhimurium			Human	Faeces		China	Asia
R64	1	10	7	12	9	5	9	2		19	I	Typhimurium	DT106		Bovine			Germany	Europe	H.L. Andrews-Polymenis
MC_08-1245	1	10	7	12	9	5	9	2		19	I	Typhimurium	DT193	4,12:i:2	Human	Faeces		Ireland	Europe	M. Cormican (NSRL, Galway)
GA3783-TB	1	10	7	12	9	5	9	2		19	I	Typhimurium	DT104		Swine	Pig		Canada	North America	S. Quessy (McGill)
07-4489	1	10	7	12	9	5	9	2		19	I	Typhimurium monophasic	RDNC	4,5,12:i:-	Human			France	Europe	F.X.Weill, Institut Pasteur
R7	1	10	7	12	9	5	9	2		19	I	Typhimurium	DT104		Bovine			Germany	Europe	H.L. Andrews-Polymenis
ESS128	1	10	7	12	9	5	9	2		19	I (MLST)	Typhimurium			Human	Faeces		China	Asia
R65	1	10	7	12	9	5	9	2		19	I	Typhimurium	DT12A		Bovine			Germany	Europe	H.L. Andrews-Polymenis
MC_08-1367	1	10	7	12	9	5	9	2		19	I	Typhimurium	DT94	4,5,12:i:2	Human	Faeces		Ireland	Europe	M. Cormican (NSRL, Galway)
R8	1	10	7	12	9	5	9	2		19	I	Typhimurium	DT104		Bovine			Germany	Europe	H.L. Andrews-Polymenis
MC_07-0918	1	10	7	12	9	5	9	2		19	I	Typhimurium	DT8		Human	Faeces		Ireland	Europe	M. Cormican (NSRL, Galway)
R9	1	10	7	12	9	5	9	2		19	I	Typhimurium	DT104		Bovine			Germany	Europe	H.L. Andrews-Polymenis
MC_08-0578	1	10	7	12	9	5	9	2		19	I	Typhimurium	DT41		Human	Faeces		Ireland	Europe	M. Cormican (NSRL, Galway)
STM1371/94	1	10	7	12	9	5	9	2		19	I	Typhimurium	DT170		Bovine			Germany	Europe	W. Rabsch (Robert Koch-Institut, Wernigerode)
SE08/26	1	10	7	12	9	5	9	2		19	I	Typhimurium		4:i:2	Swine	Pig Caecum		Northern Ireland	Europe	B. Madden (AFBI, Belfast)
STM1663/89	1	10	7	12	9	5	9	2		19	I	Typhimurium	DT120		Bovine			Germany	Europe	W. Rabsch (Robert Koch-Institut, Wernigerode)
1090800069	1	10	7	12	9	5	9	2		19	I	Typhimurium	Dutch 60		Human			Netherlands	Europe	X. Huijsden (RIVM)
STM2204/89	1	10	7	12	9	5	9	2		19	I	Typhimurium			Bovine			Germany	Europe	W. Rabsch (Robert Koch-Institut, Wernigerode)
SK08.026	1	10	7	12	9	5	9	2		19	I	Typhimurium			Human			Taiwan	Asia	Chien-Shun (CDC, Taiwan)
STM2350/94	1	10	7	12	9	5	9	2		19	I	Typhimurium	DT4		Bovine			Germany	Europe	W. Rabsch (Robert Koch-Institut, Wernigerode)
08-13-08546	1	10	7	12	9	5	9	2		19	I	Typhimurium		4,12:i:1,2	Food	Meat	unknown	Spain	Europe	Lab Salud Pública de Valencia
STM261/91	1	10	7	12	9	5	9	2		19	I	Typhimurium			Bovine			Germany	Europe	W. Rabsch (Robert Koch-Institut, Wernigerode)
S332	1	10	7	12	9	5	9	2		19	I (MLST)	Typhimurium			Human	Faeces		China	Asia
STM3115/94	1	10	7	12	9	5	9	2		19	I	Typhimurium	DT143		Bovine			Germany	Europe	W. Rabsch (Robert Koch-Institut, Wernigerode)
P536111/0	1	10	7	12	9	5	9	2		19	I	Typhimurium	193		Human			United Kingdom	Europe	J. Wain (HPA, Colindale)
STM3244/94	1	10	7	12	9	5	9	2		19	I	Typhimurium	DT120		Bovine			Germany	Europe	W. Rabsch (Robert Koch-Institut, Wernigerode)
1935-07-07	1	10	7	12	9	5	9	2		19	I	Typhimurium monophasic	DT120	4,[5],12:i:-	Human			Italy	Europe	J. Wain (HPA, Colindale)
MC_04-0335	1	10	7	12	9	5	9	2		19	I	Typhimurium	DT193		Human	Faeces		Ireland	Europe	M. Cormican (NSRL, Galway)
HSA23306	1	10	7	12	9	5	9	2		19	I (MLST)	Typhimurium monophasic			Human			Portugal	Europe	P. Antunes
GA396-TB	1	10	7	12	9	5	9	2		19	I	Typhimurium	DT104		Swine	Pig		Canada	North America	S. Quessy (McGill)
9961401	1	10	7	12	9	5	9	2		19	I	Typhimurium	104	1,4,[5],12:i:1,2	Human			Denmark	Europe	SSI
STM499/94	1	10	7	12	9	5	9	2		19	I	Typhimurium	DT120		Food	Animal Feed		Germany	Europe	W. Rabsch (Robert Koch-Institut, Wernigerode)
292/06	1	10	7	12	9	5	9	2		19	I	Typhimurium monophasic		4,5:i:-	Human	Faeces		Portugal	Europe	Antunes P.
STM6669/96	1	10	7	12	9	5	9	2		19	I	Typhimurium	DT68		Bovine			Germany	Europe	W. Rabsch (Robert Koch-Institut, Wernigerode)
P551620/0	1	10	7	12	9	5	9	2		19	I	Typhimurium	208		Human			United Kingdom	Europe	J. Wain (HPA, Colindale)
GA924-RM	1	10	7	12	9	5	9	2		19	I	Typhimurium	DT104		Swine	Pig		Canada	North America	S. Quessy (McGill)
NA07.464	1	10	7	12	9	5	9	2		19	I	Typhimurium			Human			Taiwan	Asia	Chien-Shun (CDC, Taiwan)
GA3843-TB	1	10	7	12	9	5	9	2		19	I	Typhimurium	DT104		Swine	Pig		Canada	North America	S. Quessy (McGill)
S/20041514	1	10	7	12	9	5	9	2		19	I	Typhimurium	104b		Human			Scotland	Europe	J. Wain (HPA, Colindale)
GA1629-TB	1	10	7	12	9	5	9	2		19	I	Typhimurium	DT104		Swine	Pig		Canada	North America	S. Quessy (McGill)
13K	1	10	7	12	9	5	9	2		19	I	Typhimurium		4,5,12:-:-						F.X.Weill, Institut Pasteur
CC5006	1	10	7	12	9	5	9	2		19	I	Typhimurium			Swine	Pig		Taiwan	Asia	J. Wain (HPA, Colindale)
JM_01/121	1	10	7	12	9	5	9	2		19	I	Typhimurium			Human	Faeces		Northern Ireland	Europe	J. Moore (Belfast "CITY" Hospital)
CC5007	1	10	7	12	9	5	9	2		19	I	Typhimurium			Swine	Pig		Taiwan	Asia	J. Wain (HPA, Colindale)
07-4640	1	10	7	12	9	5	9	2		19	I	Typhimurium monophasic	U302	4,12:i:-	Human			France	Europe	F.X.Weill, Institut Pasteur
SSM1300	1	10	7	12	9	5	9	2		19	I	Typhimurium	2		Human			Zimbabwe	Africa	J. Wain (HPA, Colindale)
0112F33212	1	10	7	12	9	5	9	2		19	I	Typhimurium			Human			Denmark	Europe	E Litrup
GA697TB	1	10	7	12	9	5	9	2		19	I	Typhimurium	U302		Swine	Pig		Canada	North America	S. Quessy (McGill)
P569155/0	1	10	7	12	9	5	9	2		19	I	Typhimurium	U310		Human			United Kingdom	Europe	J. Wain (HPA, Colindale)
SSM1846	1	10	7	12	9	5	9	2		19	I	Typhimurium			Human			Zimbabwe	Africa	J. Wain (HPA, Colindale)
S12065	1	10	7	12	9	5	9	2		19	I	Typhimurium			Human	Stool	unknown	China	Asia	Shenzhen CDC
GA3596-RB	1	10	7	12	9	5	9	2		19	I	Typhimurium	DT104		Swine	Pig		Canada	North America	S. Quessy (McGill)
MC_08-0568	1	10	7	12	9	5	9	2		19	I	Typhimurium	DT1		Human	Faeces		Ireland	Europe	M. Cormican (NSRL, Galway)
SSM1624	1	10	7	12	9	5	9	2		19	I	Typhimurium	193		Human			Zimbabwe	Africa	J. Wain (HPA, Colindale)
Bio318	1	10	7	12	9	5	9	2		19	I (MLST)	Typhimurium			Human			Portugal	Europe	P. Antunes
MC_06-0058	1	10	7	12	9	5	9	2		19	I	Typhimurium	DT99		Human	Urine		Ireland	Europe	M. Cormican (NSRL, Galway)
OSS-251	1	10	7	12	9	5	9	2		19		Typhimurium			Human	Pus	unknown	India	Indian Subcontinent	S.Dutta
GA3582-TB	1	10	7	12	9	5	9	2		19	I	Typhimurium	DT104		Swine	Pig		Canada	North America	S. Quessy (McGill)
ESS512	1	10	7	12	9	5	9	2		19	I (MLST)	Typhimurium			Human	Faeces		China	Asia
5634	1	10	7	12	9	5	9	2		19	I	Typhimurium	DT56var		Human			Kenya	Africa	R. Kingsley (Sanger)
S12168	1	10	7	12	9	5	9	2		19	I	Typhimurium			Human	Stool	unknown	China	Asia	Shenzhen CDC
GA3767-RM	1	10	7	12	9	5	9	2		19	I	Typhimurium	DT104		Swine	Pig		Canada	North America	S. Quessy (McGill)
SARA20 (Howard Ochman)	1	10	7	12	9	5	9	2		19	I	Typhimurium		1,4,[5],12:i:1,2			Tm22	France	Europe	H. Ochman
GA1641-RB	1	10	7	12	9	5	9	2		19	I	Typhimurium	DT104		Swine	Pig		Canada	North America	S. Quessy (McGill)
QA122011-422	1	10	7	12	9	5	9	2		19					Human			Qatar	Middle East	Population Medicine,Cornell University
GA1637-TB	1	10	7	12	9	5	9	2		19	I	Typhimurium	DT104		Swine	Pig		Canada	North America	S. Quessy (McGill)
CG08.002	1	10	7	12	9	5	9	2		19	I	Typhimurium			Human			Taiwan	Asia	Chien-Shun (CDC, Taiwan)
5632	1	10	7	12	9	5	9	2		19	I	Typhimurium	DT41		Human			Kenya	Africa	R. Kingsley (Sanger)
IR_2164	1	10	7	12	9	5	9	2		19	I	Typhimurium	104		Human			Czech Republic	Europe	I. Rychlik (VRI, Czech Republic)
GA1308-TB	1	10	7	12	9	5	9	2		19	I	Typhimurium	DT104		Swine	Pig		Canada	North America	S. Quessy (McGill)
MC_06-0630	1	10	7	12	9	5	9	2		19	I	Typhimurium	RDNC 7		Human	Faeces		Ireland	Europe	M. Cormican (NSRL, Galway)
SARA13 (Fidelma Boyd)	1	10	7	12	9	5	9	2		19	I	Typhimurium					Tm12	France	Europe	F. Boyd
S291	1	10	7	12	9	5	9	2		19	I (MLST)	Typhimurium			Human	Faeces		China	Asia
SARA14 (Fidelma Boyd)	1	10	7	12	9	5	9	2		19	I	Typhimurium					Tm13	Panama	South America	F. Boyd
S430	1	10	7	12	9	5	9	2		19	I (MLST)	Typhimurium			Human	Faeces		China	Asia
SARA15 (Fidelma Boyd)	1	10	7	12	9	5	9	2		19	I	Typhimurium			Canine	Dog	Tm14	USA	North America	F. Boyd
1090801421	1	10	7	12	9	5	9	2		19	I	Typhimurium	Dutch 351		Swine			Netherlands	Europe	X. Huijsden (RIVM)
SARA18 (Fidelma Boyd)	1	10	7	12	9	5	9	2		19	I	Typhimurium			Equine	Horse	Tm17	USA	North America	F. Boyd
0211F40143	1	10	7	12	9	5	9	2		19	I	Typhimurium			Human			Denmark	Europe	E Litrup
5647	1	10	7	12	9	5	9	2		19	I	Typhimurium	DT120		Human			Kenya	Africa	R. Kingsley (Sanger)
CQ07013	1	10	7	12	9	5	9	2		19	I (MLST)	Typhimurium			Human			China	Asia	Biao Kan
GA3782-RB	1	10	7	12	9	5	9	2		19	I	Typhimurium	DT104		Swine	Pig		Canada	North America	S. Quessy (McGill)
S14084	1	10	7	12	9	5	9	2		19	I	Typhimurium			Human	Stool	unknown	China	Asia	Shenzhen CDC
RM_142	1	10	7	12	9	5	9	2		19	I	Typhimurium			Environment	River		USA	North America	R. Meinersmann (USDA)
GA3844RB	1	10	7	12	9	5	9	2		19	I	Typhimurium	DT104		Swine	Pig		Canada	North America	S. Quessy (McGill)
5578	1	10	7	12	9	5	9	2		19	I	Typhimurium			Human			Kenya	Africa	R. Kingsley (Sanger)
RK_08:MF0018037R	1	10	7	12	9	5	9	2		19	I	Typhimurium			Human	Faeces		United Kingdom	Europe	R. Kingsley (Sanger)
GA3786TB	1	10	7	12	9	5	9	2		19	I	Typhimurium	U302		Swine	Pig		Canada	North America	S. Quessy (McGill)
MC_05-0618	1	10	7	12	9	5	9	2		19	I	Typhimurium			Human	Faeces		Ireland	Europe	M. Cormican (NSRL, Galway)
RM_309	1	10	7	12	9	5	9	2		19	I	Typhimurium			Environment	River		USA	North America	R. Meinersmann (USDA)
GSS058	1	10	7	12	9	5	9	2		19	I (MLST)	Typhimurium			Human	Faeces		China	Asia
RM_319	1	10	7	12	9	5	9	2		19	I	Typhimurium			Environment	River		USA	North America	R. Meinersmann (USDA)
IR_115/5	1	10	7	12	9	5	9	2		19	I	Typhimurium	178		Bovine	Cow		Czech Republic	Europe	I. Rychlik (VRI, Czech Republic)
RM_343	1	10	7	12	9	5	9	2		19	I	Typhimurium			Environment	River		USA	North America	R. Meinersmann (USDA)
GW_S00414-09	1	10	7	12	9	5	9	2		19	I	Typhimurium			Swine	Pig		United Kingdom	Europe	G. Wise (VLA, Weybridge)
SARA12 (Fidelma Boyd)	1	10	7	12	9	5	9	2		19	I	Typhimurium			Equine	Horse	Tm11	USA	North America	F. Boyd
BD-DU-2006-08-000462	1	10	7	12	9	5	9	2		19	I	Typhimurium	U310	1,4,[5],12:i:1,2	Bovine			Northern Ireland	Europe	S. Strain (AFBINI)
GA923-TM	1	10	7	12	9	5	9	2		19	I	Typhimurium	DT104		Swine	Pig		Canada	North America	S. Quessy (McGill)
ESS348	1	10	7	12	9	5	9	2		19	I (MLST)	Typhimurium			Human	Faeces		China	Asia
SARA16 (Fidelma Boyd)	1	10	7	12	9	5	9	2		19	I	Typhimurium			Human		Tm15	USA	North America	F. Boyd
S14028	1	10	7	12	9	5	9	2		19	I	Typhimurium			Human	Stool	unknown	China	Asia	Shenzhen CDC
RM_374	1	10	7	12	9	5	9	2		19	I	Typhimurium var Copenhagen			Environment	River		USA	North America	R. Meinersmann (USDA)
S484	1	10	7	12	9	5	9	2		19	I (MLST)	Typhimurium			Human	Faeces		China	Asia
S/20024207	1	10	7	12	9	5	9	2		19	I	Typhimurium	104		Human			Scotland	Europe	J. Wain (HPA, Colindale)
S13110	1	10	7	12	9	5	9	2		19	I	Typhimurium			Human	Stool	unknown	China	Asia	Shenzhen CDC
S/20030245	1	10	7	12	9	5	9	2		19	I	Typhimurium	208		Human			Scotland	Europe	J. Wain (HPA, Colindale)
SARA19 (Fidelma Boyd)	1	10	7	12	9	5	9	2		19	I	Typhimurium			Human		Tm21	Mexico	South America	F. Boyd
GA3777-RB	1	10	7	12	9	5	9	2		19	I	Typhimurium	DT104		Swine	Pig		Canada	North America	S. Quessy (McGill)
MC_07-0729	1	10	7	12	9	5	9	2		19	I	Typhimurium	DT12		Human	Faeces		Ireland	Europe	M. Cormican (NSRL, Galway)
S/20030029	1	10	7	12	9	5	9	2		19	I	Typhimurium	104		Human			Scotland	Europe	J. Wain (HPA, Colindale)
H4	1	10	7	12	9	5	9	2		19	I	Typhimurium			Human			Korea	Asia	GIHE, Gyeonggi
41-91	1	10	7	12	9	5	9	2		19	I	Typhimurium	DT193		Human			Kenya	Africa	R. Kingsley (Sanger)
IR_116/2	1	10	7	12	9	5	9	2		19	I	Typhimurium	104		Avian			Czech Republic	Europe	I. Rychlik (VRI, Czech Republic)
GA908-TB	1	10	7	12	9	5	9	2		19	I	Typhimurium	DT104		Swine	Pig		Canada	North America	S. Quessy (McGill)
US07/219	1	10	7	12	9	5	9	2		19	I	Typhimurium		4:i:2	Food	Carcass Swab		Northern Ireland	Europe	B. Madden (AFBI, Belfast)
SARA10 (Fidelma Boyd)	1	10	7	12	9	5	9	2		19	I	Typhimurium			Opossum	Opossum	Tm9	USA	North America	F. Boyd
S14373	1	10	7	12	9	5	9	2		19	I	Typhimurium			Human	Stool	unknown	China	Asia	Shenzhen CDC
SARA11 (Fidelma Boyd)	1	10	7	12	9	5	9	2		19	I	Typhimurium					Tm10	Thailand	Asia	F. Boyd
DP_O21	1	10	7	12	9	5	9	2		19	I	Typhimurium	DT104		Swine			Ireland	Europe	D. Prendergast (DAFF)
SARA20 (Fidelma Boyd)	1	10	7	12	9	5	9	2		19	I	Typhimurium					Tm22	France	Europe	F. Boyd
ESS229	1	10	7	12	9	5	9	2		19	I (MLST)	Typhimurium			Human	Faeces		China	Asia
SARA4 (Fidelma Boyd)	1	10	7	12	9	5	9	2		19	I	Typhimurium			Rabbit	Rabbit	Tm1	USA	North America	F. Boyd
ESS209	1	10	7	12	9	5	9	2		19	I (MLST)	Typhimurium			Human	Faeces		China	Asia	Dongguan
37-62	1	10	7	12	9	5	9	2		19	I	Typhimurium	DT193		Human			Kenya	Africa	R. Kingsley (Sanger)
EB04.037	1	10	7	12	9	5	9	2		19	I	Typhimurium			Human			Taiwan	Asia	Chien-Shun (CDC, Taiwan)
SARA5 (Fidelma Boyd)	1	10	7	12	9	5	9	2		19	I	Typhimurium					Tm1	Mongolia	Asia	F. Boyd
P568774/0	1	10	7	12	9	5	9	2		19	I	Typhimurium	2		Human			United Kingdom	Europe	J. Wain (HPA, Colindale)
GA3588-TM	1	10	7	12	9	5	9	2		19	I	Typhimurium	DT104		Swine	Pig		Canada	North America	S. Quessy (McGill)
IR_2118	1	10	7	12	9	5	9	2		19	I	Typhimurium	1		Avian	Wild Bird		Czech Republic	Europe	I. Rychlik (VRI, Czech Republic)
SARA3 (Fidelma Boyd)	1	10	7	12	9	5	9	2		19	I	Typhimurium			Equine	Horse	Tm1	USA	North America	F. Boyd
P569212/0	1	10	7	12	9	5	9	2		19	I	Typhimurium	193		Human			United Kingdom	Europe	J. Wain (HPA, Colindale)
S/20032288	1	10	7	12	9	5	9	2		19	I	Typhimurium			Human			Scotland	Europe	J. Wain (HPA, Colindale)
MC_08-1182	1	10	7	12	9	5	9	2		19	I	Typhimurium	U302	4,12:i:2	Human	Faeces		Ireland	Europe	M. Cormican (NSRL, Galway)
02-1721	1	10	7	12	9	5	9	2		19	I	Typhimurium	8	4,12:i:1,2	Human			France	Europe	F.X.Weill, Institut Pasteur
SE06/40	1	10	7	12	9	5	9	2		19	I	Typhimurium	DT 80	4:i:2	Food	Animal Feed		Northern Ireland	Europe	B. Madden (AFBI, Belfast)
02-3830	1	10	7	12	9	5	9	2		19	I	Typhimurium	104	4,12:i:1,2	Human			France	Europe	F.X.Weill, Institut Pasteur
MC_08-1045	1	10	7	12	9	5	9	2		19	I	Typhimurium			Human	Faeces		Ireland	Europe	M. Cormican (NSRL, Galway)
GA4483-RM	1	10	7	12	9	5	9	2		19	I	Typhimurium	DT104		Swine	Pig		Canada	North America	S. Quessy (McGill)
MC_06-0611	1	10	7	12	9	5	9	2		19	I	Typhimurium	DT85		Human	Faeces		Ireland	Europe	M. Cormican (NSRL, Galway)
SARA6 (Fidelma Boyd)	1	10	7	12	9	5	9	2		19	I	Typhimurium			Human		Tm2	USA	North America	F. Boyd
MC_07-0955	1	10	7	12	9	5	9	2		19	I	Typhimurium	DT193a		Human	Faeces		Ireland	Europe	M. Cormican (NSRL, Galway)
02-5196	1	10	7	12	9	5	9	2		19	I	Typhimurium	204c	4,5,12:i:1,2	Human			France	Europe	F.X.Weill, Institut Pasteur
SG06.267	1	10	7	12	9	5	9	2		19	I	Typhimurium			Human			Taiwan	Asia	Chien-Shun (CDC, Taiwan)
04-302	1	10	7	12	9	5	9	2		19	I	Typhimurium	104		Human			France	Europe	F.X.Weill, Institut Pasteur
s11188	1	10	7	12	9	5	9	2		19	I	Typhimurium			Human	Stool	unknown	China	Asia	Shenzhen CDC
02-5764	1	10	7	12	9	5	9	2		19	I	Typhimurium	120	1,4,5,12:i:1,2	Human			France	Europe	F.X.Weill, Institut Pasteur
MC_06-0417	1	10	7	12	9	5	9	2		19	I	Typhimurium	DT41		Human	Faeces		Ireland	Europe	M. Cormican (NSRL, Galway)
04-9498	1	10	7	12	9	5	9	2		19	I	Typhimurium		1,4,12:i:1,2	Human			France	Europe	F.X.Weill, Institut Pasteur
S433	1	10	7	12	9	5	9	2		19	I (MLST)	Typhimurium			Human	Faeces		China	Asia	Dongguan
SARA1 (Fidelma Boyd)	1	10	7	12	9	5	9	2		19	I	Typhimurium			Human		Tm1	Mexico	North America	F. Boyd
MC_04-0695	1	10	7	12	9	5	9	2		19	I	Typhimurium	DT8		Human	Faeces		Ireland	Europe	M. Cormican (NSRL, Galway)
S/20040088	1	10	7	12	9	5	9	2		19	I	Typhimurium	193		Human			Scotland	Europe	J. Wain (HPA, Colindale)
R6	1	10	7	12	9	5	9	2		19	I	Typhimurium	DT104		Bovine			Germany	Europe	H.L. Andrews-Polymenis
SARB67 (Fidelma Boyd)	1	10	7	12	9	5	9	2		19	I	Typhimurium					Tm12	France	Europe	F. Boyd
ESS579	1	10	7	12	9	5	9	2		19	I (MLST)	Typhimurium			Human	Faeces		China	Asia	Dongguan
S/20040175	1	10	7	12	9	5	9	2		19	I				Human			Scotland	Europe	J. Wain (HPA, Colindale)
ESS259	1	10	7	12	9	5	9	2		19	I (MLST)	Typhimurium			Human	Faeces		China	Asia
SARA2 (Fidelma Boyd)	1	10	7	12	9	5	9	2		19	I	Typhimurium					Tm1			F. Boyd
S13147	1	10	7	12	9	5	9	2		19	I	Typhimurium			Human	Stool	unknown	China	Asia	Shenzhen CDC
MEXSALSLRES02-100-2	1	10	7	12	9	5	9	2		19	I	Typhimurium			Bovine			Mexico	North America	M. Zaidi
Bio330	1	10	7	12	9	5	9	2		19	I (MLST)	Typhimurium						Portugal	Europe	P. Antunes
MC_07-1020	1	10	7	12	9	5	9	2		19	I	Typhimurium	DT135		Human	Urine		Ireland	Europe	M. Cormican (NSRL, Galway)
S12006	1	10	7	12	9	5	9	2		19	I	Typhimurium			Human	Stool	unknown	China	Asia	Shenzhen CDC
S/20040176	1	10	7	12	9	5	9	2		19	I				Human			Scotland	Europe	J. Wain (HPA, Colindale)
ESS496	1	10	7	12	9	5	9	2		19	I (MLST)	Typhimurium			Human	Faeces		China	Asia
SARB65 (Fidelma Boyd)	1	10	7	12	9	5	9	2		19	I	Typhimurium			Human		Tm1	Mexico	North America	F. Boyd
MC_08-1218	1	10	7	12	9	5	9	2		19	I	Typhimurium	DT12	4,5,12:i:2	Human	Faeces		Ireland	Europe	M. Cormican (NSRL, Galway)
H2427	1	10	7	12	9	5	9	2		19	I	Typhimurium						South Africa	Africa	Lee Harrison
MC_08-1106	1	10	7	12	9	5	9	2		19	I	Typhimurium	DT141		Human	Faeces		Ireland	Europe	M. Cormican (NSRL, Galway)
H2431	1	10	7	12	9	5	9	2		19	I	Typhimurium						South Africa	Africa	Lee Harrison
JE_S09-001917	1	10	7	12	9	5	9	2		19	I	Typhimurium			Swine	Pork		Ireland	Europe	D. Prendergast (DAFF)
S/20041381	1	10	7	12	9	5	9	2		19	I	Typhimurium	U302		Human			Scotland	Europe	J. Wain (HPA, Colindale)
HV23035	1	10	7	12	9	5	9	2		19	I (MLST)	Typhimurium			Human			Portugal	Europe	P. Antunes
RM_149	1	10	7	12	9	5	9	2		19	I	Typhimurium			Environment	River		USA	North America	R. Meinersmann (USDA)
ESS723	1	10	7	12	9	5	9	2		19	I (MLST)	Typhimurium			Human	Faeces		China	Asia
S/20041409	1	10	7	12	9	5	9	2		19	I	Typhimurium	193		Human			Scotland	Europe	J. Wain (HPA, Colindale)
MC_08-1002	1	10	7	12	9	5	9	2		19	I	Typhimurium	DT193		Human	Faeces		Ireland	Europe	M. Cormican (NSRL, Galway)
H2433	1	10	7	12	9	5	9	2		19	I	Typhimurium						South Africa	Africa	Lee Harrison
0506H32341	1	10	7	12	9	5	9	2		19	I	Typhimurium			Human			Denmark	Europe	E Litrup
H2434	1	10	7	12	9	5	9	2		19	I	Typhimurium						South Africa	Africa	Lee Harrison
DP_P40	1	10	7	12	9	5	9	2		19	I	Typhimurium	U302	4,12:i:2	Environment			Ireland	Europe	D. Prendergast (DAFF)
H2438	1	10	7	12	9	5	9	2		19	I	Typhimurium						South Africa	Africa	Lee Harrison
P573953/0	1	10	7	12	9	5	9	2		19	I	Typhimurium	208		Human			United Kingdom	Europe	J. Wain (HPA, Colindale)
H2439	1	10	7	12	9	5	9	2		19	I	Typhimurium						South Africa	Africa	Lee Harrison
MC_08-0952	1	10	7	12	9	5	9	2		19	I	Typhimurium	DT2		Human	Faeces		Ireland	Europe	M. Cormican (NSRL, Galway)
H2445	1	10	7	12	9	5	9	2		19	I	Typhimurium						Spain	Europe	Lee Harrison
ESS422	1	10	7	12	9	5	9	2		19	I (MLST)	Typhimurium			Human	Faeces		China	Asia
H2446	1	10	7	12	9	5	9	2		19	I	Typhimurium						Italy	Europe	Lee Harrison
MC_05-0451	1	10	7	12	9	5	9	2		19	I	Typhimurium			Human	Faeces		Ireland	Europe	M. Cormican (NSRL, Galway)
H2447	1	10	7	12	9	5	9	2		19	I	Typhimurium						Italy	Europe	Lee Harrison
SGSC1425	1	10	7	12	9	5	9	2		19	I	Typhimurium								R. Kingsley (Sanger)
H2444	1	10	7	12	9	5	9	2		19	I	Typhimurium						Spain	Europe	Lee Harrison
QA032012-1136	1	10	7	12	9	5	9	2		19					Ovine			Qatar	Middle East	Population Medicine,Cornell University
H2499	1	10	7	12	9	5	9	2		19	I	Typhimurium						USA	North America	Lee Harrison
ESS011	1	10	7	12	9	5	9	2		19	I (MLST)	Typhimurium			Human	Faeces		China	Asia
H2509	1	10	7	12	9	5	9	2		19	I	Typhimurium						USA	North America	Lee Harrison
174/04	1	10	7	12	9	5	9	2		19	I (MLST)	Typhimurium monophasic			Human			Portugal	Europe	P. Antunes
H2512	1	10	7	12	9	5	9	2		19	I	Typhimurium						USA	North America	Lee Harrison
ESS080	1	10	7	12	9	5	9	2		19	I (MLST)	Typhimurium			Human	Faeces		China	Asia
H2514	1	10	7	12	9	5	9	2		19	I	Typhimurium						USA	North America	Lee Harrison
WB273	1	10	7	12	9	5	9	2		19	I	Typhimurium	DT41		Avian	Finch		United Kingdom	Europe	N. Williams, University of Liverpool
H2515	1	10	7	12	9	5	9	2		19	I	Typhimurium						USA	North America	Lee Harrison
ESS577	1	10	7	12	9	5	9	2		19	I (MLST)	Typhimurium			Human	Faeces		China	Asia	Foshan
H2516	1	10	7	12	9	5	9	2		19	I	Typhimurium						USA	North America	Lee Harrison
IR_129/4	1	10	7	12	9	5	9	2		19	I	Typhimurium	195		Avian	Pigeon		Czech Republic	Europe	I. Rychlik (VRI, Czech Republic)
H2545	1	10	7	12	9	5	9	2		19	I	Typhimurium						South Africa	Africa	Lee Harrison
JM_07/26	1	10	7	12	9	5	9	2		19	I	Typhimurium	DT131		Human	Faeces		Northern Ireland	Europe	J. Moore (Belfast "CITY" Hospital)
H2546	1	10	7	12	9	5	9	2		19	I	Typhimurium						South Africa	Africa	Lee Harrison
S12213	1	10	7	12	9	5	9	2		19	I	Typhimurium			Human	Stool	unknown	China	Asia	Shenzhen CDC
H2548	1	10	7	12	9	5	9	2		19	I	Typhimurium						South Africa	Africa	Lee Harrison
S13108	1	10	7	12	9	5	9	2		19	I	Typhimurium			Human	Stool	unknown	China	Asia	Shenzhen CDC
H2547	1	10	7	12	9	5	9	2		19	I	Typhimurium						South Africa	Africa	Lee Harrison
R13	1	10	7	12	9	5	9	2		19	I	Typhimurium	DT104		Bovine			Germany	Europe	H.L. Andrews-Polymenis
H2550	1	10	7	12	9	5	9	2		19	I	Typhimurium						South Africa	Africa	Lee Harrison
NL04.100	1	10	7	12	9	5	9	2		19	I	Typhimurium			Human			Taiwan	Asia	Chien-Shun (CDC, Taiwan)
H2552	1	10	7	12	9	5	9	2		19	I	Typhimurium						South Africa	Africa	Lee Harrison
MC_06-0352	1	10	7	12	9	5	9	2		19	I	Typhimurium	DT30		Human	Faeces		Ireland	Europe	M. Cormican (NSRL, Galway)
H2555	1	10	7	12	9	5	9	2		19	I	Typhimurium						South Africa	Africa	Lee Harrison
EVS-158	1	10	7	12	9	5	9	2		19		Typhimurium			Avian	Meat	unknown	India	Indian Subcontinent	S.Dutta
H2556	1	10	7	12	9	5	9	2		19	I	Typhimurium						South Africa	Africa	Lee Harrison
SG06.351	1	10	7	12	9	5	9	2		19	I	Typhimurium			Human			Taiwan	Asia	Chien-Shun (CDC, Taiwan)
H2557	1	10	7	12	9	5	9	2		19	I	Typhimurium						South Africa	Africa	Lee Harrison
ESS530	1	10	7	12	9	5	9	2		19	I (MLST)	Typhimurium			Human	Faeces		China	Asia
H2558	1	10	7	12	9	5	9	2		19	I	Typhimurium						South Africa	Africa	Lee Harrison
MC_07-0916	1	10	7	12	9	5	9	2		19	I	Typhimurium	U302		Human	Faeces		Ireland	Europe	M. Cormican (NSRL, Galway)
H2564	1	10	7	12	9	5	9	2		19	I	Typhimurium						Italy	Europe	Lee Harrison
S13004	1	10	7	12	9	5	9	2		19	I	Typhimurium			Human	Stool	unknown	China	Asia	Shenzhen CDC
Shimane401-76	1	10	7	12	9	5	9	2		19	I	Typhimurium			Bovine			Japan	Asia	H. Funaki
A11(DC-96T)	1	10	7	12	9	5	9	2		19	I	Typhimurium var Copenhagen	DT193	4:i:1,2	Bovine	Cow		Ethiopia	Africa	Tadesse Eguale
MEXSALMIRAPUS04-3-1	1	10	7	12	9	5	9	2		19	I	Typhimurium			Swine	Pig		Mexico	North America	M. Zaidi
143/10	1	10	7	12	9	5	9	2		19	I	Typhimurium monophasic		4,5:i:-	Human	Faeces		Portugal	Europe	Antunes P.
0205R4381	1	10	7	12	9	5	9	2		19	I	Typhimurium			Human			Denmark	Europe	E Litrup
JM_04/165	1	10	7	12	9	5	9	2		19	I	Typhimurium	DT30		Human	Faeces		Northern Ireland	Europe	J. Moore (Belfast "CITY" Hospital)
ShimaneS1a-100	1	10	7	12	9	5	9	2		19	I	Typhimurium			Bovine			Japan	Asia	H. Funaki
S14207	1	10	7	12	9	5	9	2		19	I	Typhimurium			Human	Stool	unknown	China	Asia	Shenzhen CDC
S/20041957	1	10	7	12	9	5	9	2		19	I	Typhimurium	104b		Human			Scotland	Europe	J. Wain (HPA, Colindale)
1958-10-01	1	10	7	12	9	5	9	2		19	I	Typhimurium monophasic		4,5:i:-	Human	Faeces		Portugal	Europe	Antunes P.
S/20042415	1	10	7	12	9	5	9	2		19	I	Typhimurium	104		Human			Scotland	Europe	J. Wain (HPA, Colindale)
P5365610	1	10	7	12	9	5	9	2		19	I	Typhimurium	120		Human			United Kingdom	Europe	J. Wain (HPA, Colindale)
SL 501	1	10	7	12	9	5	9	2		19	I	Typhimurium		4,12:-:-						F.X.Weill, Institut Pasteur
SE04/65	1	10	7	12	9	5	9	2		19	I	Typhimurium		4:i:2	Swine	Pork		Northern Ireland	Europe	B. Madden (AFBI, Belfast)
M212	1	10	7	12	9	5	9	2		19	I	Typhimurium						USA	North America	Lee Harrison
S12017	1	10	7	12	9	5	9	2		19	I	Typhimurium			Human	Stool	unknown	China	Asia	Shenzhen CDC
MEXSALYUHS04-82	1	10	7	12	9	5	9	2		19	I	Typhimurium			Human			Mexico	North America	M. Zaidi
ESS529	1	10	7	12	9	5	9	2		19	I (MLST)	Typhimurium			Human	Faeces		China	Asia
9610963	1	10	7	12	9	5	9	2		19	I	Typhimurium	12	1,4,[5],12:i:1,2				Denmark	Europe	DVI
ESS570	1	10	7	12	9	5	9	2		19	I (MLST)	Typhimurium			Human	Faeces		China	Asia	Dongguan
M119	1	10	7	12	9	5	9	2		19	I	Typhimurium						Australia	Australasia	Lee Harrison
C17	1	10	7	12	9	5	9	2		19	I (MLST)	Typhimurium			Food			Portugal	Europe	P. Antunes
MEXSALYUHS01-401	1	10	7	12	9	5	9	2		19	I	Typhimurium			Human			Mexico	North America	M. Zaidi
ESS035	1	10	7	12	9	5	9	2		19	I (MLST)	Typhimurium			Human	Faeces		China	Asia
S/20041681	1	10	7	12	9	5	9	2		19	I	Typhimurium	104		Human			Scotland	Europe	J. Wain (HPA, Colindale)
SGSC1422	1	10	7	12	9	5	9	2		19	I	Typhimurium								R. Kingsley (Sanger)
S/20041508	1	10	7	12	9	5	9	2		19	I	Typhimurium	193		Human			Scotland	Europe	J. Wain (HPA, Colindale)
MC_05-0622	1	10	7	12	9	5	9	2		19	I	Typhimurium			Human	Faeces		Ireland	Europe	M. Cormican (NSRL, Galway)
S/20031031	1	10	7	12	9	5	9	2		19	I	Typhimurium	RDNC		Human			Scotland	Europe	J. Wain (HPA, Colindale)
EVS-46	1	10	7	12	9	5	9	2		19		Typhimurium			Avian	Meat	unknown	India	Indian Subcontinent	S.Dutta
9521676	1	10	7	12	9	5	9	2		19	I	Typhimurium	104	1,4,[5],12:i:1,2				Denmark	Europe	DVI
ESS001	1	10	7	12	9	5	9	2		19	I (MLST)	Typhimurium			Human	Faeces		China	Asia
M140	1	10	7	12	9	5	9	2		19	I	Typhimurium rough		Rough:i:1,2				Germany	Europe	Lee Harrison
S14060	1	10	7	12	9	5	9	2		19	I	Typhimurium			Human	Stool	unknown	China	Asia	Shenzhen CDC
Shimane401-54	1	10	7	12	9	5	9	2		19	I	Typhimurium			Food	Animal Feed		Japan	Asia	H. Funaki
0207M72344	1	10	7	12	9	5	9	2		19	I	Typhimurium			Human			Denmark	Europe	E Litrup
MEXSALSLHS02-8	1	10	7	12	9	5	9	2		19	I	Typhimurium			Human			Mexico	North America	M. Zaidi
166 KAK-11	1	10	7	12	9	5	9	2		19	I	Typhimurium	DT001, BT: a	1,4,5,12:i:1,2	Environment	Water		Benin	Africa	A. Uesbeck
CN 10-73	1	10	7	12	9	5	9	2		19	I	Typhimurium non-motile		4,5,12:-:-						F.X.Weill, Institut Pasteur
S13336	1	10	7	12	9	5	9	2		19	I	Typhimurium			Human	Stool	unknown	China	Asia	Shenzhen CDC
MC_08-0885	1	10	7	12	9	5	9	2		19	I	Typhimurium	DT193		Human	Faeces		Ireland	Europe	M. Cormican (NSRL, Galway)
MC_06-0448	1	10	7	12	9	5	9	2		19	I	Typhimurium	RDNC		Human	Faeces		Ireland	Europe	M. Cormican (NSRL, Galway)
ATCC14028	1	10	7	12	9	5	9	2		19	I	Typhimurium		1,4,[5],12:i:1,2						ATCC
IR_114/0	1	10	7	12	9	5	9	2		19	I	Typhimurium	166		Avian	Pigeon		Czech Republic	Europe	I. Rychlik (VRI, Czech Republic)
MEXSALYUHS01-400	1	10	7	12	9	5	9	2		19	I	Typhimurium			Human			Mexico	North America	M. Zaidi
S128	1	10	7	12	9	5	9	2		19	I (MLST)	Typhimurium			Human	Faeces		China	Asia	Foshan
M213	1	10	7	12	9	5	9	2		19	I	Typhimurium						USA	North America	Lee Harrison
MC_08-0738	1	10	7	12	9	5	9	2		19	I	Typhimurium	U313	4,5,12:i:2	Human	Faeces		Ireland	Europe	M. Cormican (NSRL, Galway)
M216	1	10	7	12	9	5	9	2		19	I	Typhimurium monophasic		4,5,12:i:-				USA	North America	Lee Harrison
MC_08-0675	1	10	7	12	9	5	9	2		19	I	Typhimurium	DT193	4,5,12:i:2	Human	Faeces		Ireland	Europe	M. Cormican (NSRL, Galway)
99-01525	1	10	7	12	9	5	9	2		19	I	Typhimurium monophasic		4,12:-:1,2	Avian	Bronze Turkey		Germany	Europe	R. Helmuth
EVS-23	1	10	7	12	9	5	9	2		19		Typhimurium			Avian	Meat	unknown	India	Indian Subcontinent	S.Dutta
M219	1	10	7	12	9	5	9	2		19	I	Typhimurium						USA	North America	Lee Harrison
MC_07-0428	1	10	7	12	9	5	9	2		19	I	Typhimurium	RDNC18		Human	Faeces		Ireland	Europe	M. Cormican (NSRL, Galway)
M184	1	10	7	12	9	5	9	2		19	I	Typhimurium						Belgium	Europe	Lee Harrison
S11101	1	10	7	12	9	5	9	2		19	I	Typhimurium			Human	Stool	unknown	China	Asia	Shenzhen CDC
MEXSALSOHS04-31	1	10	7	12	9	5	9	2		19	I	Typhimurium			Human			Mexico	North America	M. Zaidi
QA032012-1126	1	10	7	12	9	5	9	2		19					Ovine			Qatar	Middle East	Population Medicine,Cornell University
MEXSALSLHS02-7	1	10	7	12	9	5	9	2		19	I	Typhimurium			Human			Mexico	North America	M. Zaidi
S293	1	10	7	12	9	5	9	2		19	I (MLST)	Typhimurium			Human	Faeces		China	Asia
M232	1	10	7	12	9	5	9	2		19	I	Typhimurium						Canada	North America	Lee Harrison
S13280	1	10	7	12	9	5	9	2		19	I	Typhimurium			Human	Stool	unknown	China	Asia	Shenzhen CDC
SARA17 (Fidelma Boyd)	1	10	7	12	9	5	9	2		19	I	Typhimurium					Tm16	Yugoslavia	Europe	F. Boyd
S12053	1	10	7	12	9	5	9	2		19	I	Typhimurium			Human	Stool	unknown	China	Asia	Shenzhen CDC
H103540741	1	10	7	12	9	5	9	2		19	I	Typhimurium	DT99	4,12:i:1,2	Environment	River (Thames River)		United Kingdom	Europe	J. Wain (HPA, Colindale)
ESS221	1	10	7	12	9	5	9	2		19	I (MLST)	Typhimurium			Human	Faeces		China	Asia
MEXSALMIHS03-14	1	10	7	12	9	5	9	2		19	I	Typhimurium			Human			Mexico	North America	M. Zaidi
H05	1	10	7	12	9	5	9	2		19	I	Typhimurium	DT99		Avian	Pigeon		Germany	Europe	H.L. Andrews-Polymenis
Shimane402-63	1	10	7	12	9	5	9	2		19	I	Typhimurium			Bovine			Japan	Asia	H. Funaki
AH_00/5717	1	10	7	12	9	5	9	2		19	I	Typhimurium			Human	Faeces		Northern Ireland	Europe	J. Moore (Belfast "CITY" Hospital)
9722288	1	10	7	12	9	5	9	2		19	I	Typhimurium	1	1,4,[5],12:i:1,2				Denmark	Europe	DVI
MC_04-0628	1	10	7	12	9	5	9	2		19	I	Typhimurium	DT1		Human	Faeces		Ireland	Europe	M. Cormican (NSRL, Galway)
MEXSALMIHS03-18	1	10	7	12	9	5	9	2		19	I	Typhimurium			Human			Mexico	North America	M. Zaidi
MC_05-0183	1	10	7	12	9	5	9	2		19	I	Typhimurium			Human	Faeces		Ireland	Europe	M. Cormican (NSRL, Galway)
M265	1	10	7	12	9	5	9	2		19	I	Typhimurium monophasic		4,12:i:-				Canada	North America	Lee Harrison
SARA1 (Howard Ochman)	1	10	7	12	9	5	9	2		19	I	Typhimurium		1,4,[5],12:i:1,2	Human		Tm1	Mexico	Central America	H. Ochman
MEXSALSOHS04-17	1	10	7	12	9	5	9	2		19	I	Typhimurium			Human			Mexico	North America	M. Zaidi
1046/04	1	10	7	12	9	5	9	2		19	I (MLST)	Typhimurium			Human			Portugal	Europe	P. Antunes
H103540773	1	10	7	12	9	5	9	2		19	I	Typhimurium	DT135	4,5,12:i:1,2	Environment	River (Thames River)		United Kingdom	Europe	J. Wain (HPA, Colindale)
0201H32554	1	10	7	12	9	5	9	2		19	I	Typhimurium			Human			Denmark	Europe	E Litrup
MEXSALSOHS03-52	1	10	7	12	9	5	9	2		19	I	Typhimurium			Human			Mexico	North America	M. Zaidi
NC05.041	1	10	7	12	9	5	9	2		19	I	Typhimurium			Human			Taiwan	Asia	Chien-Shun (CDC, Taiwan)
M277	1	10	7	12	9	5	9	2		19	I	Typhimurium						USA	North America	Lee Harrison
M295	1	10	7	12	9	5	9	2		19	I (MLST)	Typhimurium						USA	North America	Lee Harrison
MEXSALSLHS02-20	1	10	7	12	9	5	9	2		19	I	Typhimurium			Human			Mexico	North America	M. Zaidi
S14406	1	10	7	12	9	5	9	2		19	I	Typhimurium			Human	Stool	unknown	China	Asia	Shenzhen CDC
MEXSALSOHS04-18	1	10	7	12	9	5	9	2		19	I	Typhimurium			Human			Mexico	North America	M. Zaidi
GSS070	1	10	7	12	9	5	9	2		19	I (MLST)	Typhimurium			Human	Faeces		China	Asia
M282	1	10	7	12	9	5	9	2		19	I	Typhimurium						USA	North America	Lee Harrison
S13111	1	10	7	12	9	5	9	2		19	I	Typhimurium			Human	Stool	unknown	China	Asia	Shenzhen CDC
H103540772	1	10	7	12	9	5	9	2		19	I	Typhimurium	DT135	4,5,12:i:1,2	Environment	River (Thames River)		United Kingdom	Europe	J. Wain (HPA, Colindale)
MC_05-0555	1	10	7	12	9	5	9	2		19	I	Typhimurium	DT200		Human	Faeces		Ireland	Europe	M. Cormican (NSRL, Galway)
Shimane402-70	1	10	7	12	9	5	9	2		19	I	Typhimurium			Bovine			Japan	Asia	H. Funaki
2574_78	1	10	7	12	9	5	9	2		19	I	Typhimurium		4,12:i:1,2				Brazil	South America	F.X.Weill, Institut Pasteur
H103540771	1	10	7	12	9	5	9	2		19	I	Typhimurium	DT135	4,5,12:i:1,2	Environment	River (Thames River)		United Kingdom	Europe	J. Wain (HPA, Colindale)
MC_06-0024	1	10	7	12	9	5	9	2		19	I	Typhimurium	DT85		Human	Faeces		Ireland	Europe	M. Cormican (NSRL, Galway)
SARA13 (Howard Ochman)	1	10	7	12	9	5	9	2		19	I	Typhimurium		1,4,[5],12:i:1,2			Tm12	France	Europe	H. Ochman
IR_2130	1	10	7	12	9	5	9	2		19	I	Typhimurium	104		Human			Czech Republic	Europe	I. Rychlik (VRI, Czech Republic)
M287	1	10	7	12	9	5	9	2		19	I	Typhimurium						USA	North America	Lee Harrison
S10005	1	10	7	12	9	5	9	2		19	I	Typhimurium			Human	Stool	unknown	China	Asia	Shenzhen CDC
H102900581	1	10	7	12	9	5	9	2		19	I	Typhimurium		4,5,12:i:1,2	Environment	River (Thames River)		United Kingdom	Europe	J. Wain (HPA, Colindale)
S14360	1	10	7	12	9	5	9	2		19	I	Typhimurium			Human	Stool	unknown	China	Asia	Shenzhen CDC
MEXSALYUHS00-68	1	10	7	12	9	5	9	2		19	I	Typhimurium			Human			Mexico	North America	M. Zaidi
NC04.437	1	10	7	12	9	5	9	2		19	I	Typhimurium			Human			Taiwan	Asia	Chien-Shun (CDC, Taiwan)
MEXSALYUHS00-204	1	10	7	12	9	5	9	2		19	I	Typhimurium			Human			Mexico	North America	M. Zaidi
JE_S09-001713	1	10	7	12	9	5	9	2		19	I	Typhimurium			Swine	Pork		Ireland	Europe	D. Prendergast (DAFF)
MEXSALSOHS02-2	1	10	7	12	9	5	9	2		19	I	Typhimurium			Human			Mexico	North America	M. Zaidi
S11058	1	10	7	12	9	5	9	2		19	I	Typhimurium			Human	Stool	unknown	China	Asia	Shenzhen CDC
18284	1	10	7	12	9	5	9	2		19	I	Typhimurium	66	1,4,[5],12:i:1,2	Human			Denmark	Europe	SSI
S138	1	10	7	12	9	5	9	2		19	I (MLST)	Typhimurium			Human	Faeces		China	Asia	Foshan
H103540768	1	10	7	12	9	5	9	2		19	I	Typhimurium	DT135	4,5,12:i:1,2	Environment	River (Thames River)		United Kingdom	Europe	J. Wain (HPA, Colindale)
MC_06-0110	1	10	7	12	9	5	9	2		19	I	Typhimurium			Human	Faeces		Ireland	Europe	M. Cormican (NSRL, Galway)
MEXSALSOHS04-42	1	10	7	12	9	5	9	2		19	I	Typhimurium			Human			Mexico	North America	M. Zaidi
S10016	1	10	7	12	9	5	9	2		19	I	Typhimurium			Human	Stool	unknown	China	Asia	Shenzhen CDC
H103540814	1	10	7	12	9	5	9	2		19	I	Typhimurium	DT12	4,5,12:i:1,2	Environment	River (Thames River)		United Kingdom	Europe	J. Wain (HPA, Colindale)
S352	1	10	7	12	9	5	9	2		19	I (MLST)	Typhimurium			Human	Faeces		China	Asia	Foshan
H103540822	1	10	7	12	9	5	9	2		19	I	Typhimurium	DT135	4,5,12:i:1,2	Environment	River (Thames River)		United Kingdom	Europe	J. Wain (HPA, Colindale)
1090801393	1	10	7	12	9	5	9	2		19	I	Typhimurium	Dutch 658		Swine			Netherlands	Europe	X. Huijsden (RIVM)
Shimane401-48	1	10	7	12	9	5	9	2		19	I	Typhimurium			Bovine			Japan	Asia	H. Funaki
GSS062	1	10	7	12	9	5	9	2		19	I (MLST)	Typhimurium			Human	Faeces		China	Asia
M6	1	10	7	12	9	5	9	2		19	I	Typhimurium						USA	North America	Lee Harrison
R56	1	10	7	12	9	5	9	2		19	I	Typhimurium	DT12		Bovine			Germany	Europe	M. Achtman
M80	1	10	7	12	9	5	9	2		19	I	Typhimurium						South Africa	Africa	Lee Harrison
VE06/00692SK1	1	10	7	12	9	5	9	2		19	I	Typhimurium monophasic	U302	4,[5],12:i:-	Swine	Pig		Spain	Europe	J. Wain (HPA, Colindale)
SARA18 (Howard Ochman)	1	10	7	12	9	5	9	2		19	I	Typhimurium		1,4,[5],12:i:1,2	Equine	Horse	Tm17	USA	North America	H. Ochman
ESS739	1	10	7	12	9	5	9	2		19	I (MLST)	Typhimurium			Human	Faeces		China	Asia
MEXSALYUHS01-375	1	10	7	12	9	5	9	2		19	I	Typhimurium			Human			Mexico	North America	M. Zaidi
ESS184	1	10	7	12	9	5	9	2		19	I (MLST)	Typhimurium			Human	Faeces		China	Asia
MEXSALYUHS00-87	1	10	7	12	9	5	9	2		19	I	Typhimurium			Human			Mexico	North America	M. Zaidi
ESS331	1	10	7	12	9	5	9	2		19	I (MLST)	Typhimurium			Human	Faeces		China	Asia
MEXSALSOPUS02-4	1	10	7	12	9	5	9	2		19	I	Typhimurium			Swine	Pig		Mexico	North America	M. Zaidi
ESS109	1	10	7	12	9	5	9	2		19	I (MLST)	Typhimurium			Human	Faeces		China	Asia
SARA11 (Howard Ochman)	1	10	7	12	9	5	9	2		19	I	Typhimurium		1,4,[5],12:i:1,2			Tm10	Thailand	Asia	H. Ochman
S353	1	10	7	12	9	5	9	2		19	I (MLST)	Typhimurium			Human	Faeces		China	Asia	Foshan
M97	1	10	7	12	9	5	9	2		19	I	Typhimurium monophasic		4,5,12:i:-				Spain	Europe	Lee Harrison
ESS874	1	10	7	12	9	5	9	2		19	I (MLST)	Typhimurium			Human	Faeces		China	Asia	Foshan
MEXSALYUHS00-98	1	10	7	12	9	5	9	2		19	I	Typhimurium			Human			Mexico	North America	M. Zaidi
CK_96/00012556	1	10	7	12	9	5	9	2		19	I	Typhimurium	RDNC	1,4,5,12:i:1,2	Reptile	Snake		Austria	Europe	C. Kornschober (Austria)
ESS562	1	10	7	12	9	5	9	2		19	I (MLST)	Typhimurium			Human	Faeces		China	Asia	Dongguan
QA082011-031	1	10	7	12	9	5	9	2		19					Human			Qatar	Middle East	Population Medicine,Cornell University
ESS390	1	10	7	12	9	5	9	2		19	I (MLST)	Typhimurium			Human	Faeces		China	Asia
S12190	1	10	7	12	9	5	9	2		19	I	Typhimurium			Human	Stool	unknown	China	Asia	Shenzhen CDC
S14008	1	10	7	12	9	5	9	2		19	I	Typhimurium			Human	Stool	unknown	China	Asia	Shenzhen CDC
S13109	1	10	7	12	9	5	9	2		19	I	Typhimurium			Human	Stool	unknown	China	Asia	Shenzhen CDC
GW_S05179-08	1	10	7	12	9	5	9	2		19	I	Typhimurium			Avian	Pigeon		United Kingdom	Europe	G. Wise (VLA, Weybridge)
S14267	1	10	7	12	9	5	9	2		19	I	Typhimurium			Human	Stool	unknown	China	Asia	Shenzhen CDC
MEXSALYUHS03-80	1	10	7	12	9	5	9	2		19	I	Typhimurium			Human			Mexico	North America	M. Zaidi
0511R7026	1	10	7	12	9	5	9	2		19	I	Typhimurium			Human			Denmark	Europe	E Litrup
S/20050717	1	10	7	12	9	5	9	2		19	I	Typhimurium	104b		Human			Scotland	Europe	J. Wain (HPA, Colindale)
S292	1	10	7	12	9	5	9	2		19	I (MLST)	Typhimurium			Human	Faeces		China	Asia
GSS076	1	10	7	12	9	5	9	2		19	I (MLST)	Typhimurium			Human	Faeces		China	Asia
S14108	1	10	7	12	9	5	9	2		19	I	Typhimurium			Human	Stool	unknown	China	Asia	Shenzhen CDC
SL1344	1	10	7	12	9	5	9	2		19	I	Typhimurium						United Kingdom	Europe	S. Porwollik
s13348	1	10	7	12	9	5	9	2		19	I	Typhimurium			Human	Stool	unknown	China	Asia	Shenzhen CDC
SA08.150	1	10	7	12	9	5	9	2		19	I	Typhimurium			Human			Taiwan	Asia	Chien-Shun (CDC, Taiwan)
OSS-232	1	10	7	12	9	5	9	2		19		Typhimurium			Human	Blood	unknown	India	Indian Subcontinent	S.Dutta
S354	1	10	7	12	9	5	9	2		19	I (MLST)	Typhimurium			Human	Faeces		China	Asia	Foshan
GW_S04755-08	1	10	7	12	9	5	9	2		19	I	Typhimurium			Ovine	Sheep		United Kingdom	Europe	G. Wise (VLA, Weybridge)
ESS182	1	10	7	12	9	5	9	2		19	I (MLST)	Typhimurium			Human	Faeces		China	Asia
GW_S00869-09	1	10	7	12	9	5	9	2		19	I	Typhimurium			Bovine			United Kingdom	Europe	G. Wise (VLA, Weybridge)
QA122011-709	1	10	7	12	9	5	9	2		19					Human			Qatar	Middle East	Population Medicine,Cornell University
459/02	1	10	7	12	9	5	9	2		19	I (MLST)	Typhimurium monophasic			Human			Portugal	Europe	P. Antunes
0110F7002	1	10	7	12	9	5	9	2		19	I	Typhimurium			Human			Denmark	Europe	E Litrup
158 KAK-11	1	10	7	12	9	5	9	2		19	I	Typhimurium	DT001, BT: a	1,4,5,12:i:1,2	Environment	Water		Benin	Africa	A. Uesbeck
EVS-4	1	10	7	12	9	5	9	2		19		Typhimurium			Avian	Faeces	unknown	India	Indian Subcontinent	S.Dutta
H041500259	1	10	7	12	9	5	9	2		19	I	Typhimurium	208		Human			United Kingdom	Europe	J. Wain (HPA, Colindale)
0509R6852	1	10	7	12	9	5	9	2		19	I	Typhimurium			Human			Denmark	Europe	E Litrup
JE_S09-002540	1	10	7	12	9	5	9	2		19	I	Typhimurium	RDNC		Swine			Ireland	Europe	D. Prendergast (DAFF)
P569287/0	1	10	7	12	9	5	9	2		19	I	Typhimurium	U285		Human			United Kingdom	Europe	J. Wain (HPA, Colindale)
MC_05-0852	1	10	7	12	9	5	9	2		19	I	Typhimurium			Human	Faeces		Ireland	Europe	M. Cormican (NSRL, Galway)
0111M12249	1	10	7	12	9	5	9	2		19	I	Typhimurium			Human			Denmark	Europe	E Litrup
0112F28702	1	10	7	12	9	5	9	2		19	I	Typhimurium			Human			Denmark	Europe	E Litrup
169/03	1	10	7	12	9	5	9	2		19	I (MLST)	Typhimurium			Human			Portugal	Europe	P. Antunes
MC_06-0053	1	10	7	12	9	5	9	2		19	I	Typhimurium	DT193		Human	Faeces		Ireland	Europe	M. Cormican (NSRL, Galway)
GW_S04792-08	1	10	7	12	9	5	9	2		19	I	Typhimurium			Avian	Poultry		United Kingdom	Europe	G. Wise (VLA, Weybridge)
NK04.070	1	10	7	12	9	5	9	2		19	I	Typhimurium			Human			Taiwan	Asia	Chien-Shun (CDC, Taiwan)
S13168	1	10	7	12	9	5	9	2		19	I	Typhimurium			Human	Stool	unknown	China	Asia	Shenzhen CDC
MC_08-0560	1	10	7	12	9	5	9	2		19	I	Typhimurium	DT120 low		Human	Faeces		Ireland	Europe	M. Cormican (NSRL, Galway)
MEXSALMIHS03-26-1	1	10	7	12	9	5	9	2		19	I	Typhimurium			Human			Mexico	North America	M. Zaidi
MC_08-0652	1	10	7	12	9	5	9	2		19	I	Typhimurium	DT191a	4,5,12:i:2	Human	Faeces		Ireland	Europe	M. Cormican (NSRL, Galway)
GW_S01104-09	1	10	7	12	9	5	9	2		19	I	Typhimurium			Swine	Pig		United Kingdom	Europe	G. Wise (VLA, Weybridge)
JE_S09-001069	1	10	7	12	9	5	9	2		19	I	Typhimurium	U322		Bovine			Ireland	Europe	D. Prendergast (DAFF)
SGSC1423	1	10	7	12	9	5	9	2		19	I	Typhimurium								R. Kingsley (Sanger)
S10134	1	10	7	12	9	5	9	2		19	I	Typhimurium			Human	Stool	unknown	China	Asia	Shenzhen CDC
S467	1	10	7	12	9	5	9	2		19	I (MLST)	Typhimurium			Human	Faeces		China	Asia	Dongguan
MC_08-0151	1	10	7	12	9	5	9	2		19	I	Typhimurium	DT135		Human	Faeces		Ireland	Europe	M. Cormican (NSRL, Galway)
SGSC1415	1	10	7	12	9	5	9	2		19	I	Typhimurium								R. Kingsley (Sanger)
MC_06-0109	1	10	7	12	9	5	9	2		19	I	Typhimurium	DT193		Human	Faeces		Ireland	Europe	M. Cormican (NSRL, Galway)
MC_05-0867	1	10	7	12	9	5	9	2		19	I	Typhimurium	DT94		Human	Faeces		Ireland	Europe	M. Cormican (NSRL, Galway)
5344/86	1	10	7	12	9	5	9	2		19	I	Farsta		4,12:i:e,n,x	Human			Sweden	Europe	F.X.Weill, Institut Pasteur
EVS-43	1	10	7	12	9	5	9	2		19		Typhimurium			Avian	Chicken Meat	unknown	India	Indian Subcontinent	S.Dutta
P571779/0	1	10	7	12	9	5	9	2		19	I	Typhimurium			Human			United Kingdom	Europe	J. Wain (HPA, Colindale)
GSS114	1	10	7	12	9	5	9	2		19	I (MLST)	Typhimurium			Human	Faeces		China	Asia
NUIGK227	1	10	7	12	9	5	9	2		19	I	Typhimurium			Human			Ireland	Europe	F. Boyle (NSRL, Galway)
IR_2002	1	10	7	12	9	5	9	2		19	I	Typhimurium	104		Human			Czech Republic	Europe	I. Rychlik (VRI, Czech Republic)
P5517910	1	10	7	12	9	5	9	2		19	I	Typhimurium	12		Human			United Kingdom	Europe	J. Wain (HPA, Colindale)
P5438140	1	10	7	12	9	5	9	2		19	I	Typhimurium	1		Human			United Kingdom	Europe	J. Wain (HPA, Colindale)
CI07.060	1	10	7	12	9	5	9	2		19	I	Typhimurium			Human			Taiwan	Asia	Chien-Shun (CDC, Taiwan)
NTS-1190	1	10	7	12	9	5	9	2		19		Typhimurium			Human	Stool		India	Indian Subcontinent	S.Dutta
P536297/0	1	10	7	12	9	5	9	2		19	I	Typhimurium	1		Human			United Kingdom	Europe	J. Wain (HPA, Colindale)
ESS684	1	10	7	12	9	5	9	2		19	I (MLST)	Typhimurium			Human	Faeces		China	Asia
MC_04-0525	1	10	7	12	9	5	9	2		19	I	Typhimurium			Human	Urine		Ireland	Europe	M. Cormican (NSRL, Galway)
P549782/1	1	10	7	12	9	5	9	2		19	I	Typhimurium	49		Human			United Kingdom	Europe	J. Wain (HPA, Colindale)
MC_05-0590	1	10	7	12	9	5	9	2		19	I	Typhimurium	DT193		Human	Faeces		Ireland	Europe	M. Cormican (NSRL, Galway)
MC_04-0100	1	10	7	12	9	5	9	2		19	I	Typhimurium	DT9		Human	Faeces		Ireland	Europe	M. Cormican (NSRL, Galway)
MC_04-0265	1	10	7	12	9	5	9	2		19	I	Typhimurium			Human	Faeces		Ireland	Europe	M. Cormican (NSRL, Galway)
P549789/0	1	10	7	12	9	5	9	2		19	I	Typhimurium	1		Human			United Kingdom	Europe	J. Wain (HPA, Colindale)
MC_06-0399	1	10	7	12	9	5	9	2		19	I	Typhimurium	DT2		Human	Faeces		Ireland	Europe	M. Cormican (NSRL, Galway)
P586801/0	1	10	7	12	9	5	9	2		19	I	Typhimurium	193		Human			United Kingdom	Europe	J. Wain (HPA, Colindale)
IR_2258	1	10	7	12	9	5	9	2		19	I	Typhimurium	104		Human			Czech Republic	Europe	I. Rychlik (VRI, Czech Republic)
P588396/0	1	10	7	12	9	5	9	2		19	I	Typhimurium	125		Human			United Kingdom	Europe	J. Wain (HPA, Colindale)
P572464/0	1	10	7	12	9	5	9	2		19	I	Typhimurium	RDNC		Human			United Kingdom	Europe	J. Wain (HPA, Colindale)
P573959/0	1	10	7	12	9	5	9	2		19	I	Typhimurium	U277		Human			United Kingdom	Europe	J. Wain (HPA, Colindale)
ESS356	1	10	7	12	9	5	9	2		19	I (MLST)	Typhimurium			Human	Faeces		China	Asia
P544532/0	1	10	7	12	9	5	9	2		19	I	Typhimurium	1		Human			United Kingdom	Europe	J. Wain (HPA, Colindale)
AH_99/4723	1	10	7	12	9	5	9	2		19	I	Typhimurium	PT104		Human	Faeces		Northern Ireland	Europe	J. Moore (Belfast "CITY" Hospital)
S13329	1	10	7	12	9	5	9	2		19	I	Typhimurium			Human	Stool	unknown	China	Asia	Shenzhen CDC
RK_I77	1	10	7	12	9	5	9	2		19	I	Typhimurium			Human			Mali	Africa	R. Kingsley (Sanger)
P548478/0	1	10	7	12	9	5	9	2		19	I	Typhimurium	193		Human			United Kingdom	Europe	J. Wain (HPA, Colindale)
1090900043	1	10	7	12	9	5	9	2		19	I	Typhimurium	Dutch 180		Human			Netherlands	Europe	X. Huijsden (RIVM)
SQ07.004	1	10	7	12	9	5	9	2		19	I	Typhimurium		4,5,12:i:1,2	Human			Taiwan	Asia	Chien-Shun (CDC, Taiwan)
JM_05/56	1	10	7	12	9	5	9	2		19	I	Typhimurium	DT1		Human	Faeces		Northern Ireland	Europe	J. Moore (Belfast "CITY" Hospital)
GW_S05615-08	1	10	7	12	9	5	9	2		19	I	Typhimurium			Avian	Ostrich		United Kingdom	Europe	G. Wise (VLA, Weybridge)
JM_08/17	1	10	7	12	9	5	9	2		19	I	Typhimurium			Human	Faeces		Northern Ireland	Europe	J. Moore (Belfast "CITY" Hospital)
GW_S00742-09	1	10	7	12	9	5	9	2		19	I	Typhimurium			Swine	Pig		United Kingdom	Europe	G. Wise (VLA, Weybridge)
AU214 st165	1	10	7	12	9	5	9	2		19	I	Typhimurium		4,5,12:i:1,2	Human			Benin	Africa	A. Uesbeck
JM_04/122	1	10	7	12	9	5	9	2		19	I	Typhimurium			Human	Faeces		Northern Ireland	Europe	J. Moore (Belfast "CITY" Hospital)
172 st.4	1	10	7	12	9	5	9	2		19	I	Typhimurium		1,4,5,12:i:1,2	Human			Benin	Africa	A. Uesbeck
H2563	1	10	7	12	9	5	9	2		19	I (MLST)	Typhimurium						Spain	Europe	Lee Harrison
GSS077	1	10	7	12	9	5	9	2		19	I (MLST)	Typhimurium			Human	Faeces		China	Asia
CC05.127	1	10	7	12	9	5	9	2		19	I	Typhimurium			Human			Taiwan	Asia	Chien-Shun (CDC, Taiwan)
JM_06/01	1	10	7	12	9	5	9	2		19	I	Typhimurium	DT193		Human	Faeces		Northern Ireland	Europe	J. Moore (Belfast "CITY" Hospital)
SE05/18	1	10	7	12	9	5	9	2		19	I	Typhimurium	DT 22	4:i:2				Northern Ireland	Europe	B. Madden (AFBI, Belfast)
s13007	1	10	7	12	9	5	9	2		19	I	Typhimurium			Human	Stool	unknown	China	Asia	Shenzhen CDC
MC_08-0846	1	10	7	12	9	5	9	2		19	I	Typhimurium	DT204a		Human	Faeces		Ireland	Europe	M. Cormican (NSRL, Galway)
SGSC1426	1	10	7	12	9	5	9	2		19	I	Typhimurium								R. Kingsley (Sanger)
MC_08-0806	1	10	7	12	9	5	9	2		19	I	Typhimurium	U313	4,5,12:i:2	Human	Faeces		Ireland	Europe	M. Cormican (NSRL, Galway)
S166	1	10	7	12	9	5	9	2		19	I (MLST)	Typhimurium			Human	Faeces		China	Asia
S/20024159	1	10	7	12	9	5	9	2		19	I	Typhimurium	104		Human			Scotland	Europe	J. Wain (HPA, Colindale)
GW_S05643-08	1	10	7	12	9	5	9	2		19	I	Typhimurium			Swine	Pig		United Kingdom	Europe	G. Wise (VLA, Weybridge)
GSS121	1	10	7	12	9	5	9	2		19		Typhimurium			Human	Faeces		China	Asia
OSS-192	1	10	7	12	9	5	9	2		19		Typhimurium			Human	Blood	unknown	India	Indian Subcontinent	S.Dutta
GA1321-RM	1	10	7	12	9	5	9	2		19	I	Typhimurium	DT104		Swine	Pig		Canada	North America	S. Quessy (McGill)
S14050	1	10	7	12	9	5	9	2		19	I	Typhimurium			Human	Stool	unknown	China	Asia	Shenzhen CDC
P548104/0	1	10	7	12	9	5	9	2		19	I	Typhimurium	120		Human			United Kingdom	Europe	J. Wain (HPA, Colindale)
MC_08-0243	1	10	7	12	9	5	9	2		19	I	Typhimurium	DT49		Human	Faeces		Ireland	Europe	M. Cormican (NSRL, Galway)
WB238	1	10	7	12	9	5	9	2		19	I	Typhimurium	DT40		Avian	Finch		United Kingdom	Europe	N. Williams, University of Liverpool
S10034	1	10	7	12	9	5	9	2		19	I	Typhimurium			Human	Stool	unknown	China	Asia	Shenzhen CDC
07-4202	1	10	7	12	9	5	9	2		19	I (MLST)	Typhimurium monophasic	DT191	4,5:12:i:-	Human			France	Europe	F.X.Weill, Institut Pasteur
P5417010	1	10	7	12	9	5	9	2		19	I	Typhimurium	160		Human			United Kingdom	Europe	J. Wain (HPA, Colindale)
S340	1	10	7	12	9	5	9	2		19	I (MLST)	Typhimurium			Human	Faeces		China	Asia
0210H31581	1	10	7	12	9	5	9	2		19	I	Typhimurium			Human			Denmark	Europe	E Litrup
EVS-20	1	10	7	12	9	5	9	2		19		Typhimurium			Avian	Chicken Meat	unknown	India	Indian Subcontinent	S.Dutta
S147	1	10	7	12	9	5	9	2		19	I (MLST)	Typhimurium			Human	Faeces		China	Asia	Foshan
E32.2	1	10	7	12	9	5	9	2		19	I (MLST)	Typhimurium			Swine	Pig		Portugal	Europe	P. Antunes
MC_04-0390	1	10	7	12	9	5	9	2		19	I	Typhimurium	U311		Human	Faeces		Ireland	Europe	M. Cormican (NSRL, Galway)
NK05.074	1	10	7	12	9	5	9	2		19	I	Typhimurium			Human			Taiwan	Asia	Chien-Shun (CDC, Taiwan)
NK04.028	1	10	7	12	9	5	9	2		19	I	Typhimurium			Human			Taiwan	Asia	Chien-Shun (CDC, Taiwan)
GA3763-TB	1	10	7	12	9	5	9	2		19	I	Typhimurium	DT104		Swine	Pig		Canada	North America	S. Quessy (McGill)
OSS-166	1	10	7	12	9	5	9	2		19		Typhimurium			Human	Synovial fluid	unknown	India	Indian Subcontinent	S.Dutta
S181	1	10	7	12	9	5	9	2		19	I (MLST)	Typhimurium			Human	Faeces		China	Asia
DP_P34	1	10	7	12	9	5	9	2		19	I	Typhimurium	U310	4,12:i:2	Swine			Ireland	Europe	D. Prendergast (DAFF)
MC_08-0886	1	10	7	12	9	5	9	2		19	I	Typhimurium	DT120		Human	Faeces		Ireland	Europe	M. Cormican (NSRL, Galway)
S.Typ 3240	1	10	7	12	9	5	9	2		19	I	Typhimurium			Human	swabbing hands	unknown	Colombia	South America	Grupo de Microbiologia, Instituto Nacional de Salud de Colombia
ESS511	1	10	7	12	9	5	9	2		19	I (MLST)	Typhimurium			Human	Faeces		China	Asia
P569151/0	1	10	7	12	9	5	9	2		19	I	Typhimurium	U288		Human			United Kingdom	Europe	J. Wain (HPA, Colindale)
MC_07-0333	1	10	7	12	9	5	9	2		19	I	Typhimurium			Human	Faeces		Ireland	Europe	M. Cormican (NSRL, Galway)
CB08.064	1	10	7	12	9	5	9	2		19	I	Typhimurium			Human			Taiwan	Asia	Chien-Shun (CDC, Taiwan)
NTS-560	1	10	7	12	9	5	9	2		19		Typhimurium			Human	Stool		India	Indian Subcontinent	S.Dutta
MC_05-0648	1	10	7	12	9	5	9	2		19	I	Typhimurium	DT12		Human	Faeces		Ireland	Europe	M. Cormican (NSRL, Galway)
QA082011-056	1	10	7	12	9	5	9	2		19					Human			Qatar	Middle East	Population Medicine,Cornell University
JM_06/10	1	10	7	12	9	5	9	2		19	I	Typhimurium	DT135		Human	Faeces		Northern Ireland	Europe	J. Moore (Belfast "CITY" Hospital)
S/20011592	12	11	10	13	13	10	13	4	Lineage 3	20	I	Brandenburg			Human			Scotland	Europe	J. Wain (HPA, Colindale)
QA082011-319	12	11	10	13	13	10	13	4	Lineage 3	20					Bovine			Qatar	Middle East	Population Medicine,Cornell University
7630/91	12	11	10	13	13	10	13	4	Lineage 3	20	I	Brandenburg		4,5,12:l,v:e,n,z15	Human	Human		Germany	Europe	F.X.Weill, Institut Pasteur
97_1389	12	11	10	13	13	10	13	4	Lineage 3	20	I	Goettingen		9,12:l,v:e,n,z15	Human			France	Europe	F.X.Weill, Institut Pasteur
9924631	12	11	10	13	13	10	13	4	Lineage 3	20	I			9,12:lv:-	Swine	Pig		Denmark	Europe	DVI
03_6310	12	11	10	13	13	10	13	4	Lineage 3	20	I	Goettingen		9,12:l,v:e,n,z15	Human			France	Europe	F.X.Weill, Institut Pasteur
3205	12	11	10	13	13	10	13	4	Lineage 3	20	I	Brandenburg			Human	Human Carrier		Germany	Europe	Roy Curtiss
02-0075	12	11	10	13	13	10	13	4	Lineage 3	20	I	Brandenburg		4,12:l,v:e,n,z15	Human			France	Europe	F.X.Weill, Institut Pasteur
9511127	12	11	10	13	13	10	13	4	Lineage 3	20	I	Goettingen		9,12:l,v:e,n,z15				Denmark	Europe	DVI
H103540735	12	11	10	13	13	10	13	4	Lineage 3	20	I	Brandenburg		4,12:1,v:e,n,z15	Environment	River (Thames River)		United Kingdom	Europe	J. Wain (HPA, Colindale)
05-3127	12	11	10	13	13	10	13	4	Lineage 3	20	I	Brandenburg		4,12:l,v:e,n,z15	Human			France	Europe	F.X.Weill, Institut Pasteur
S/20011419	12	11	10	13	13	10	13	4	Lineage 3	20	I	Brandenburg			Human			Scotland	Europe	J. Wain (HPA, Colindale)
S/20013031	12	11	10	13	13	10	13	4	Lineage 3	20	I	Brandenburg			Human			Scotland	Europe	J. Wain (HPA, Colindale)
50-5245	12	11	10	13	13	10	13	4	Lineage 3	20	I	Sandiego			Avian	Turkey		USA	North America	S. Porwollik
18K	12	11	10	13	13	10	13	4	Lineage 3	20	I	Sandiego		4,[5],12:e,h:e,n,z15	Human			USA	North America	F.X.Weill, Institut Pasteur
M36	12	11	10	13	13	10	13	4	Lineage 3	20	I	Sandiego						USA	North America	Lee Harrison
9520576	24	12	2	14	14	11	14	16		21	I	Braenderup		6,7,14:e,h:e,n,z15				Denmark	Europe	DVI
31/85pili+	24	12	2	15	14	11	14	16		22	I	Braenderup		FimII:e,h:e,n,z15				China	Asia	F.X.Weill, Institut Pasteur
02-00302	24	12	2	15	14	11	14	16		22	I	Braenderup			Reptile	Snake		Germany	Europe	R. Helmuth
Ag47-7	24	12	2	15	14	11	14	16		22	I	Braenderup			Food	Avian Feed		Angola	Africa	P. Antunes
9820386	24	12	2	15	14	11	14	16		22	I	Braenderup		6,7,14:e,h:e,n,z15				Denmark	Europe	DVI
03-00124	24	12	2	15	14	11	14	16		22	I	Braenderup			Reptile	Gecko		Germany	Europe	R. Helmuth
03-01323	24	12	2	15	14	11	14	16		22	I	Braenderup			Reptile	Snake		Germany	Europe	R. Helmuth
05-02388	24	12	2	15	14	11	14	16		22	I	Braenderup			Reptile	Monitor Lizard		Germany	Europe	R. Helmuth
29/85pili+	24	12	2	15	14	11	14	16		22	I	Braenderup		FimI:e,h:e,n,z15				China	Asia	F.X.Weill, Institut Pasteur
44801	24	12	2	15	14	11	14	16		22	I	Braenderup		6,7,14:e,h:e,n,z15	Human			Denmark	Europe	SSI
3204	24	12	2	15	14	11	14	16		22	I	Braenderup			Human	Human Carrier		Germany	Europe	Roy Curtiss
01F28900A	24	12	2	15	14	11	14	16		22	I	Braenderup		6,7,14:e,h:e,n,z15	Human			Denmark	Europe	SSI
RM_151	24	12	2	15	14	11	14	16		22	I	Braenderup			Environment	River		USA	North America	R. Meinersmann (USDA)
RM_428	24	12	2	15	14	11	14	16		22	I	Braenderup			Environment	River		USA	North America	R. Meinersmann (USDA)
RM_47	24	12	2	15	14	11	14	16		22	I	Braenderup			Environment	River		USA	North America	R. Meinersmann (USDA)
RM_272	24	12	2	15	14	11	14	16		22	I	Braenderup			Environment	River		USA	North America	R. Meinersmann (USDA)
RM_303	24	12	2	15	14	11	14	16		22	I	Braenderup			Environment	River		USA	North America	R. Meinersmann (USDA)
49K	24	12	2	15	14	11	14	16		22	I	Braenderup			Human			Denmark	Europe	F.X.Weill, Institut Pasteur
104 VAN-8	24	12	2	15	14	11	14	16		22	I	Braenderup		6,7:e,h:e,n,z15	Environment	Water		Benin	Africa	A. Uesbeck
S/20032523	24	12	2	15	14	11	14	16		22	I	Braenderup			Human			Scotland	Europe	J. Wain (HPA, Colindale)
M19	24	12	2	15	14	11	14	16		22	I	Braenderup monophasic		6,7:e,h:-				USA	North America	Lee Harrison
M227	24	12	2	15	14	11	14	16		22	I	Braenderup						USA	North America	Lee Harrison
H103540761	24	12	2	15	14	11	14	16		22	I	Braenderup		6,7:e,h:e,n,z15	Environment	River (Thames River)		United Kingdom	Europe	J. Wain (HPA, Colindale)
H103540794	24	12	2	15	14	11	14	16		22	I	Braenderup		6,7:e,h:e,n,z15	Environment	River (Thames River)		United Kingdom	Europe	J. Wain (HPA, Colindale)
M257	24	12	2	15	14	11	14	16		22	I	Braenderup						Canada	North America	Lee Harrison
M258	24	12	2	15	14	11	14	16		22	I	Braenderup monophasic		6,7:eh:-				Canada	North America	Lee Harrison
H103540775	24	12	2	15	14	11	14	16		22	I	Braenderup		6,7:e,h:e,n,z15	Environment	River (Thames River)		United Kingdom	Europe	J. Wain (HPA, Colindale)
H103540792	24	12	2	15	14	11	14	16		22	I	Braenderup		6,7:e,h:e,n,z15	Environment	River (Thames River)		United Kingdom	Europe	J. Wain (HPA, Colindale)
M30	24	12	2	15	14	11	14	16		22	I	Braenderup						USA	North America	Lee Harrison
M35	24	12	2	15	14	11	14	16		22	I	Braenderup						USA	North America	Lee Harrison
00-02043	41	13	11	16	15	12	15	4	Lineage 3	23	I	Oranienburg			Reptile	Malachite Iguana		Germany	Europe	R. Helmuth
01-00348	41	13	11	16	15	12	15	4	Lineage 3	23	I	Oranienburg			Reptile	King Python		Germany	Europe	R. Helmuth
248 ICA	41	13	11	16	15	12	15	4	Lineage 3	23	I	G II			Avian	Chicken Meat	unknown	Colombia	South America	Corpoica
01-01279	41	13	11	16	15	12	15	4	Lineage 3	23	I	Oranienburg			Reptile	Gecko		Germany	Europe	R. Helmuth
00-02036	41	13	11	16	15	12	15	4	Lineage 3	23	I	Oranienburg			Reptile	Monitor Lizard		Germany	Europe	R. Helmuth
04-03447	41	13	11	16	15	12	15	4	Lineage 3	23	I	Oranienburg			Reptile	Snake		Germany	Europe	R. Helmuth
01-02562	41	13	11	16	15	12	15	4	Lineage 3	23	I	Oranienburg		6,7:m,t:-	Avian	Poultry		Germany	Europe	R. Helmuth
05-00368	41	13	11	16	15	12	15	4	Lineage 3	23	I	Oranienburg			Reptile	Snake		Germany	Europe	R. Helmuth
05-01895	41	13	11	16	15	12	15	4	Lineage 3	23	I	Oranienburg			Reptile	Tortoise		Germany	Europe	R. Helmuth
98-01003	41	13	11	16	15	12	15	4	Lineage 3	23	I	Oranienburg			Reptile	Tortoise		Germany	Europe	R. Helmuth
8045/93	41	13	11	16	15	12	15	4	Lineage 3	23	I	Oakey		6,7:m,t:z64	Food			Australia	Oceania	F.X.Weill, Institut Pasteur
05-4448	41	13	11	16	15	12	15	4	Lineage 3	23	I	Oranienburg			Human			France	Europe	F.X.Weill, Institut Pasteur
07-7531	41	13	11	16	15	12	15	4	Lineage 3	23	I	Oranienburg			Human			France	Europe	F.X.Weill, Institut Pasteur
08-3853	41	13	11	16	15	12	15	4	Lineage 3	23	I	Oranienburg			Human			France	Europe	F.X.Weill, Institut Pasteur
08-4693	41	13	11	16	15	12	15	4	Lineage 3	23	I	Oranienburg			Human			Guadeloupe	North America	F.X.Weill, Institut Pasteur
0810W41707	41	13	11	16	15	12	15	4	Lineage 3	23	I	Oranienburg			Human			Denmark	Europe	M. Torpdahl (SSI, Denmark)
1/50	41	13	11	16	15	12	15	4	Lineage 3	23	I	Oranienburg			Human			Vietnam	Asia	F.X.Weill, Institut Pasteur
CK_96/00001829	41	13	11	16	15	12	15	4	Lineage 3	23	I	Oranienburg		6,7:m,t:-	Reptile	Snake		Austria	Europe	C. Kornschober (Austria)
7220344-1	41	13	11	16	15	12	15	4	Lineage 3	23	I	Oranienburg			Reptile			Denmark	Europe	M. Torpdahl (SSI, Denmark)
2/52	41	13	11	16	15	12	15	4	Lineage 3	23	I	Oranienburg			Human			Caribbean	Africa	F.X.Weill, Institut Pasteur
7220344	41	13	11	16	15	12	15	4	Lineage 3	23	I	Oranienburg		6,7,14:m,t:[z57]				Denmark	Europe	DVI
9722409	41	13	11	16	15	12	15	4	Lineage 3	23	I	Oranienburg		6,7,14:m,t:[z57]				Denmark	Europe	DVI
01F20544	41	13	11	16	15	12	15	4	Lineage 3	23	I	Oranienburg		6,7,14:m,t:[z57]	Human			Denmark	Europe	SSI
03-5301	41	13	11	16	15	12	15	4	Lineage 3	23	I	Oranienburg			Human			Mexico	North America	F.X.Weill, Institut Pasteur
07/00002343	41	13	11	16	15	12	15	4	Lineage 3	23	I	Oranienburg			Human			Austria	Europe	C. Kornschober (Austria)
04-3493	41	13	11	16	15	12	15	4	Lineage 3	23	I	Oranienburg			Human			France	Europe	F.X.Weill, Institut Pasteur
04-6257	41	13	11	16	15	12	15	4	Lineage 3	23	I	Oranienburg			Human			Morocco	Africa	F.X.Weill, Institut Pasteur
05-1204	41	13	11	16	15	12	15	4	Lineage 3	23	I	Oranienburg			Human			Mauritania	Africa	F.X.Weill, Institut Pasteur
05-8326	41	13	11	16	15	12	15	4	Lineage 3	23	I	Oranienburg			Human			France	Europe	F.X.Weill, Institut Pasteur
06-2934	41	13	11	16	15	12	15	4	Lineage 3	23	I	Oranienburg			Human			France	Europe	F.X.Weill, Institut Pasteur
07-0566	41	13	11	16	15	12	15	4	Lineage 3	23	I	Oranienburg			Human			Brazil	South America	F.X.Weill, Institut Pasteur
CK_03/00009283	41	13	11	16	15	12	15	4	Lineage 3	23	I	Oranienburg		6,7:m,t:-	Human			Austria	Europe	C. Kornschober (Austria)
RM_18	41	13	11	16	15	12	15	4	Lineage 3	23	I	Oranienburg			Environment	River		USA	North America	R. Meinersmann (USDA)
RM_228	41	13	11	16	15	12	15	4	Lineage 3	23	I	Oranienburg			Environment	River		USA	North America	R. Meinersmann (USDA)
RM_25	41	13	11	16	15	12	15	4	Lineage 3	23	I	Oranienburg			Environment	River		USA	North America	R. Meinersmann (USDA)
RM_280	41	13	11	16	15	12	15	4	Lineage 3	23	I	Oranienburg			Environment	River		USA	North America	R. Meinersmann (USDA)
RM_475	41	13	11	16	15	12	15	4	Lineage 3	23	I	Oranienburg			Environment	River		USA	North America	R. Meinersmann (USDA)
RM_52	41	13	11	16	15	12	15	4	Lineage 3	23	I	Oranienburg			Environment	River		USA	North America	R. Meinersmann (USDA)
07-1360	41	13	11	16	15	12	15	4	Lineage 3	23	I	Oranienburg			Human			French Guiana	South America	F.X.Weill, Institut Pasteur
07-5697	41	13	11	16	15	12	15	4	Lineage 3	23	I	Oranienburg			Human			France	Europe	F.X.Weill, Institut Pasteur
08-2268	41	13	11	16	15	12	15	4	Lineage 3	23	I	Oranienburg			Human			France	Europe	F.X.Weill, Institut Pasteur
CK_93/00017804	41	13	11	16	15	12	15	4	Lineage 3	23	I	Oranienburg		6,7:m,t:-	Reptile	Snake		Austria	Europe	C. Kornschober (Austria)
CK_95/00002688	41	13	11	16	15	12	15	4	Lineage 3	23	I	Oranienburg		6,7:m,t:-	Reptile	Snake		Austria	Europe	C. Kornschober (Austria)
CK_98/00007628	41	13	11	16	15	12	15	4	Lineage 3	23	I	Oranienburg		6,7:m,t:-	Reptile	Snake		Austria	Europe	C. Kornschober (Austria)
CK_99/00011207	41	13	11	16	15	12	15	4	Lineage 3	23	I	Oranienburg		6,7:m,t:-	Reptile	Snake		Austria	Europe	C. Kornschober (Austria)
1/49	41	13	11	16	15	12	15	4	Lineage 3	23	I	Oranienburg			Human			France	Europe	F.X.Weill, Institut Pasteur
01-02557	41	13	11	16	15	12	15	4	Lineage 3	23	I	Oranienburg		6,7:m,t:-	Avian	Poultry		Germany	Europe	R. Helmuth
01-02565	41	13	11	16	15	12	15	4	Lineage 3	23	I	Oranienburg		6,7:m,t:-	Avian	Poultry		Germany	Europe	R. Helmuth
01-02555	41	13	11	16	15	12	15	4	Lineage 3	23	I	Oranienburg		6,7:m,t:-	Avian	Poultry		Germany	Europe	R. Helmuth
01-02556	41	13	11	16	15	12	15	4	Lineage 3	23	I	Oranienburg		6,7:m,t:-	Avian	Poultry		Germany	Europe	R. Helmuth
01-02560	41	13	11	16	15	12	15	4	Lineage 3	23	I	Oranienburg		6,7:m,t:-	Avian	Poultry		Germany	Europe	R. Helmuth
01-02564	41	13	11	16	15	12	15	4	Lineage 3	23	I	Oranienburg		6,7:m,t:-	Avian	Poultry		Germany	Europe	R. Helmuth
01-02559	41	13	11	16	15	12	15	4	Lineage 3	23	I	Oranienburg		6,7:m,t:-	Avian	Poultry		Germany	Europe	R. Helmuth
01-02558	41	13	11	16	15	12	15	4	Lineage 3	23	I	Oranienburg		6,7:m,t:-	Avian	Poultry		Germany	Europe	R. Helmuth
01-02561	41	13	11	16	15	12	15	4	Lineage 3	23	I	Oranienburg		6,7:m,t:-	Avian	Poultry		Germany	Europe	R. Helmuth
01-02563	41	13	11	16	15	12	15	4	Lineage 3	23	I	Oranienburg		6,7:m,t:-	Avian	Poultry		Germany	Europe	R. Helmuth
S/20004516	41	13	11	16	15	12	15	4	Lineage 3	23	I	Oranienburg			Human			Scotland	Europe	J. Wain (HPA, Colindale)
98-00142	41	13	11	16	15	12	15	4	Lineage 3	23	I	Oranienburg		6,7:m,t:-	Avian	Poultry		Germany	Europe	R. Helmuth
L01649-05	41	13	11	16	15	12	15	4	Lineage 3	23	I	Oranienburg			Avian	Poultry		United Kingdom	Europe	G. Wise (VLA, Weybridge)
S01-0409	41	13	11	16	15	12	15	4	Lineage 3	23	I	Oranienburg			Swine	Pig		Ireland	Europe	M. Cormican (NSRL, Galway)
S01-0473	41	13	11	16	15	12	15	4	Lineage 3	23	I	Oranienburg			Human			Ireland	Europe	M. Cormican (NSRL, Galway)
08-3652	41	13	11	16	15	12	15	4	Lineage 3	23	I	Oranienburg			Human			France	Europe	F.X.Weill, Institut Pasteur
S/20004491	41	13	11	16	15	12	15	4	Lineage 3	23	I	Oranienburg			Human			Scotland	Europe	J. Wain (HPA, Colindale)
H103540816	41	13	11	16	15	12	15	4	Lineage 3	23	I	Oranienburg		6,7:m,t:-	Environment	River (Thames River)		United Kingdom	Europe	J. Wain (HPA, Colindale)
M304	41	13	11	16	15	12	15	4	Lineage 3	23	I	Oranienburg						USA	North America	Lee Harrison
SARB41 (Mia Torpdahl)	17	13	12	17	16	13	16	4	Lineage 3	24	I	Javiana		1,9,12:l,z28:1,5	Human		Pn12	USA	North America	M. Torpdahl (SSI, Denmark)
SARB40 (Mia Torpdahl)	17	13	12	17	16	13	16	4	Lineage 3	24	I	Javiana		1,9,12:l,z28:1,5	Human		Pn2	USA	North America	M. Torpdahl (SSI, Denmark)
M270	17	13	12	17	16	13	16	4	Lineage 3	24	I	Javiana						USA	North America	Lee Harrison
03-00119	17	13	12	17	16	13	16	4	Lineage 3	24	I	Javiana			Reptile	Snake		Germany	Europe	R. Helmuth
49-2592	17	13	12	17	16	13	16	4	Lineage 3	24	I	Javiana			Human			USA	North America	S. Porwollik
49-1405	17	13	12	17	16	13	16	4	Lineage 3	24	I	Javiana						USA	North America	S. Porwollik
49-1615	17	13	12	17	16	13	16	4	Lineage 3	24	I	Javiana			Human			USA	North America	S. Porwollik
48-0680	17	13	12	17	16	13	16	4	Lineage 3	24	I	Javiana			Human			USA	North America	S. Porwollik
9825323	17	13	12	17	16	13	16	4	Lineage 3	24	I	Javiana		1,9,12:l,z28:1,5				Denmark	Europe	DVI
SGSC4917	17	13	12	17	16	13	16	4	Lineage 3	24	I	Javiana								S. Porwollik
02-02216	17	13	12	17	16	13	16	4	Lineage 3	24	I	Javiana			Reptile	Boa Constrictor		Germany	Europe	R. Helmuth
RM_417	17	13	12	17	16	13	16	4	Lineage 3	24	I	Javiana			Environment	River		USA	North America	R. Meinersmann (USDA)
RM_76	17	13	12	17	16	13	16	4	Lineage 3	24	I	Javiana			Environment	River		USA	North America	R. Meinersmann (USDA)
SARB40 (Fidelma Boyd)	17	13	12	17	16	13	16	4	Lineage 3	24	I	Javiana					Pn2			F. Boyd
SARB41 (Fidelma Boyd)	17	13	12	17	16	13	16	4	Lineage 3	24	I	Javiana					Pn12			F. Boyd
M112	17	13	12	17	16	13	16	4	Lineage 3	24	I	Javiana						Australia	Australasia	Lee Harrison
M129	17	13	12	17	16	13	16	4	Lineage 3	24	I	Eastbourne						Australia	Australasia	Lee Harrison
M15	17	13	12	17	16	13	16	4	Lineage 3	24	I	Javiana						USA	North America	Lee Harrison
M224	17	13	12	17	16	13	16	4	Lineage 3	24	I	Javiana						USA	North America	Lee Harrison
9720586	28	14	13	18	12	14	17	1		25	I	Thompson		6,7,14:k:1,5				Denmark	Europe	DVI
SARB69 (Fidelma Boyd)	28	14	13	18	12	14	18	1		26	I	Thompson		6,7:k:1,5			Ts1			F. Boyd
01-00185	28	14	13	18	12	14	18	1		26	I	Thompson			Reptile	Turtle		Germany	Europe	R. Helmuth
BAD201	28	14	13	18	12	14	18	1		26	I	Thompson			Badger	European Badger		United Kingdom	Europe	Laura Hughes (University of Liverpool)
39K	28	14	13	18	12	14	18	1		26	I	Thompson		6,7:k:[1,5]	Human			United Kingdom	Europe	F.X.Weill, Institut Pasteur
2039-02-01	28	14	13	18	12	14	18	1		26		Thompson			Fish			China	Asia	Yang Xiaojuan Guangdong Institute of Microbiology
03-02125	28	14	13	18	12	14	18	1		26	I	Thompson			Reptile	Tortoise		Germany	Europe	R. Helmuth
SARB62 (Mia Torpdahl)	28	14	13	18	12	14	18	1		26	I	Thompson		6,7,14:k:1,5	Human		Th1	USA	North America	M. Torpdahl (SSI, Denmark)
03-02126	28	14	13	18	12	14	18	1		26	I	Thompson			Reptile	Tortoise		Germany	Europe	R. Helmuth
302/67	28	14	13	18	12	14	18	1		26	I	Thompson		6,7,14:k:1,5	Avian	Chicken		USA	North America	F.X.Weill, Institut Pasteur
390/68	28	14	13	18	12	14	18	1		26	I	Ochsenwerder		6,7,54:k:1,5	Environment	Water		Germany	Europe	F.X.Weill, Institut Pasteur
212K	28	14	13	18	12	14	18	1		26	I	Thompson		6,7:k:-						F.X.Weill, Institut Pasteur
3223	28	14	13	18	12	14	18	1		26	I	Thompson			Human	Human Carrier		Germany	Europe	Roy Curtiss
40K	28	14	13	18	12	14	18	1		26	I	Thompson		6,7:k:1,5						F.X.Weill, Institut Pasteur
9924290	28	14	13	18	12	14	18	1		26	I	Thompson		6,7,14:k:1,5				Denmark	Europe	DVI
19095	28	14	13	18	12	14	18	1		26	I	Thompson		6,7,14:k:1,5	Human			Denmark	Europe	SSI
RM_13	28	14	13	18	12	14	18	1		26	I	Thompson			Environment	River		USA	North America	R. Meinersmann (USDA)
S/20012747	28	14	13	18	12	14	18	1		26	I	Thompson			Human			Scotland	Europe	J. Wain (HPA, Colindale)
RM_72	28	14	13	18	12	14	18	1		26	I	Thompson			Environment	River		USA	North America	R. Meinersmann (USDA)
S/20040030	28	14	13	18	12	14	18	1		26	I	Thompson			Human			Scotland	Europe	J. Wain (HPA, Colindale)
SARB62 (Fidelma Boyd)	28	14	13	18	12	14	18	1		26	I	Thompson			Human		Th1	USA	North America	F. Boyd
RM_312	28	14	13	18	12	14	18	1		26	I	Thompson			Environment	River		USA	North America	R. Meinersmann (USDA)
H102900587	28	14	13	18	12	14	18	1		26	I			6,7:g	Environment	River (Thames River)		United Kingdom	Europe	J. Wain (HPA, Colindale)
S/20042735	28	14	13	18	12	14	18	1		26	I	Thompson			Human			Scotland	Europe	J. Wain (HPA, Colindale)
S/20061331	28	14	13	18	12	14	18	1		26	I	Thompson			Human			Scotland	Europe	J. Wain (HPA, Colindale)
S/20042621	28	14	13	18	12	14	18	1		26	I	Thompson			Human			Scotland	Europe	J. Wain (HPA, Colindale)
M18	28	14	13	18	12	14	18	1		26	I	Thompson						USA	North America	Lee Harrison
M238	28	14	13	18	12	14	18	1		26	I	Thompson						Canada	North America	Lee Harrison
M281	28	14	13	18	12	14	18	1		26	I	Thompson monophasic		6,7:-:1,5				USA	North America	Lee Harrison
H102900578	28	14	13	18	12	14	18	1		26	I	Thompson		6,7;k;1,5	Environment	River (Thames River)		United Kingdom	Europe	J. Wain (HPA, Colindale)
FF-7	14	5	14	18	9	6	12	17		27	I (MLST)	Saintpaul			Food			Portugal	Europe	P. Antunes
02-01364	14	5	14	18	9	6	12	17		27	I	Saintpaul			Reptile	Tortoise		Germany	Europe	R. Helmuth
6595	14	5	14	18	9	6	12	17		27	I (MLST)	Saintpaul			Food			Portugal	Europe	P. Antunes
03-00495	14	5	14	18	9	6	12	17		27	I	Saintpaul			Avian	Turkey		Germany	Europe	R. Helmuth
03-01942	14	5	14	18	9	6	12	17		27	I	Saintpaul			Human			Germany	Europe	R. Helmuth
03-00835	14	5	14	18	9	6	12	17		27	I	Saintpaul			Avian	Turkey		Germany	Europe	R. Helmuth
03-01175	14	5	14	18	9	6	12	17		27	I	Saintpaul			Avian	Turkey		Germany	Europe	R. Helmuth
03-01331	14	5	14	18	9	6	12	17		27	I	Saintpaul			Avian	Turkey		Germany	Europe	R. Helmuth
03-00669	14	5	14	18	9	6	12	17		27	I	Saintpaul			Bovine			Germany	Europe	R. Helmuth
03-01845	14	5	14	18	9	6	12	17		27	I	Saintpaul			Avian	Turkey		Germany	Europe	R. Helmuth
03-01846	14	5	14	18	9	6	12	17		27	I	Saintpaul			Avian	Turkey		Germany	Europe	R. Helmuth
03-02701	14	5	14	18	9	6	12	17		27	I	Saintpaul			Avian	Turkey		Germany	Europe	R. Helmuth
03-02645	14	5	14	18	9	6	12	17		27	I	Saintpaul			Avian	Turkey		Germany	Europe	R. Helmuth
04-00168	14	5	14	18	9	6	12	17		27	I	Saintpaul			Avian	Chicken		Germany	Europe	R. Helmuth
03-03432	14	5	14	18	9	6	12	17		27	I	Saintpaul			Avian	Turkey		Germany	Europe	R. Helmuth
04-02379	14	5	14	18	9	6	12	17		27	I	Saintpaul			Avian	Turkey		Germany	Europe	R. Helmuth
04-02381	14	5	14	18	9	6	12	17		27	I	Saintpaul			Avian	Turkey		Germany	Europe	R. Helmuth
2010/77pili+	14	5	14	18	9	6	12	17		27	I	Saintpaul		FimI:e,h:1,2				Germany	Europe	F.X.Weill, Institut Pasteur
04-01967	14	5	14	18	9	6	12	17		27	I	Saintpaul				Fertilizer		Germany	Europe	R. Helmuth
9820468	14	5	14	18	9	6	12	17		27	I	Saintpaul		1,4,[5],12:e,h:1,2				Denmark	Europe	DVI
S/20030782	14	5	14	18	9	6	12	17		27	I	Saintpaul			Human			Scotland	Europe	J. Wain (HPA, Colindale)
SARA25 (Fidelma Boyd)	14	5	14	18	9	6	12	17		27	I	Saintpaul					Sp3	France	Europe	F. Boyd
SARA27 (Fidelma Boyd)	14	5	14	18	9	6	12	17		27	I	Saintpaul			Human		Sp3	France	Europe	F. Boyd
SARA28 (Fidelma Boyd)	14	5	14	18	9	6	12	17		27	I	Saintpaul			Human		Sp3	France	Europe	F. Boyd
SARA26 (Fidelma Boyd)	14	5	14	18	9	6	12	17		27	I	Saintpaul			Human		Sp3	France	Europe	F. Boyd
0609M17097	14	5	14	18	9	6	12	17		27	I	Saintpaul			Human			Denmark	Europe	E Litrup
0605T1143	14	5	14	18	9	6	12	17		27	I	Saintpaul			Human			Denmark	Europe	E Litrup
M136	14	5	14	18	9	6	12	17		27	I	Saintpaul						Germany	Europe	Lee Harrison
S/20030816	14	5	14	18	9	6	12	17		27	I	Saintpaul			Human			Scotland	Europe	J. Wain (HPA, Colindale)
9621933	14	5	14	18	9	6	12	17		27	I	Saintpaul		1,4,[5],12:e,h:1,2				Denmark	Europe	DVI
H103540817	14	5	14	18	9	6	12	17		27	I	Saintpaul		1,4,5,12:e,h:1,2	Environment	River (Thames River)		United Kingdom	Europe	J. Wain (HPA, Colindale)
M38	14	5	14	18	9	6	12	17		27	I	Saintpaul						USA	North America	Lee Harrison
RKI-02-02362	59	15	15	19	17	5	19	18		28	I	Paratyphi B var Java		4,12:b:1,2	Human	Faeces		Germany	Europe	E.Tietzte (Robert Koch-Institute, Wernigerode)
6155/87	59	15	15	19	17	5	19	18		28	I	Paratyphi B var Java		1,4,12:b:1,2				Saudi Arabia	Middle East	F.X.Weill, Institut Pasteur
RKI-05-04765	59	15	15	19	17	5	19	18		28	I	Paratyphi B var Java		4,12:b:1,2	Environment			Germany	Europe	E.Tietzte (Robert Koch-Institute, Wernigerode)
6395/88	59	15	15	19	17	5	19	18		28	I	Paratyphi B var Java		1,4,12:b:1,2	Avian	Turkey		Austria	Europe	F.X.Weill, Institut Pasteur
RKI-04-08005	59	15	15	19	17	5	19	18		28	I	Paratyphi B var Java		4,12:b:1,2	Human	Faeces		Germany	Europe	E.Tietzte (Robert Koch-Institute, Wernigerode)
00-03009	59	15	15	19	17	5	19	18		28	I	Paratyphi B var Java			Avian	Chicken	Tschaepe EPV3	Germany	Europe	H. Tschaepe
BfR-09-03610	59	15	15	19	17	5	19	18		28	I	Paratyphi B var Java		4,12:b:1,2	Avian	Chicken		Germany	Europe	E.Tietzte (Robert Koch-Institute, Wernigerode)
00-08655	59	15	15	19	17	5	19	18		28	I	Paratyphi B var Java			Avian	Chicken	Tschaepe EPV3	Germany	Europe	H. Tschaepe
BfR-02-04177	59	15	15	19	17	5	19	18		28	I	Paratyphi B var Java		4,12:b:1,2	Avian	Chicken		Germany	Europe	E.Tietzte (Robert Koch-Institute, Wernigerode)
99-04800	59	15	15	19	17	5	19	18		28	I	Paratyphi B var Java			Avian	Chicken	Tschaepe EPV3	Germany	Europe	H. Tschaepe
98-01967	59	15	15	19	17	5	19	18		28	I	Paratyphi B var Java			Food		Miko group 3	Germany	Europe	R. Helmuth
00-05625	59	15	15	19	17	5	19	18		28	I	Paratyphi B var Java			Human		Tschaepe EPV3	Germany	Europe	H. Tschaepe
BfR-04-03840	59	15	15	19	17	5	19	18		28	I	Paratyphi B var Java		4,12:b:1,2	Bovine			Germany	Europe	E.Tietzte (Robert Koch-Institute, Wernigerode)
01-01046	59	15	15	19	17	5	19	18		28	I	Paratyphi B var Java			Human		Tschaepe EPV3	Germany	Europe	H. Tschaepe
RKI-03-01188	59	15	15	19	17	5	19	18		28	I	Paratyphi B var Java		4,12:b:1,2	Human	Faeces		Germany	Europe	E.Tietzte (Robert Koch-Institute, Wernigerode)
00-01173	59	15	15	19	17	5	19	18		28	I	Paratyphi B var Java			Avian	Chicken	Miko group 3	Germany	Europe	R. Helmuth
RKI-03-07686	59	15	15	19	17	5	19	18		28	I	Paratyphi B var Java		4,12:b:1,2	Human	Faeces		Germany	Europe	E.Tietzte (Robert Koch-Institute, Wernigerode)
00-01386	59	15	15	19	17	5	19	18		28	I	Paratyphi B var Java			Avian	Chicken	Miko group 3	Germany	Europe	R. Helmuth
325 ICA	59	15	15	19	17	5	19	18		28	I	Paratyphi B			Avian	Stool	unknown	Colombia	South America	Corpoica
00-01543	59	15	15	19	17	5	19	18		28	I	Paratyphi B var Java			Avian	Chicken	Miko group 3	Germany	Europe	R. Helmuth
RKI-09-01297	59	15	15	19	17	5	19	18		28	I	Paratyphi B var Java		4,12:b:1,2	Human			Germany	Europe	E.Tietzte (Robert Koch-Institute, Wernigerode)
00-01086	59	15	15	19	17	5	19	18		28	I	Paratyphi B var Java			Avian	Chicken	Miko group 3	Germany	Europe	R. Helmuth
7734/92	59	15	15	19	17	5	19	18		28	I	Paratyphi B var Java		4,12:b:1,2				Saudi Arabia	Middle East	F.X.Weill, Institut Pasteur
01-03117	59	15	15	19	17	5	19	18		28	I	Paratyphi B var Java			Human		Miko group 3	Germany	Europe	R. Helmuth
BfR-06-05076	59	15	15	19	17	5	19	18		28	I	Paratyphi B var Java		4,12:b:1,2	Avian	Chicken		Germany	Europe	E.Tietzte (Robert Koch-Institute, Wernigerode)
01-03562	59	15	15	19	17	5	19	18		28	I	Paratyphi B var Java			Human		Miko group 3	Germany	Europe	R. Helmuth
BfR-06-02092	59	15	15	19	17	5	19	18		28	I	Paratyphi B var Java		4,12:b:1,2	Food			Germany	Europe	E.Tietzte (Robert Koch-Institute, Wernigerode)
94-02504	59	15	15	19	17	5	19	18		28	I	Paratyphi B var Java			Avian	Chicken	Miko group 2	Germany	Europe	R. Helmuth
BfR-09-02946	59	15	15	19	17	5	19	18		28	I	Paratyphi B var Java		4,12:b:1,2	Avian	Chicken		Germany	Europe	E.Tietzte (Robert Koch-Institute, Wernigerode)
99-01721	59	15	15	19	17	5	19	18		28	I	Paratyphi B var Java					Miko group 2	Germany	Europe	R. Helmuth
BfR-10-01119	59	15	15	19	17	5	19	18		28	I	Paratyphi B var Java		4,12:b:1,2	Avian	Chicken		Germany	Europe	E.Tietzte (Robert Koch-Institute, Wernigerode)
9824822	59	15	15	19	17	5	19	18		28	I	Paratyphi B var Java		1,4,5,12:b:1,2				Denmark	Europe	DVI
313 ICA	59	15	15	19	17	5	19	18		28	I	Paratyphi B			Avian	Stool	unknown	Colombia	South America	Corpoica
7222881	59	15	15	19	17	5	19	18		28	I	Paratyphi B var Java		1,4,5,12:b:1,2				Denmark	Europe	DVI
BfR-08-04806	59	15	15	19	17	5	19	18		28	I	Paratyphi B var Java		4,12:b:1,2	Avian	Chicken		Germany	Europe	E.Tietzte (Robert Koch-Institute, Wernigerode)
02_9348	59	15	15	19	17	5	19	18		28	I	Paratyphi B var Java		1,4,5,12:b:1,2	Avian	Poultry				F.X.Weill, Institut Pasteur
BfR-10-03460	59	15	15	19	17	5	19	18		28	I	Paratyphi B var Java		4,12:b:1,2	Bovine			Germany	Europe	E.Tietzte (Robert Koch-Institute, Wernigerode)
BfR-10-01673	59	15	15	19	17	5	19	18		28	I	Paratyphi B var Java		4,12:b:1,2	Avian	Chicken		Germany	Europe	E.Tietzte (Robert Koch-Institute, Wernigerode)
BfR-10-01782	59	15	15	19	17	5	19	18		28	I	Paratyphi B var Java		4,12:b:1,2	Avian	Chicken		Germany	Europe	E.Tietzte (Robert Koch-Institute, Wernigerode)
BfR-08-01554	59	15	15	19	17	5	19	18		28	I	Paratyphi B var Java		4,12:b:1,2	Avian	Chicken		Germany	Europe	E.Tietzte (Robert Koch-Institute, Wernigerode)
BfR-05-01581	59	15	15	19	17	5	19	18		28	I	Paratyphi B var Java		4,12:b:1,2	Environment			Germany	Europe	E.Tietzte (Robert Koch-Institute, Wernigerode)
RKI-09-03151	59	15	15	19	17	5	19	18		28	I	Chester		4,12:b:1,2	Human	Faeces		Germany	Europe	E.Tietzte (Robert Koch-Institute, Wernigerode)
BfR-10-00908	59	15	15	19	17	5	19	18		28	I	Paratyphi B var Java		4,12:b:1,2	Avian	Turkey		Germany	Europe	E.Tietzte (Robert Koch-Institute, Wernigerode)
BfR-08-04157	59	15	15	19	17	5	19	18		28	I	Paratyphi B var Java		4,12:b:1,2	Avian	Chicken		Germany	Europe	E.Tietzte (Robert Koch-Institute, Wernigerode)
BfR-08-02848	59	15	15	19	17	5	19	18		28	I	Paratyphi B var Java		4,12:b:1,2	Bovine			Germany	Europe	E.Tietzte (Robert Koch-Institute, Wernigerode)
BfR-09-04217	59	15	15	19	17	5	19	18		28	I	Paratyphi B var Java		4,12:b:1,2	Avian	Chicken		Germany	Europe	E.Tietzte (Robert Koch-Institute, Wernigerode)
RKI-03-01205	59	15	15	19	17	5	19	18		28	I	Paratyphi B var Java		4,12:b:1,2	Human	Faeces		Germany	Europe	E.Tietzte (Robert Koch-Institute, Wernigerode)
BfR-03-02942	59	15	15	19	17	5	19	18		28	I	Paratyphi B var Java		4,12:b:1,2	Avian	Turkey		Germany	Europe	E.Tietzte (Robert Koch-Institute, Wernigerode)
RKI-03-00403	59	15	15	19	17	5	19	18		28	I	Paratyphi B var Java		4,12:b:1,2	Human	Faeces		Germany	Europe	E.Tietzte (Robert Koch-Institute, Wernigerode)
S.PB 27	59	15	15	19	17	5	19	18		28	I	Paratyphi B			Human	Stool	unknown	Colombia	South America	Grupo de Microbiologia, Instituto Nacional de Salud de Colombia
BfR-10-05176	59	15	15	19	17	5	19	18		28	I	Paratyphi B var Java		4,12:b:1,2	Avian	Chicken		Germany	Europe	E.Tietzte (Robert Koch-Institute, Wernigerode)
01-0582	59	15	15	19	17	5	19	18		28	I	Paratyphi B var Java			Human			France	Europe	F.X.Weill, Institut Pasteur
BfR-03-01517	59	15	15	19	17	5	19	18		28	I	Paratyphi B var Java		4,12:b:1,2	Fish	Fish		Germany	Europe	E.Tietzte (Robert Koch-Institute, Wernigerode)
RKI-09-01298	59	15	15	19	17	5	19	18		28	I	Paratyphi B var Java		4,12:b:1,2	Human			Germany	Europe	E.Tietzte (Robert Koch-Institute, Wernigerode)
BfR-10-04808	59	15	15	19	17	5	19	18		28	I	Paratyphi B var Java		4,12:b:1,2	Avian	Turkey		Germany	Europe	E.Tietzte (Robert Koch-Institute, Wernigerode)
RKI-07-02418	59	15	15	19	17	5	19	18		28	I	Paratyphi B var Java		4,12:b:1,2	Human	Faeces		Germany	Europe	E.Tietzte (Robert Koch-Institute, Wernigerode)
BfR-08-00451	59	15	15	19	17	5	19	18		28	I	Paratyphi B var Java		4,12:b:1,2	Avian	Chicken		Germany	Europe	E.Tietzte (Robert Koch-Institute, Wernigerode)
656/69	29	16	16	20	18	8	12	18		29	I	Sarajane		4,5,12:d:e,n,x	Human			United Kingdom	Europe	F.X.Weill, Institut Pasteur
66 (Sl_house)	29	16	16	20	18	8	12	18		29	I	Stanley			Avian	Chicken Meat		Malaysia	Asia	S.Suhana
H2528	29	16	16	20	18	8	12	18		29	I	Stanley						Taiwan	Asia	Lee Harrison
17 (retail)	29	16	16	20	18	8	12	18		29	I	Stanley			Avian	Chicken Meat		Malaysia	Asia	S.Suhana
01T20825	29	16	16	20	18	8	12	18		29	I	Stanley		1,4,[5],12,27:d:1,2	Human			Denmark	Europe	SSI
27 (retail)	29	16	16	20	18	8	12	18		29	I	Stanley			Avian	Chicken Meat		Malaysia	Asia	S.Suhana
7224777	29	16	16	20	18	8	12	18		29	I	Stanley		1,4,[5],12,27:d:1,2				Denmark	Europe	DVI
543044	29	16	16	20	18	8	12	18		29		Stanley			Swine	Environment	unknown	Thailand	Asia	Phacharaporn Veterinary Medicine, CMU
9623197	29	16	16	20	18	8	12	18		29	I	Stanley		1,4,[5],12,27:d:1,2				Denmark	Europe	DVI
9C (Sl_house)	29	16	16	20	18	8	12	18		29	I	Stanley			Avian	Chicken		Malaysia	Asia	S.Suhana
M278	29	16	16	20	18	8	12	18		29	I	Stanley						USA	North America	Lee Harrison
543003	29	16	16	20	18	8	12	18		29		Stanley			Swine	Faeces	unknown	Thailand	Asia	Phacharaporn Veterinary Medicine, CMU
H2527	29	16	16	20	18	8	12	18		29	I	Stanley						Taiwan	Asia	Lee Harrison
29	29	16	16	20	18	8	12	18		29		Stanley			Swine	Environment	unknown	Thailand	Asia	Phacharaporn Veterinary Medicine, CMU
H2525	29	16	16	20	18	8	12	18		29	I	Stanley						Taiwan	Asia	Lee Harrison
S14375	29	16	16	20	18	8	12	18		29	I				Human	Stool		China	Asia	Shenzhen CDC
H2488	29	16	16	20	18	8	12	18		29	I	Stanley						Taiwan	Asia	Lee Harrison
65 (Sl_house)	29	16	16	20	18	8	12	18		29	I	Stanley			Avian	Chicken Meat		Malaysia	Asia	S.Suhana
H2494	29	16	16	20	18	8	12	18		29	I	Stanley						Taiwan	Asia	Lee Harrison
H2497	29	16	16	20	18	8	12	18		29	I	Stanley						Taiwan	Asia	Lee Harrison
H2498	29	16	16	20	18	8	12	18		29	I	Stanley						Taiwan	Asia	Lee Harrison
H2529	29	16	16	20	18	8	12	18		29	I	Stanley						Taiwan	Asia	Lee Harrison
H2530	29	16	16	20	18	8	12	18		29	I	Stanley						Taiwan	Asia	Lee Harrison
H2533	29	16	16	20	18	8	12	18		29	I	Stanley						Taiwan	Asia	Lee Harrison
H2534	29	16	16	20	18	8	12	18		29	I	Stanley						Taiwan	Asia	Lee Harrison
H2536	29	16	16	20	18	8	12	18		29	I	Stanley						Taiwan	Asia	Lee Harrison
H2537	29	16	16	20	18	8	12	18		29	I	Stanley						Taiwan	Asia	Lee Harrison
H2539	29	16	16	20	18	8	12	18		29	I	Stanley						Taiwan	Asia	Lee Harrison
S/20042854	29	16	16	20	18	8	12	18		29	I	Stanley			Human			Scotland	Europe	J. Wain (HPA, Colindale)
M199	29	16	16	20	18	8	12	18		29	I	Stanley						Philippines	Asia	Lee Harrison
M254	29	16	16	20	18	8	12	18		29	I	Stanley						Canada	North America	Lee Harrison
H103540828	29	16	16	20	18	8	12	18		29	I	Stanley		4,5,12:d:1,2	Environment	River (Thames River)		United Kingdom	Europe	J. Wain (HPA, Colindale)
H103540829	29	16	16	20	18	8	12	18		29	I	Stanley		4,5,12:d:1,2	Environment	River (Thames River)		United Kingdom	Europe	J. Wain (HPA, Colindale)
H103540831	29	16	16	20	18	8	12	18		29	I	Stanley		4,5,12:d:1,2	Environment	River (Thames River)		United Kingdom	Europe	J. Wain (HPA, Colindale)
7223966	64	10	17	21	12	15	20	18		30	I	Kottbus		6,8,20:e,h:1,5				Denmark	Europe	DVI
M291	64	10	17	21	12	15	20	18		30	I	Kottbus						Italy	Europe	Lee Harrison
QA082011-315	7	2	2	15	14	15	20	12		31					Bovine			Qatar	Middle East	Population Medicine,Cornell University
85 0469	7	2	2	15	14	15	20	12		31	I (MLST)	Newport			Human			USA	North America	H. Harbottle
QA082011-003	7	2	2	15	14	15	20	12		31					Human			Qatar	Middle East	Population Medicine,Cornell University
69 1128	7	2	2	15	14	15	20	12		31	I	Newport			Human			USA	North America	H. Harbottle
411	7	2	2	15	14	15	20	12		31	I	Newport			Rodent	Rat		Madagascar	Africa	F.X.Weill, Institut Pasteur
90 0399	7	2	2	15	14	15	20	12		31	I (MLST)	Newport			Human			USA	North America	H. Harbottle
QA082011-312	7	2	2	15	14	15	20	12		31					Bovine			Qatar	Middle East	Population Medicine,Cornell University
90 0422	7	2	2	15	14	15	20	12		31	I (MLST)	Newport			Human			USA	North America	H. Harbottle
QA082011-330	7	2	2	15	14	15	20	12		31					Environment	Dairy Farm		Qatar	Middle East	Population Medicine,Cornell University
83 0135	7	2	2	15	14	15	20	12		31	I (MLST)	Newport			Human			USA	North America	H. Harbottle
FW8-67	7	2	2	15	14	15	20	12		31	I	Newport			Swine	Pig		Brazil	South America	F.X.Weill, Institut Pasteur
03 3813	7	2	2	15	14	15	20	12		31	I	Newport			Human			France	Europe	F.X.Weill, Institut Pasteur
QA082011-019	7	2	2	15	14	15	20	12		31					Human			Qatar	Middle East	Population Medicine,Cornell University
04 1198	7	2	2	15	14	15	20	12		31	I	Newport			Human			France	Europe	F.X.Weill, Institut Pasteur
77 2944	7	2	2	15	14	15	20	12		31	I	Newport			Human			USA	North America	H. Harbottle
408	7	2	2	15	14	15	20	12		31	I	Newport			Human			Madagascar	Africa	F.X.Weill, Institut Pasteur
FW20-66	7	2	2	15	14	15	20	12		31	I	Newport			Human			Greece	Europe	F.X.Weill, Institut Pasteur
FW3-59	7	2	2	15	14	15	20	12		31	I	Newport			Human			Ethiopia	Africa	F.X.Weill, Institut Pasteur
FW5-64	7	2	2	15	14	15	20	12		31	I	Newport			Human			France	Europe	F.X.Weill, Institut Pasteur
FW50-3	7	2	2	15	14	15	20	12		31	I	Newport			Human			Vietnam	Asia	F.X.Weill, Institut Pasteur
49-1250	7	2	2	15	14	15	20	12		31	I	Newport			Human			USA	North America	S. Porwollik
FW6-52	7	2	2	15	14	15	20	12		31	I	Newport			Human			Republic of Congo	Africa	F.X.Weill, Institut Pasteur
FW8-52	7	2	2	15	14	15	20	12		31	I	Newport			Human			Madagascar	Africa	F.X.Weill, Institut Pasteur
02-1789	7	2	2	15	14	15	20	12		31	I	Newport			Avian	Chicken		Germany	Europe	W. Rabsch (Robert Koch-Institut, Wernigerode)
05-914	7	2	2	15	14	15	20	12		31	I	Newport			Human			Germany	Europe	W. Rabsch (Robert Koch-Institut, Wernigerode)
74-123	7	2	2	15	14	15	20	12		31	I	Newport			Human			Germany	Europe	W. Rabsch (Robert Koch-Institut, Wernigerode)
75-1261	7	2	2	15	14	15	20	12		31	I	Newport			Human			Germany	Europe	W. Rabsch (Robert Koch-Institut, Wernigerode)
76-1758	7	2	2	15	14	15	20	12		31	I	Newport			Human			Germany	Europe	W. Rabsch (Robert Koch-Institut, Wernigerode)
H103540795	7	2	2	15	14	15	20	12		31	I	Newport		6,8:e,h:1,2	Environment	River (Thames River)		United Kingdom	Europe	J. Wain (HPA, Colindale)
9724479	7	2	2	15	14	15	20	12		31	I	Newport		6,8,20:e,h:1,2				Denmark	Europe	DVI
404	7	2	2	15	14	15	20	12		31	I	Newport			Swine	Pig		Madagascar	Africa	F.X.Weill, Institut Pasteur
SARB37 (Fidelma Boyd)	7	2	2	15	14	15	20	12		31	I	Newport			Human		Np11	Mexico	North America	F. Boyd
68 0511	7	2	2	15	14	15	20	12		31	I	Newport			Human			USA	North America	H. Harbottle
71 5909	7	2	2	15	14	15	20	12		31	I	Newport			Human			USA	North America	H. Harbottle
67 4725	7	2	2	15	14	15	20	12		31	I	Newport			Human			USA	North America	H. Harbottle
79 0412	7	2	2	15	14	15	20	12		31	I	Newport			Human			USA	North America	H. Harbottle
75 0484	7	2	2	15	14	15	20	12		31	I	Newport			Human			USA	North America	H. Harbottle
67 1514SC1	7	2	2	15	14	15	20	12		31	I	Newport			Human			USA	North America	H. Harbottle
77 3070	7	2	2	15	14	15	20	12		31	I	Newport			Human			USA	North America	H. Harbottle
73 1159	7	2	2	15	14	15	20	12		31	I	Newport			Human			USA	North America	H. Harbottle
50K	7	2	2	15	14	15	20	12		31	I	Newport		6,8:e,h:1,2	Human			France	Europe	F.X.Weill, Institut Pasteur
SARB37 (Mia Torpdahl)	7	2	2	15	14	15	20	12		31	I	Newport		6,8,20:e,h:1,2	Human		Np11	Mexico	Central America	M. Torpdahl (SSI, Denmark)
67 1990	7	2	2	15	14	15	20	12		31	I	Newport			Human			USA	North America	H. Harbottle
76 2052	7	2	2	15	14	15	20	12		31	I	Newport			Human			USA	North America	H. Harbottle
72 2786	7	2	2	15	14	15	20	12		31	I	Newport			Human			USA	North America	H. Harbottle
74 1190	7	2	2	15	14	15	20	12		31	I	Newport			Human			USA	North America	H. Harbottle
H102900579	7	2	2	15	14	15	20	12		31	I	Newport		6,8:e,h:1,2	Environment	River (Thames River)		United Kingdom	Europe	J. Wain (HPA, Colindale)
70 0481	7	2	2	15	14	15	20	12		31	I	Newport			Human			USA	North America	H. Harbottle
M76	7	2	2	15	14	15	20	12		31	I	Newport						South Africa	Africa	Lee Harrison
74 4473	7	2	2	15	14	15	20	12		31	I	Newport			Human			USA	North America	H. Harbottle
71 0240	7	2	2	15	14	15	20	12		31	I	Newport			Human			USA	North America	H. Harbottle
74 4548	7	2	2	15	14	15	20	12		31	I	Newport			Human			USA	North America	H. Harbottle
SI04	31	17	18	22	17	5	21	19		32	I	Infantis			Human	Faeces		Brazil	South America	J.P.Falcao
1396	31	17	18	22	17	5	21	19		32	I	Infantis		6,7,14:r:1,5						F.X.Weill, Institut Pasteur
SI06	31	17	18	22	17	5	21	19		32	I	Infantis			Human	Faeces		Brazil	South America	J.P.Falcao
03-2387	31	17	18	22	17	5	21	19		32	I	Infantis		6,7:r:1,5	Human			France	Europe	F.X.Weill, Institut Pasteur
QA122011-404	31	17	18	22	17	5	21	19		32					Human			Qatar	Middle East	Population Medicine,Cornell University
98-01679	31	17	18	22	17	5	21	19		32	I	Infantis			Reptile	Snake		Germany	Europe	R. Helmuth
SI28	31	17	18	22	17	5	21	19		32	I (MLST)	Infantis			Avian	Chicken		Brazil	South America	J.P.Falcao
3213	31	17	18	22	17	5	21	19		32	I	Infantis			Human	Human Carrier		Germany	Europe	Roy Curtiss
SI14	31	17	18	22	17	5	21	19		32	I (MLST)	Infantis			Human			Brazil	South America	J.P.Falcao
3214	31	17	18	22	17	5	21	19		32	I	Infantis			Human	Human Carrier		Germany	Europe	Roy Curtiss
SSM1606	31	17	18	22	17	5	21	19		32	I	Infantis			Human			Zimbabwe	Africa	B.Paglietti
3226	31	17	18	22	17	5	21	19		32	I	Infantis			Human	Human Carrier		Germany	Europe	Roy Curtiss
SARB26 (Mia Torpdahl)	31	17	18	22	17	5	21	19		32	I	Infantis		1,4,12:z:1,7	Human		In1	USA	North America	M. Torpdahl (SSI, Denmark)
3231	31	17	18	22	17	5	21	19		32	I	Infantis			Human	Human Carrier		Germany	Europe	Roy Curtiss
SI02	31	17	18	22	17	5	21	19		32	I	Infantis			Human	Faeces		Brazil	South America	J.P.Falcao
993271K	31	17	18	22	17	5	21	19		32	I	Infantis		6,7,14:r:1,5	Human			Denmark	Europe	SSI
QA122011-427	31	17	18	22	17	5	21	19		32					Human			Qatar	Middle East	Population Medicine,Cornell University
932/71	31	17	18	22	17	5	21	19		32	I	Infantis		6,7:r:1,5:Rz37	Food	Fish Meal			Oceania	F.X.Weill, Institut Pasteur
SI35	31	17	18	22	17	5	21	19		32	I (MLST)	Infantis			Food			Brazil	South America	J.P.Falcao
RM_371	31	17	18	22	17	5	21	19		32	I	Infantis			Environment	River		USA	North America	R. Meinersmann (USDA)
SI01	31	17	18	22	17	5	21	19		32	I	Infantis			Human	Faeces		Brazil	South America	J.P.Falcao
S/20031869	31	17	18	22	17	5	21	19		32	I	Infantis			Human			Scotland	Europe	J. Wain (HPA, Colindale)
M72H1	31	17	18	22	17	5	21	19		32					Feed	Chicken Feed		Japan	Asia	W. Yamazaki Univ. of Miyazaki
SGSC4905	31	17	18	22	17	5	21	19		32	I	Infantis								S. Porwollik
SI10	31	17	18	22	17	5	21	19		32	I (MLST)	Infantis			Human			Brazil	South America	J.P.Falcao
SSM1315	31	17	18	22	17	5	21	19		32	I	Infantis			Human			Zimbabwe	Africa	J. Wain (HPA, Colindale)
SI24	31	17	18	22	17	5	21	19		32	I (MLST)	Infantis			Human			Brazil	South America	J.P.Falcao
M293	31	17	18	22	17	5	21	19		32	I	Infantis						Italy	Europe	Lee Harrison
SI18	31	17	18	22	17	5	21	19		32	I (MLST)	Infantis			Human			Brazil	South America	J.P.Falcao
S203-2	31	17	18	22	17	5	21	19		32	I	Infantis						Japan	Asia
SI05	31	17	18	22	17	5	21	19		32	I (MLST)	Infantis			Human			Brazil	South America	J.P.Falcao
F-262-2	31	17	18	22	17	5	21	19		32	I	Infantis			Avian	Chicken		Japan	Asia
SI03	31	17	18	22	17	5	21	19		32	I (MLST)	Infantis			Food			Brazil	South America	J.P.Falcao
9523174	31	17	18	22	17	5	21	19		32	I	Infantis		1,4,12:z:1,7				Denmark	Europe	DVI
SI15	31	17	18	22	17	5	21	19		32	I (MLST)	Infantis			Human			Brazil	South America	J.P.Falcao
M245	31	17	18	22	17	5	21	19		32	I	Infantis						Canada	North America	Lee Harrison
S6594-03	31	17	18	22	17	5	21	19		32	I	Infantis			Environment	Vegetable		United Kingdom	Europe	R. Kingsley (Sanger)
SUUKYO-04-83-1	31	17	18	22	17	5	21	19		32	I	Infantis						Japan	Asia
SI07	31	17	18	22	17	5	21	19		32	I	Infantis			Human			Brazil	South America	J.P.Falcao
9820911	31	17	18	22	17	5	21	19		32	I	Infantis		1,4,12:z:1,7				Denmark	Europe	DVI
S.Inf 135	31	17	18	22	17	5	21	19		32	I	Infantis			Human	swabbing hands	unknown	Colombia	South America	Grupo de Microbiologia, Instituto Nacional de Salud de Colombia
7223356	31	17	18	22	17	5	21	19		32	I	Infantis		6,7,14:r:1,5				Denmark	Europe	DVI
SI29	31	17	18	22	17	5	21	19		32	I (MLST)	Infantis			Food			Brazil	South America	J.P.Falcao
6633	31	17	18	22	17	5	21	19		32	I	Infantis						Germany	Europe	R. Kingsley (Sanger)
S1165-03	31	17	18	22	17	5	21	19		32	I	Infantis			Avian	Chicken		United Kingdom	Europe	R. Kingsley (Sanger)
S48-05	31	17	18	22	17	5	21	19		32	I	Infantis			Environment	Vegetable		United Kingdom	Europe	R. Kingsley (Sanger)
SI26	31	17	18	22	17	5	21	19		32	I (MLST)	Infantis			Human			Brazil	South America	J.P.Falcao
S2761-04	31	17	18	22	17	5	21	19		32	I	Infantis			Environment	Vegetable		United Kingdom	Europe	R. Kingsley (Sanger)
SSM4181	31	17	18	22	17	5	21	19		32	I	Infantis			Food			Morocco	Africa	B.Paglietti
RM_86	31	17	18	22	17	5	21	19		32	I	Infantis			Environment	River		USA	North America	R. Meinersmann (USDA)
S1326/28	31	17	18	22	17	5	21	19		32	I	Infantis						United Kingdom	Europe	R. Kingsley (Sanger)
S/20031853	31	17	18	22	17	5	21	19		32	I	Infantis			Human			Scotland	Europe	J. Wain (HPA, Colindale)
S/20040744	31	17	18	22	17	5	21	19		32	I	Infantis			Human			Scotland	Europe	J. Wain (HPA, Colindale)
S/20041371	31	17	18	22	17	5	21	19		32	I	Infantis			Human			Scotland	Europe	J. Wain (HPA, Colindale)
SARB26 (Fidelma Boyd)	31	17	18	22	17	5	21	19		32	I	Infantis			Human		In1	USA	North America	F. Boyd
RM_119	31	17	18	22	17	5	21	19		32	I	Infantis			Environment	River		USA	North America	R. Meinersmann (USDA)
9823710	31	17	18	22	17	5	21	19		32	I	Infantis		6,7,14:r:1,5				Denmark	Europe	DVI
SHUKYO-03-52-1	31	17	18	22	17	5	21	19		32	I	Infantis			Avian	Chicken		Japan	Asia
263/03	31	17	18	22	17	5	21	19		32	I (MLST)	Infantis			Food			Portugal	Europe	P. Antunes
9924633	31	17	18	22	17	5	21	19		32	I	Infantis		6,7,14:r:1,5				Denmark	Europe	DVI
M111	31	17	18	22	17	5	21	19		32	I	Infantis						Australia	Australasia	Lee Harrison
S/20041658	31	17	18	22	17	5	21	19		32	I	Infantis			Human			Scotland	Europe	J. Wain (HPA, Colindale)
S/20041426	31	17	18	22	17	5	21	19		32	I	Infantis			Human			Scotland	Europe	J. Wain (HPA, Colindale)
M144	31	17	18	22	17	5	21	19		32	I	Infantis						Germany	Europe	Lee Harrison
M226	31	17	18	22	17	5	21	19		32	I	Infantis						USA	North America	Lee Harrison
H103540736	31	17	18	22	17	5	21	19		32	I	Infantis		6,7:r:1,5	Environment	River (Thames River)		United Kingdom	Europe	J. Wain (HPA, Colindale)
H103540733	31	17	18	22	17	5	21	19		32	I	Infantis		6,7:r:1,5	Environment	River (Thames River)		United Kingdom	Europe	J. Wain (HPA, Colindale)
M72	31	17	18	22	17	5	21	19		32	I	Infantis						South Africa	Africa	Lee Harrison
M88	31	17	18	22	17	5	21	19		32	I	Infantis						Spain	Europe	Lee Harrison
05-6334	31	17	18	22	17	5	21	19		32	I	Infantis		6,7:r:1,5	Human			France	Europe	F.X.Weill, Institut Pasteur
00-01231	31	17	18	22	17	5	21	19		32	I	Infantis			Reptile	Snake		Germany	Europe	R. Helmuth
9916724	22	2	5	6	7	5	7	12		33	I	Hadar		6,8:Z10:e,n,x	Human			Denmark	Europe	SSI
9921254	22	2	5	6	7	5	7	12		33	I	Hadar		6,8:Z10:e,n,x	Human			Denmark	Europe	SSI
s11168	22	2	5	6	7	5	7	12		33	I				Human	Stool		China	Asia	Shenzhen CDC
0048K	22	2	5	6	7	5	7	12		33	I	Hadar		6,8:Z10:e,n,x	Human			Denmark	Europe	SSI
ZJ-52	22	2	5	6	7	5	7	12		33	I	Hadar		6,8:z10:e;n;x	Avian	Poultry		Jordan	Asia	Z. Jaradat (JUST, Jordan)
01F27262	22	2	5	6	7	5	7	12		33	I	Hadar		6,8:Z10:e,n,x	Human			Denmark	Europe	SSI
99-00032	22	2	5	6	7	5	7	12		33	I	Hadar			Reptile	Snake		Germany	Europe	R. Helmuth
3209	22	2	5	6	7	5	7	12		33	I	Hadar			Human	Human Carrier		Germany	Europe	Roy Curtiss
[truncated: 5,199 more rows]
